# Supplementary material for: NETME: on-the-fly knowledge network construction from biomedical literature
Source: Appl Netw Sci. 2022 Jan 6;7(1):1. doi: 10.1007/s41109-021-00435-x (PMC8733431; doi:10.1007/s41109-021-00435-x)
Supplement: Supplementary file 1 — Additional file 1. The json files storing all gene1-gene2 pairs used in the first case study having String scores ranging from 500 to 600. The main key of each record is the name ofthe two genes concatenated by "-". The lists of documents, are under the sub-keys "PMID" and "PMC". [file 41109_2021_435_MOESM1_ESM.json]

{"RRAGC_MLST8": {"Process": ["GO:0032008", "GO:0007050", "GO:0016241"], "KEGG": ["hsa04140", "hsa04150"], "PMID": ["22983004", "32078630", "32188096", "32195250", "30197302", "30306667", "30334852", "30485160", "30609721", "30647914", "30723133", "30723747", "30764584", "30979825", "31091659", "31112131", "31316753", "31431476", "31546746", "31554253", "31601764", "28970150", "29119228", "29237820", "29420210", "29423330", "29497356", "29507340", "29534520", "29547541", "29698392", "29750193", "29760743", "30061680", "30130465", "30150001", "30347859", "30359581", "27233284", "27816307", "27884780", "28162770", "28283069", "28295473", "28583723", "28606928", "28686218", "28976958", "28993468", "29077002", "29158492", "29176927", "29187279", "29199950", "29233869", "29285400", "29296509", "26609069", "26625863", "26691987", "26773603", "26918392", "26937223", "27072897", "27174209", "27187479", "27244671", "27376324", "27378854", "27462445", "27534530", "27540414", "27621362", "27624942", "27690010", "27787197", "28066558", "24880909", "25359125", "25592035", "25790369", "25815986", "26196085", "26585826", "26681516", "27683589", "24337580", "24483210", "24485024", "24526113", "24529379", "24533650", "24698685", "24795562", "25046117", "25242279", "25324965", "25355186", "25364730", "25364759"], "RCTM": ["HSA-1257604"], "NetworkNeighborAL": ["CL:2194"], "PMC": ["7139780", "7063858", "7032718", "6827145", "6826502", "6795536", "6719456", "6611156", "6589571", "6566721", "6529218", "6464042", "6428759", "6398933", "6387057", "6377942", "6356367", "6339771", "6331339", "6325617", "6310455", "6294686", "6289701", "6279252", "6214109", "6153060", "6014174", "5942914", "5935986", "5919408", "5877741", "5877679", "5869864", "5866057", "5843684", "5838220", "5818460", "5802487", "5752196", "5749905", "5742854", "5739091", "5716277", "5707648", "5701739", "5696360", "5682220", "5640987", "5618232", "5559228", "5557634", "5496625", "5445660", "5440210", "5394987", "5187391", "5124550", "5106211", "5085669", "5036586", "5027283", "5021098", "4989345", "4963881", "4931673", "4930368", "4911704", "4911697", "4910040", "4909545", "4889327", "4881730", "4860963", "4833857", "4809742", "4774173", "4751564", "4745805", "4731318", "4713139", "4704715", "4686696", "4580722", "4384161", "4366019", "4297313", "4253687", "4238866", "4213370", "4207031", "4206986", "4206535", "4197746", "4074565", "4030681", "4005960", "3979908", "3937030", "3908400", "3495803"], "score": "500"}, "FOXO4_PTEN": {"Process": ["GO:0007169", "GO:0007568", "GO:0008285", "GO:0016579", "GO:0030334", "GO:0031667", "GO:0032869", "GO:0045596", "GO:1901991", "GO:0022603"], "KEGG": ["hsa04068"], "PMID": ["31840949", "31973091", "32019274", "32033275", "32060354", "32064756", "32181277", "32185730", "32210275", "30300747", "30389614", "30397974", "30526771", "30535469", "30545442", "30573183", "30621735", "30646627", "30719144", "30745827", "30834688", "30881341", "30897496", "30901834", "30909600", "30953268", "30986927", "30999909", "31049127", "31053733", "31114498", "31134124", "31208080", "31262325", "31284467", "31312024", "31410199", "31431660", "31511067", "31533653", "31639019", "31746333", "31842414", "31906091", "31908892", "31921393", "28398822", "28688927", "28774834", "28871310", "29070148", "29309928", "29309929", "29330285", "29416040", "29433737", "29484124", "29561771", "29562639", "29562686", "29675264", "29679068", "29683489", "29684436", "29721381", "29765428", "29867200", "29922127", "29946268", "29967688", "29992318", "30064475", "30089490", "30131940", "30149591", "30174230", "30214642", "30266800", "30318853", "30356848", "30360388", "30370059", "30375484", "30409213", "30487470", "30507953", "30559384", "30662577", "30692989", "30766922", "31453073", "27771362", "27965466", "27999212", "28186085", "28358423", "28415632", "28422740", "28447066", "28477009"], "RCTM": ["HSA-1257604"], "PMC": ["7140757", "7093416", "7072427", "7070647", "7063426", "7062874", "7059172", "7037875", "7016766", "6986459", "6956719", "6950607", "6944711", "6936234", "6905428", "6893170", "6802331", "6756075", "6751826", "6737690", "6709869", "6702225", "6691386", "6679095", "6627863", "6614864", "6604380", "6570702", "6514159", "6502913", "6499807", "6496202", "6484329", "6480367", "6471953", "6471124", "6468785", "6462321", "6445803", "6405434", "6386234", "6386229", "6383790", "6372122", "6367549", "6360317", "6359109", "6340303", "6325735", "6323245", "6321605", "6312595", "6297234", "6277075", "6225658", "6219741", "6213973", "6207728", "6202415", "6197154", "6190866", "6186816", "6162400", "6158508", "6130072", "6091576", "6081953", "6069867", "6033032", "6023882", "6005882", "5996030", "5986807", "5986613", "5986596", "5986595", "5979282", "5927521", "5910392", "5896318", "5895844", "5882527", "5877765", "5876653", "5860940", "5803202", "5800916", "5794649", "5771948", "5756134", "5695745", "5522085", "5482661", "5458250", "5428795", "5389038", "5355356", "5354803", "5336563", "5318237"], "score": "500"}, "RRAGD_TSC2": {"Process": ["GO:0032006", "GO:0016241"], "Component": ["GO:0005764"], "Function": ["GO:0051020"], "KEGG": ["hsa04140", "hsa04150"], "PMID": ["31924757", "31944890", "32188096", "32195250", "30072418", "30145926", "30306667", "30388025", "30609721", "30723133", "30764584", "31001086", "31112131", "31134526", "31277692", "31281815", "31312633", "31554253", "31650096", "28970150", "29343628", "29405586", "29423330", "29507340", "29534520", "29625033", "29760743", "29782848", "30020076", "30103560", "30150001", "30215867", "30341294", "27816307", "27884780", "28199315", "28283069", "28686218", "28716898", "28838620", "28971552", "29077002", "29187279", "29199950", "29233869", "29296509", "30159546", "26773603", "26827808", "26918392", "26937223", "27028006", "27050453", "27187479", "27227887", "27244671", "27400376", "27462445", "27534530", "27621362", "27624942", "27690010", "27984722", "25950843", "26051179", "26277542", "26597054", "24316235", "24337580", "24485024", "24529380", "24698685", "24795562", "24863881", "24980141", "25242279", "25259925", "25295787", "25324965", "25355186", "25364730", "25364759", "25402640", "25448702", "25450580", "25457612", "25524385", "25653651", "23216249", "23361334", "23395268", "23465396", "23728461", "23863153", "23911927", "22343943", "22500797", "22608497", "22749019", "22980037"], "RCTM": ["HSA-1257604"], "NetworkNeighborAL": ["CL:2195"], "PMC": ["7139780", "7063858", "7052585", "7032524", "6954236", "6826502", "6812561", "6626592", "6614182", "6612215", "6595708", "6529218", "6454084", "6428759", "6423516", "6387057", "6356367", "6347283", "6294686", "6287686", "6195609", "6153060", "6121554", "6120772", "6110396", "6063731", "6001427", "5935986", "5911935", "5877679", "5869864", "5866057", "5838220", "5833933", "5805978", "5802487", "5752196", "5749905", "5739091", "5707648", "5693325", "5682220", "5676073", "5653458", "5618232", "5570594", "5440210", "5394987", "5390486", "5129903", "5085669", "5027283", "5026564", "5021098", "4931673", "4911697", "4909545", "4889327", "4881991", "4881730", "4860963", "4836021", "4804389", "4800996", "4774173", "4686696", "4657013", "4529762", "4476372", "4346203", "4303546", "4299512", "4291176", "4264194", "4261029", "4253687", "4245205", "4213370", "4207031", "4206986", "4197746", "4181352", "4134338", "4100214", "4074565", "4005960", "3988467", "3971544", "3951878", "3908400", "3845370", "3743096", "3695616", "3634910", "3587157", "3479314", "3432651", "3361584", "3331679", "3298007"], "score": "500"}, "CDK9_MLLT3": {"Process": ["GO:0006368"], "Component": ["GO:0008023", "GO:0005694"], "Function": ["GO:0003682"], "KEGG": ["hsa05202"], "PMID": ["31882723", "23538671", "31853060", "32071334", "32075058", "32102997", "32128251", "32152128", "32265480", "29884904", "31036006", "31238957", "31253180", "31289189", "31572684", "31611376", "31681756", "29471852", "29554134", "29675107", "29741610", "29792216", "30102332", "30146162", "30693017", "27443262", "27991934", "28042144", "28134250", "28195723", "28241139", "28368303", "28637181", "28677499", "28677507", "28858629", "28870425", "29122461", "26572787", "27009097", "27068464", "27070701", "27154821", "27175594", "27398404", "27498870", "27731797", "27732946", "27797603", "28174254", "26111462", "26118503", "26225566", "26329395", "26329759", "26394053", "26397018", "26571505", "26593443", "26711339", "24524087", "24576043", "24701579", "24813891", "24843025", "25116364", "25416801", "25417107", "25464900", "25509985", "27308325", "22982193", "23352661", "23471103", "23762261", "23891621", "24359561", "24409197", "24563734", "22252557", "22727189", "22829075", "22867873", "23110726", "24832049", "20854876", "21242887", "21574958", "21741597", "21763495", "21777475", "21964340", "22094252", "22100159", "22140534", "22190943", "22195968", "22211660", "22567366", "20153263"], "RCTM": ["HSA-112382"], "NetworkNeighborAL": ["CL:16911"], "PMC": ["7138820", "7104407", "7070488", "7061414", "7044329", "7029036", "7026398", "6934848", "6823056", "6797914", "6749032", "6747727", "6701634", "6599250", "6593535", "6489247", "6339877", "6286710", "6212713", "6031063", "5966876", "5907674", "5875879", "5824552", "5766202", "5701853", "5700866", "5700838", "5658044", "5653440", "5550326", "5537055", "5516648", "5497220", "5477466", "5464988", "5464975", "5408673", "5342712", "5310924", "5290273", "5219930", "5172450", "5085233", "5072841", "4996374", "4930721", "4905190", "4889129", "4868789", "4863834", "4838499", "4816045", "4700051", "4699444", "4694866", "4673908", "4673504", "4646637", "4540610", "4520688", "4344132", "4291116", "4267630", "4181878", "4120120", "4034385", "4013717", "4011037", "3950470", "3942515", "3927937", "3913462", "3882155", "3879180", "3800029", "3679520", "3677938", "3607232", "3592195", "3589825", "3541448", "3536020", "3494656", "3478145", "3406988", "3335632", "3329803", "3319922", "3272570", "3249835", "3235494", "3225378", "3220883", "3213248", "3174057", "3139146", "3038424", "3032057", "2824033"], "score": "500"}, "PTEN_FOXO4": {"Process": ["GO:0007169", "GO:0007568", "GO:0008285", "GO:0016579", "GO:0030334", "GO:0031667", "GO:0032869", "GO:0045596", "GO:1901991", "GO:0022603"], "KEGG": ["hsa04068"], "PMID": ["31840949", "31973091", "32019274", "32033275", "32060354", "32064756", "32181277", "32185730", "32210275", "30300747", "30389614", "30397974", "30526771", "30535469", "30545442", "30573183", "30621735", "30646627", "30719144", "30745827", "30834688", "30881341", "30897496", "30901834", "30909600", "30953268", "30986927", "30999909", "31049127", "31053733", "31114498", "31134124", "31208080", "31262325", "31284467", "31312024", "31410199", "31431660", "31511067", "31533653", "31639019", "31746333", "31842414", "31906091", "31908892", "31921393", "28398822", "28688927", "28774834", "28871310", "29070148", "29309928", "29309929", "29330285", "29416040", "29433737", "29484124", "29561771", "29562639", "29562686", "29675264", "29679068", "29683489", "29684436", "29721381", "29765428", "29867200", "29922127", "29946268", "29967688", "29992318", "30064475", "30089490", "30131940", "30149591", "30174230", "30214642", "30266800", "30318853", "30356848", "30360388", "30370059", "30375484", "30409213", "30487470", "30507953", "30559384", "30662577", "30692989", "30766922", "31453073", "27771362", "27965466", "27999212", "28186085", "28358423", "28415632", "28422740", "28447066", "28477009"], "RCTM": ["HSA-1257604"], "PMC": ["7140757", "7093416", "7072427", "7070647", "7063426", "7062874", "7059172", "7037875", "7016766", "6986459", "6956719", "6950607", "6944711", "6936234", "6905428", "6893170", "6802331", "6756075", "6751826", "6737690", "6709869", "6702225", "6691386", "6679095", "6627863", "6614864", "6604380", "6570702", "6514159", "6502913", "6499807", "6496202", "6484329", "6480367", "6471953", "6471124", "6468785", "6462321", "6445803", "6405434", "6386234", "6386229", "6383790", "6372122", "6367549", "6360317", "6359109", "6340303", "6325735", "6323245", "6321605", "6312595", "6297234", "6277075", "6225658", "6219741", "6213973", "6207728", "6202415", "6197154", "6190866", "6186816", "6162400", "6158508", "6130072", "6091576", "6081953", "6069867", "6033032", "6023882", "6005882", "5996030", "5986807", "5986613", "5986596", "5986595", "5979282", "5927521", "5910392", "5896318", "5895844", "5882527", "5877765", "5876653", "5860940", "5803202", "5800916", "5794649", "5771948", "5756134", "5695745", "5522085", "5482661", "5458250", "5428795", "5389038", "5355356", "5354803", "5336563", "5318237"], "score": "500"}, "SRC_RAC1": {"Process": ["GO:0031295", "GO:0034446", "GO:0038096", "GO:0045453", "GO:0048010", "GO:0048013", "GO:0051057", "GO:0051893", "GO:1902745", "GO:1903391", "GO:0060491", "GO:0007015", "GO:0009612", "GO:0051054", "GO:0030100", "GO:0031334", "GO:0007596", "GO:0050900", "GO:0022604", "GO:0030335", "GO:0006897", "GO:0006935", "GO:0032103", "GO:0010638", "GO:0016032", "GO:0001817", "GO:0098657", "GO:0051129", "GO:0008283", "GO:0032989", "GO:0034622", "GO:0006468", "GO:0001934", "GO:0001775", "GO:0120036", "GO:0006952", "GO:0007186", "GO:0051094", "GO:0048699", "GO:0035556", "GO:0006955", "GO:0010557", "GO:0031328", "GO:2000026"], "Component": ["GO:0032587", "GO:0098794", "GO:0005768", "GO:0043005"], "KEGG": ["hsa04370", "hsa04520", "hsa05100", "hsa05120", "hsa05131", "hsa05418", "hsa04015", "hsa04062", "hsa04360", "hsa04510", "hsa04530", "hsa04810", "hsa05167", "hsa05203", "hsa05205"], "PMID": ["33920630", "31264901", "31898491", "32017701", "32029704", "32033297", "32047126", "32070233", "32092981", "32158232", "32164332", "32252821", "32256987", "32823607", "30682817", "30701110", "30754684", "30769101", "30791562", "30845955", "30852463", "30873580", "30906328", "31013840", "31027363", "31060335", "31064137", "31116733", "31249629", "31277234", "31283376", "31289489", "31319592", "31330946", "31333455", "31340863", "31379509", "31410018", "31484460", "31521169", "31523368", "31528632", "31547193", "31640297", "31649532", "31649655", "31652302", "31671896", "31681564", "31686782", "31728242", "31877733", "32123851", "29059157", "29166822", "29194686", "29233866", "29279389", "29295709", "29423065", "29453943", "29467443", "29484384", "29549325", "29579063", "29596308", "29620197", "29695975", "29702562", "29706868", "29758011", "29760743", "29859177", "29864503", "29875655", "29938297", "29953367", "29953390", "30002653", "30003042", "30015896", "30108487", "30134553", "30213539", "30216699", "30244621", "30254620", "30255020", "30271077", "30327408", "30334619", "30356069", "30405766", "30460336", "30504771", "30544544", "30558116", "30591102", "27266447", "27314616"], "RCTM": ["HSA-109582"], "PMC": ["8073670", "7461551", "7140605", "7137306", "7114592", "7087401", "7075744", "7073085", "7072296", "7058937", "7047975", "7018649", "7005035", "7000222", "6996406", "6981773", "6939340", "6938133", "6917507", "6862235", "6857536", "6835155", "6830116", "6827877", "6827352", "6805781", "6795091", "6794426", "6770525", "6751335", "6744664", "6717882", "6716085", "6697421", "6678964", "6678477", "6678078", "6651989", "6650578", "6645609", "6630319", "6620530", "6570833", "6562738", "6562633", "6555532", "6540339", "6525620", "6523970", "6440800", "6413073", "6407232", "6406967", "6406589", "6393933", "6363037", "6351676", "6351561", "6343663", "6321611", "6321480", "6318568", "6292430", "6269507", "6238631", "6237207", "6231577", "6202485", "6200758", "6198212", "6192704", "6162372", "6158486", "6141784", "6141722", "6102733", "6092260", "6080411", "6039966", "6032007", "6015792", "5983972", "5983705", "5983574", "5979567", "5974201", "5935986", "5906525", "5906137", "5904546", "5868815", "5856799", "5846670", "5814325", "5800797", "5790482", "5777029", "5749020", "5464116", "5136524"], "score": "500"}, "RRAGC_TSC2": {"Process": ["GO:0032006", "GO:0016241"], "Component": ["GO:0005764"], "Function": ["GO:0051020"], "KEGG": ["hsa04140", "hsa04150"], "PMID": ["30552228", "34253722", "34159368", "31944890", "32078630", "32188096", "32195250", "29079305", "30334852", "30388025", "30609721", "30642006", "30647914", "30723133", "30764584", "30979825", "31001086", "31036939", "31112131", "31134526", "31205582", "31312633", "31431476", "31503514", "31534020", "31546746", "31554253", "31625153", "31650096", "31712450", "28970150", "29274432", "29325224", "29343628", "29405586", "29423330", "29497356", "29507340", "29534520", "29542037", "29625033", "29782848", "29924817", "30020076", "30103560", "30108523", "30130465", "30150001", "30341294", "30359581", "27389057", "27693501", "27816307", "27884780", "28102733", "28199315", "28283069", "28295473", "28336668", "28411448", "28583723", "28606928", "28626421", "28686218", "28716898", "28768171", "28838620", "28971552", "29176927", "29187279", "29199950", "29296509", "30159546", "26506511", "26625863", "26742086", "26773603", "26827808", "26918392", "26932729", "26937223", "27050453", "27064374", "27227887", "27244671", "27378854", "27400376", "27462445", "27534530", "27621362", "27624942", "27690010", "27984722", "24880909", "25359125", "25592035", "25790369", "25867045", "25950843", "26051179"], "RCTM": ["HSA-1257604"], "NetworkNeighborAL": ["CL:2195"], "PMC": ["8275687", "7155771", "7139780", "7063858", "7052585", "7032718", "7032524", "6879862", "6874466", "6827145", "6826502", "6812561", "6764843", "6719456", "6649673", "6626592", "6614182", "6530209", "6529218", "6464042", "6454084", "6428759", "6387057", "6377942", "6356373", "6356367", "6356064", "6325617", "6310455", "6289701", "6195609", "6153060", "6121554", "6120772", "6110396", "6079209", "6063731", "6060747", "6028147", "6001427", "5916582", "5911935", "5877679", "5866057", "5838220", "5834811", "5833933", "5823611", "5818460", "5805978", "5803417", "5802487", "5752196", "5749905", "5739091", "5701739", "5682220", "5676073", "5653458", "5618232", "5570594", "5560103", "5559228", "5557634", "5545101", "5496625", "5454035", "5440210", "5394987", "5390486", "5361591", "5258682", "5214175", "5129903", "5085669", "5027283", "5021098", "4949996", "4911704", "4910040", "4909545", "4889327", "4881991", "4881730", "4873361", "4860963", "4836021", "4809742", "4804389", "4774173", "4773760", "4764560", "4686696", "4580722", "4529762", "4476372", "4433765", "4366019", "4297313"], "score": "500"}, "NRAS_MAPK1": {"KEGG": ["hsa01521", "hsa01522", "hsa04010", "hsa04012", "hsa04014", "hsa04015", "hsa04062", "hsa04068", "hsa04071", "hsa04072", "hsa04140", "hsa04150", "hsa04210", "hsa04218", "hsa04360", "hsa04370", "hsa04371", "hsa04540", "hsa04550", "hsa04650", "hsa04660", "hsa04662", "hsa04664", "hsa04720", "hsa04722", "hsa04725", "hsa04726", "hsa04730", "hsa04810", "hsa04910", "hsa04912", "hsa04915", "hsa04916", "hsa04917", "hsa04919", "hsa04921", "hsa04926", "hsa04933", "hsa05034", "hsa05160", "hsa05161", "hsa05167", "hsa05203", "hsa05205", "hsa05206", "hsa05210", "hsa05211", "hsa05213", "hsa05214", "hsa05215", "hsa05216", "hsa05218", "hsa05219", "hsa05220", "hsa05221", "hsa05223", "hsa05224", "hsa05225", "hsa05226", "hsa05230", "hsa05231", "hsa05165", "hsa04151", "hsa05200"], "PMID": ["31936151", "32015692", "32069328", "32104259", "32384474", "32394730", "30277012", "30312528", "30396063", "30567972", "30602391", "30655370", "30701693", "30737482", "30816460", "30911007", "30934534", "30975894", "30987032", "31040916", "31061791", "31073299", "31096690", "31139721", "31176732", "31198408", "31289610", "31323160", "31492847", "31502424", "31540406", "31551593", "31554151", "31635389", "31681332", "31766355", "28986121", "29196297", "29212306", "29321535", "29328395", "29351999", "29492189", "29526178", "29599981", "29615030", "29626197", "29632655", "29743521", "29880840", "30013141", "30026510", "30109180", "30159130", "30185827", "30221477", "30283014", "30413718", "30425571", "30442766", "30463392", "30475204", "30638892", "27797976", "27821806", "27979926", "27991934", "28003325", "28067895", "28072764", "28076348", "28099931", "28108460", "28198367", "28265786", "28377484", "28416776", "28954413", "28990809", "29023449", "29145449", "29162091", "26879603", "26885666", "26927636", "26943236", "26975659", "26977879", "27102572", "27142093", "27251789", "27462780", "27467251", "27545880", "27556948", "27688163", "27729552", "27775664", "27799938", "30805484"], "RCTM": ["HSA-109582"], "PMC": ["7440223", "7048317", "7027163", "7017165", "6990552", "6972519", "6966427", "6963492", "6859584", "6830342", "6825861", "6813737", "6794158", "6770736", "6764590", "6731303", "6717586", "6684290", "6631185", "6609457", "6609254", "6566669", "6558680", "6543826", "6535771", "6504207", "6496457", "6488524", "6481345", "6472057", "6445713", "6433918", "6433677", "6423615", "6392120", "6373467", "6372459", "6360370", "6317219", "6298772", "6262450", "6226492", "6205533", "6170426", "6151813", "6139289", "6125387", "6112757", "6089851", "6053443", "6048121", "6027630", "5992182", "5973016", "5949212", "5943238", "5909838", "5883534", "5880615", "5867396", "5844814", "5823586", "5821064", "5802023", "5762767", "5754188", "5746037", "5732048", "5699189", "5690670", "5638226", "5464975", "5413358", "5404822", "5395114", "5394567", "5393965", "5386646", "5385204", "5355295", "5340640", "5316860", "5294481", "5288226", "5226683", "5161575", "5154384", "5111815", "5085780", "5069360", "4965135", "4940973", "4922416", "4889937", "4855899", "4796027", "4772287", "4769162", "4754688"], "score": "500"}, "CXCR3_CXCL5": {"Process": ["GO:0050921", "GO:0070098", "GO:0002685", "GO:0060326", "GO:0006954", "GO:0008284", "GO:0007186"], "KEGG": ["hsa04062", "hsa04060"], "PMID": ["33467722", "33469142", "31761882", "31850632", "31906479", "31913856", "31935848", "31983065", "31991604", "32033185", "32075247", "32102441", "32103675", "32127460", "32181005", "32194857", "32211348", "32213184", "32265931", "32269686", "32529556", "32723646", "30218321", "30377338", "30650358", "30665948", "30777092", "30778076", "30791675", "30800123", "30873179", "30899263", "30917934", "30977203", "30984195", "31017044", "31040848", "31073403", "31105685", "31130595", "31168092", "31249813", "31275325", "31320613", "31374826", "31379850", "31384441", "31412566", "31443563", "31447864", "31572568", "31616413", "31623669", "31637294", "31780824", "29140564", "29158557", "29389978", "29416853", "29420849", "29459345", "29636754", "29651328", "29734668", "29896199", "29915722", "29958801", "29977245", "29997627", "30002817", "30013952", "30034395", "30165356", "30233568", "30319638", "30337919", "30340330", "30345310", "30359318", "30416441", "30455693", "30479461", "30483271", "30498499", "30541597", "30563093", "30574191", "30591657", "31414076", "27330034", "28148302", "28178200", "28420714", "28421069", "28446981", "28472186", "28555670", "28599100", "28607531", "28626346"], "RCTM": ["HSA-162582"], "NetworkNeighborAL": ["CL:7364"], "PMC": ["7830156", "7815713", "7289786", "7137023", "7131952", "7107672", "7098135", "7074856", "7072521", "7072434", "7072272", "7066593", "7064791", "7064784", "7053194", "7040214", "7036885", "7016883", "6982134", "6977695", "6972532", "6890378", "6882799", "6859550", "6798485", "6793605", "6780340", "6775284", "6761725", "6761596", "6721482", "6720642", "6707727", "6696622", "6693350", "6671423", "6652267", "6639417", "6626542", "6593115", "6582659", "6566759", "6500780", "6499173", "6487968", "6477064", "6450439", "6416210", "6406665", "6400988", "6394582", "6379489", "6378740", "6375834", "6342136", "6337330", "6325132", "6321201", "6295708", "6292129", "6289880", "6249380", "6243037", "6235799", "6230626", "6214117", "6212515", "6202827", "6178135", "6174752", "6167476", "6127631", "6082738", "6043636", "6036295", "6028700", "6024236", "6021485", "5994426", "5986931", "5983678", "5906178", "5886056", "5880939", "5857255", "5831957", "5794189", "5782407", "5731833", "5505180", "5496491", "5463159", "5457781", "5417613", "5412879", "5392545", "5376574", "5343877", "5289001"], "score": "500"}, "CDC20_UBE2S": {"Process": ["GO:1904668", "GO:0031145", "GO:0140014", "GO:0051301", "GO:0016567"], "Keyword": ["KW-0132", "KW-0833"], "KEGG": ["hsa04120"], "PMID": ["33942202", "32210727", "30482618", "30737264", "30874463", "31067633", "31333493", "31455778", "31669221", "31814735", "29517484", "29549242", "29699511", "29743633", "30042828", "30240757", "30274236", "30290241", "30687704", "27903963", "28049433", "28072388", "28525740", "28580429", "28604711", "28684425", "28737671", "28943088", "29033132", "29048367", "29133301", "29167309", "29208896", "26254932", "26811472", "26859356", "26895425", "26904940", "26912231", "27102006", "27120157", "27259151", "27272906", "27314445", "27391344", "27402801", "27509861", "27522463", "27591192", "27653696", "27893964", "28920074", "25368385", "25490258", "25604195", "25833949", "25843713", "26083744", "26286209", "26431023", "26442100", "26446837", "26835416", "24403607", "24462202", "24583015", "24748173", "24813613", "25043029", "25139956", "25161877", "25306923", "25329897", "23242552", "23708605", "23746347", "24004664", "24024742", "24192037", "22286100", "22366722", "22482908", "22529100", "22669845", "22675309", "23055628", "27398234", "20716133", "20802534", "21439392", "21454660", "21477659", "21497201", "21629697", "21700221", "21768287", "21918689", "21965286", "21978762", "20065091"], "RCTM": ["HSA-1280218"], "PMC": ["7085233", "6945239", "6863183", "6712056", "6624479", "6604614", "6539744", "6464587", "6400550", "6374126", "6340778", "6335265", "6210981", "6198803", "6147080", "6080693", "6057461", "5943309", "5921990", "5884673", "5856775", "5717348", "5717197", "5669814", "5666869", "5642944", "5640511", "5597056", "5551716", "5536066", "5472795", "5445725", "5434665", "5354885", "5312286", "5268738", "5210311", "5148128", "5111906", "5087681", "5025812", "5019344", "4991212", "4955705", "4913741", "4908256", "4897741", "4878669", "4785794", "4773433", "4769318", "4760819", "4748171", "4716142", "4666129", "4608048", "4600665", "4561801", "4456660", "4444369", "4432279", "4401652", "4386896", "4373362", "4272865", "4272426", "4201484", "4141206", "4135350", "4028144", "4026297", "3991658", "3982218", "3969274", "3937086", "3926196", "3824391", "3816256", "3812825", "3787748", "3742808", "3702177", "3591657", "3449386", "3366476", "3341153", "3307893", "3278798", "3216650", "3205209", "3201729", "3177029", "3168870", "3144416", "3125540", "3101218", "3091175", "2995849", "2812857"], "score": "500"}, "ABL1_FYN": {"Process": ["GO:0050798", "GO:0038083", "GO:0010522", "GO:0031397", "GO:0038096", "GO:0042542", "GO:0043123", "GO:0050851", "GO:1901216", "GO:1903169", "GO:0050807", "GO:0050731", "GO:0035690", "GO:0046677", "GO:0050863", "GO:0007409", "GO:0022407", "GO:0045785", "GO:0051222", "GO:0010975", "GO:0022604", "GO:0009636", "GO:0006897", "GO:0007169", "GO:0010720", "GO:0071417", "GO:0045860", "GO:0080135", "GO:0098657", "GO:0007420", "GO:0045087", "GO:0016477", "GO:0009894", "GO:0043066", "GO:1901701", "GO:0051130", "GO:0009968", "GO:0051336", "GO:0050877", "GO:0035556", "GO:0051240", "GO:0042127"], "Component": ["GO:0031234", "GO:0015629", "GO:0030425", "GO:0044297", "GO:0098794", "GO:0048471", "GO:0005739"], "Function": ["GO:0046875", "GO:0004715", "GO:0008092", "GO:0019904", "GO:0044877", "GO:0005524", "GO:0008144", "GO:0019899"], "Keyword": ["KW-0464", "KW-0519", "KW-0656", "KW-0727", "KW-0728", "KW-0829", "KW-0067"], "KEGG": ["hsa05130", "hsa05416", "hsa04360"], "SMART": ["SM00219", "SM00252", "SM00326"], "InterPro": ["IPR000980", "IPR001245", "IPR008266", "IPR020635", "IPR036860", "IPR001452", "IPR036028", "IPR017441", "IPR000719", "IPR011009"], "Pfam": ["PF00017", "PF00018", "PF07653", "PF14604", "PF00069", "PF07714"], "PMID": ["33890634", "31804619", "31937861", "31947633", "32171300", "32219444", "32240650", "32292520", "30284668", "30655532", "30670633", "30674964", "30687888", "30755372", "30884818", "30917980", "30979098", "30999598", "31035417", "31040916", "31083325", "31114876", "31126634", "31253758", "31362353", "31372066", "31373213", "31464373", "31537808", "31692557", "31698798", "31824256", "29133594", "29164889", "29197620", "29338754", "29455643", "29547119", "29641484", "29661268", "29749503", "29763550", "29844492", "29857538", "29867576", "29903769", "29931788", "29954063", "29976735", "30154836", "30174304", "30183386", "30209341", "30227959", "30328953", "30360778", "30390616", "30425998", "30460241", "30524968", "30533546", "30687331", "31047599", "31249931", "31360088", "27690295", "27911271", "28086240", "28150246", "28158234", "28199182", "28347651", "28364002", "28413197", "28418645", "28418880", "28426203", "28427224", "28555636", "28676854", "28713376", "28732278", "28748860", "28775983", "28787438", "28808483", "28837810", "28883405", "28885610", "28888102", "28978070", "29022901", "29025973", "29049311", "29063113", "29280989", "25714784", "26212014", "26505072", "26510503"], "RCTM": ["HSA-109582"], "PMC": ["8145272", "7357190", "7150476", "7076888", "7014172", "6966452", "6959220", "6952403", "6935763", "6882380", "6829637", "6788782", "6753158", "6723107", "6717053", "6674232", "6630092", "6602532", "6602520", "6599018", "6562560", "6546113", "6539168", "6524858", "6520724", "6496153", "6481345", "6480119", "6468450", "6467344", "6442332", "6440858", "6425277", "6383653", "6373401", "6344547", "6336867", "6335562", "6328253", "6281770", "6278969", "6262088", "6260469", "6232667", "6218737", "6215669", "6170676", "6169455", "6135941", "6135752", "6130198", "6125449", "6098854", "6073792", "6059674", "6033068", "6032333", "6029619", "6021760", "6017545", "5979300", "5974376", "5962749", "5889215", "5817796", "5805620", "5771139", "5753797", "5728163", "5709756", "5680580", "5672811", "5648133", "5620210", "5589880", "5560747", "5547839", "5542035", "5517467", "5517348", "5503566", "5492501", "5489429", "5476836", "5476506", "5459995", "5458238", "5436273", "5417323", "5356907", "5356814", "5355336", "5310841", "5291431", "4943861", "4885542", "4729668", "4694757"], "score": "500"}, "CXCR3_CX3CL1": {"Process": ["GO:0048247", "GO:0070098", "GO:0045766", "GO:0001525", "GO:0006954", "GO:0032103", "GO:0030334", "GO:0007155", "GO:0043066", "GO:1902533", "GO:0007186"], "Component": ["GO:0009986"], "Keyword": ["KW-0145"], "KEGG": ["hsa04062", "hsa04060"], "PMID": ["34203660", "34252334", "31841044", "31930167", "31983065", "32033185", "32127460", "32140065", "32185148", "32265633", "32265903", "32319605", "32529556", "29920352", "30149103", "30430756", "30502589", "30504438", "30581539", "30626719", "30641867", "30696983", "30700305", "30761072", "30766892", "30777092", "30778076", "30810667", "30915067", "30939814", "30939820", "30941119", "30957421", "30989333", "31017044", "31026363", "31040848", "31045763", "31068952", "31131048", "31134051", "31146450", "31179346", "31235823", "31251396", "31257992", "31275325", "31379803", "31402914", "31404983", "31440170", "31440475", "31482487", "31487864", "31506383", "31543877", "31544847", "31552052", "31581676", "31616413", "31616512", "31665042", "31723414", "31736936", "31759250", "31887215", "31998312", "32038612", "29283192", "29288198", "29391773", "29402254", "29614637", "29629613", "29681802", "29731007", "29744028", "29760706", "29844586", "29893515", "29898739", "29973381", "29997123", "30072999", "30083153", "30092003", "30128320", "30150281", "30157919", "30158892", "30165356", "30167845", "30186116", "30235711", "30288345", "30319638", "30322390", "30323661", "30364222", "30401897"], "RCTM": ["HSA-162582"], "NetworkNeighborAL": ["CL:7361"], "PMC": ["8232256", "7289786", "7252465", "7131952", "7105801", "7099658", "7096836", "7068837", "7064784", "7064289", "7063449", "7053337", "7036885", "6985149", "6962235", "6953890", "6951834", "6890590", "6872781", "6830192", "6827161", "6823903", "6821034", "6784091", "6781833", "6775284", "6770145", "6761596", "6737489", "6728754", "6719093", "6694406", "6693555", "6676797", "6660262", "6647465", "6642873", "6630071", "6600455", "6599474", "6593115", "6591483", "6547792", "6526001", "6523455", "6521276", "6514047", "6507224", "6504261", "6491757", "6485698", "6477064", "6434926", "6422991", "6385830", "6379489", "6378740", "6363463", "6362632", "6356463", "6352449", "6351227", "6350546", "6314530", "6314308", "6309764", "6298864", "6297055", "6290759", "6289880", "6219577", "6193061", "6191293", "6190542", "6173492", "6169589", "6167476", "6160050", "6132704", "6116544", "6110855", "6110311", "6104478", "6093844", "6089537", "6084889", "6079537", "6064952", "6058015", "6017989", "6001165", "5936988", "5897511", "5878888", "5873429", "5800026", "5780235", "5774475"], "score": "500"}, "DKK1_FZD2": {"Process": ["GO:0090175", "GO:0045995", "GO:0016055", "GO:0022411", "GO:0043009", "GO:0048598", "GO:0048729"], "Keyword": ["KW-0879", "KW-0217"], "KEGG": ["hsa04310"], "PMID": ["32083079", "32109367", "32195251", "32203052", "30130563", "30378175", "30699965", "30719508", "30841855", "30923315", "31036548", "31040767", "31086346", "31180539", "31191253", "31199714", "31289359", "31293972", "31452509", "31623618", "31666627", "31681283", "29169144", "29498662", "29793441", "29864439", "30136680", "30137666", "28217689", "28467820", "28476164", "28588349", "28795083", "28885975", "28949389", "29081735", "26189772", "26876048", "26895835", "27341073", "27430213", "27570510", "28005837", "25263522", "25587053", "25640183", "26132195", "26190104", "26202350", "26232087", "26276632", "26566235", "24463139", "24661562", "24691643", "25047349", "25089825", "25176272", "25374452", "25428027", "25514828", "22934709", "23224710", "23333523", "23462101", "23568264", "23761328", "23775346", "23847469", "24202444", "24348327", "24348333", "24403870", "22939761", "22967504", "23029355", "23144774", "23251385", "21182948", "21335072", "21352958", "21479192", "21483657", "21490961", "21533542", "21551070", "21608080", "21636130", "21673604", "19130878", "19961481", "19961844", "20111673", "20171206", "20376066", "20463961", "20478531", "20801415", "20868760", "20957030"], "RCTM": ["HSA-162582"], "NetworkNeighborAL": ["CL:5704"], "PMC": ["7138577", "7066322", "7064718", "7005411", "6821757", "6811524", "6798382", "6711705", "6675631", "6660834", "6601352", "6582999", "6549102", "6538920", "6503981", "6476918", "6460915", "6438984", "6404335", "6384692", "6374163", "6348545", "6215866", "6128062", "6110966", "5968480", "5867859", "5809158", "5745276", "5645527", "5641471", "5627873", "5590807", "5544474", "5447271", "5420131", "5289991", "5201118", "4982242", "4949756", "4833881", "4799755", "4758681", "4643911", "4618088", "4538707", "4534826", "4488846", "4384700", "4383664", "4376475", "4336822", "4304700", "4304609", "4289047", "4287412", "4213195", "4163545", "4121311", "4105622", "4064517", "4055486", "3961043", "3875938", "3847898", "3847560", "3775648", "3763754", "3763696", "3701138", "3683858", "3625516", "3620664", "3519492", "3496046", "3489884", "3472244", "3454371", "3410557", "3350791", "3180925", "3131479", "3128541", "3094493", "3072659", "3072378", "3068184", "3050081", "3019104", "2997121", "2948496", "2900858", "2886156", "2864743", "2854211", "2819462", "2814915", "2812481"], "score": "500"}, "CXCR3_CCL1": {"Process": ["GO:0048247", "GO:0070098", "GO:0050921", "GO:0002685", "GO:0007204", "GO:0006954", "GO:1902533", "GO:0007186"], "Keyword": ["KW-0145"], "KEGG": ["hsa04062", "hsa04060"], "PMID": ["31911617", "31983065", "31991604", "32005809", "32051475", "32111837", "32231656", "29432954", "30651341", "30745834", "30777092", "30778076", "31069065", "31100966", "31102428", "31105685", "31114575", "31146450", "31194740", "31320613", "31548728", "31554793", "31783783", "31814701", "29491142", "29499727", "29527513", "29579623", "29636754", "29724993", "29777718", "29875152", "29907691", "29930500", "29930864", "29968810", "30131805", "30288345", "30323661", "30340330", "30405637", "30429856", "30479364", "30555477", "30574191", "30591657", "30671055", "27063469", "28012239", "28165741", "28178200", "28261155", "28271445", "28287491", "28290464", "28408751", "28569792", "28986561", "29096654", "29099057", "29218043", "26520877", "26778189", "26796577", "26821815", "26851219", "26953825", "27118638", "27119508", "27160938", "27211104", "27446922", "27503377", "27634754", "27704015", "27776524", "27807435", "27834814", "27883012", "25264308", "25468272", "25710172", "25795705", "25805993", "26002980", "26062132", "26070483", "26216634", "26347600", "26441528", "26466066", "26568963", "26579123", "26583329", "26648938", "24320956", "24369299", "24949488", "25002861", "25097473"], "RCTM": ["HSA-162582"], "NetworkNeighborAL": ["CL:7359"], "PMC": ["7131952", "7083101", "7072521", "7058417", "7048855", "7015930", "6994533", "6946684", "6884778", "6857774", "6834896", "6761123", "6639417", "6613794", "6609813", "6600455", "6592576", "6562906", "6503092", "6499173", "6489523", "6382527", "6379489", "6378740", "6367555", "6340055", "6337330", "6331479", "6295708", "6284020", "6258684", "6220043", "6214117", "6207597", "6173492", "6169589", "6141026", "6090260", "6084365", "6036231", "6030082", "6007994", "5999732", "5934441", "5925793", "5880939", "5833082", "5829610", "5713275", "5703867", "5668986", "5630615", "5596241", "5520897", "5498338", "5483895", "5429835", "5385617", "5372632", "5343877", "5306137", "5242486", "5133856", "5121635", "5078891", "5069502", "5047405", "5045356", "4943798", "4935758", "4925666", "4876328", "4866325", "4853818", "4846868", "4779667", "4772849", "4738004", "4670914", "4666758", "4663243", "4629044", "4620702", "4564736", "4542048", "4539553", "4510150", "4500791", "4490481", "4472944", "4433615", "4353375", "4339390", "4297700", "4112246", "4066200", "4052058", "3936410"], "score": "500"}, "TLR4_RIPK1": {"Process": ["GO:0032757", "GO:0035666", "GO:0070266", "GO:1903209", "GO:0007249", "GO:0032760", "GO:2000379", "GO:0002761", "GO:0000187", "GO:0051092", "GO:0060759", "GO:0002758", "GO:0097190", "GO:0043902", "GO:1902532", "GO:0006468", "GO:0071345", "GO:0045944", "GO:0051049"], "Component": ["GO:0043235", "GO:0010008", "GO:0098796"], "KEGG": ["hsa04064", "hsa04217", "hsa04620", "hsa04621"], "PMID": ["32925605", "33919822", "34168108", "31679183", "31705388", "31756560", "31764760", "31998444", "32023953", "32075957", "32083129", "32106481", "32152420", "32182899", "32204353", "32210756", "32218782", "32221312", "32241300", "32256655", "32269263", "32466509", "29786074", "30050058", "30201975", "30321469", "30450666", "30525268", "30563970", "30622241", "30678065", "30728749", "30755793", "30760622", "30766537", "30770249", "30778349", "30809789", "30813267", "30828530", "30842554", "30866950", "30873160", "30891811", "30904067", "30908559", "30909619", "30917630", "30962873", "30988283", "31019191", "31035454", "31040261", "31052178", "31057404", "31068952", "31071242", "31077562", "31131275", "31156649", "31192209", "31198981", "31208841", "31212582", "31235688", "31238570", "31244858", "31260471", "31284572", "31287416", "31312197", "31316982", "31319599", "31333658", "31333662", "31358731", "31402917", "31412671", "31426357", "31466385", "31509938", "31546724", "31590215", "31611922", "31632962", "31649677", "31736951", "31758083", "31815151", "31824568", "31933540", "31998072", "31998254", "32039207", "32117210", "28571545", "28885615", "29017836", "29024695", "29197802"], "RCTM": ["HSA-109581"], "NetworkNeighborAL": ["CL:3634"], "PMC": ["8225863", "8183424", "8070752", "7312877", "7143190", "7142081", "7141240", "7138099", "7118104", "7114803", "7108389", "7102461", "7101425", "7084733", "7083554", "7078700", "7077357", "7072631", "7031250", "7026265", "7015998", "7011390", "6987388", "6974333", "6973188", "6967396", "6965019", "6954894", "6942875", "6879671", "6877906", "6874675", "6835436", "6833007", "6831525", "6794444", "6790574", "6783575", "6770603", "6769855", "6757254", "6723221", "6721490", "6678954", "6677151", "6662811", "6658002", "6651423", "6630959", "6630607", "6626990", "6617985", "6617733", "6617214", "6616367", "6616198", "6615860", "6614373", "6609852", "6602187", "6591251", "6587958", "6579861", "6566902", "6548990", "6543531", "6532024", "6509160", "6496801", "6491757", "6482429", "6482197", "6468478", "6465317", "6451632", "6438033", "6433273", "6426684", "6420508", "6417243", "6412296", "6410226", "6403236", "6403165", "6382298", "6369217", "6365650", "6352924", "6341260", "6329789", "6325114", "6294789", "6294775", "5883378", "5790197", "5766406", "5729519", "5723279"], "score": "500"}, "RAP1A_RHOA": {"Process": ["GO:0003158", "GO:0007265", "GO:0009749", "GO:1901888", "GO:0010976", "GO:1901342", "GO:0030855", "GO:0043312", "GO:0045860", "GO:0051345", "GO:0071363", "GO:0071407", "GO:0002684", "GO:0010243", "GO:0042493", "GO:1901701", "GO:0022603", "GO:1902533", "GO:0071495", "GO:0010648", "GO:0023057"], "Component": ["GO:0030667"], "Function": ["GO:0003924", "GO:0005525"], "Keyword": ["KW-0636", "KW-0342", "KW-0488"], "KEGG": ["hsa04014", "hsa04015", "hsa04024", "hsa04062", "hsa04510", "hsa04530", "hsa04611", "hsa04670", "hsa04722", "hsa04972"], "InterPro": ["IPR001806", "IPR005225", "IPR027417"], "Pfam": ["PF00025", "PF00071", "PF08477"], "PMID": ["31936361", "32041177", "32241275", "29621614", "30058720", "30317074", "30759056", "30837997", "30880223", "30914801", "31114296", "31484924", "31921670", "29168172", "29872729", "30279169", "30354217", "30500825", "30662405", "30936448", "27624889", "28178039", "28202288", "28235199", "28382133", "28560417", "28806394", "26812279", "26814130", "26844834", "26923303", "27602951", "27760305", "27789473", "27839947", "28194299", "25545047", "25569036", "25846724", "26051945", "26070429", "26092100", "26352258", "26399387", "26483794", "24586238", "24586448", "24684205", "24701590", "24714377", "24770493", "24790104", "24790136", "25110951", "25122553", "25208567", "25393473", "25520826", "23334894", "23420480", "23469100", "23493799", "23555949", "23622247", "23716716", "23720748", "23802035", "23864608", "23864716", "23929354", "23947369", "24019534", "24705208", "22209329", "22286105", "22330068", "22443473", "22461835", "22479536", "22621783", "22654882", "22693355", "22814395", "22919620", "22929016", "23007647", "23097489", "21233409", "21242305", "21633110", "21926356", "21988240", "22036881", "22069443", "20113484", "20131908", "20308891", "20668551", "20709748", "20809762"], "RCTM": ["HSA-109582"], "PMC": ["7118822", "7037602", "7016689", "6928690", "6726657", "6599630", "6597298", "6589902", "6585805", "6510928", "6498840", "6497854", "6447057", "6389632", "6328495", "6309442", "6291162", "6206876", "6187090", "6170734", "5986628", "5920548", "5730474", "5710670", "5515073", "5482202", "5474120", "5467728", "5382093", "5381159", "5362268", "5356681", "5299150", "5153279", "5143164", "5070704", "4905276", "4832302", "4819324", "4813585", "4743039", "4591505", "4564137", "4540143", "4468845", "4372486", "4354140", "4278376", "4267601", "4260733", "4230782", "4224284", "4200330", "4128582", "4067203", "4066995", "4049856", "4043921", "4035200", "3970818", "3940160", "3934822", "3930642", "3924825", "3798683", "3798060", "3776352", "3756920", "3751744", "3711306", "3690454", "3689566", "3626114", "3610651", "3605717", "3595569", "3585282", "3521683", "3497880", "3468345", "3461514", "3417631", "3360201", "3353160", "3325758", "3313974", "3296228", "3268451", "3217416", "3206016", "3135476", "3069418", "2975149", "2910720", "2859848", "2852684", "2824632"], "score": "500"}, "BMPR1A_SMAD7": {"Process": ["GO:0007179", "GO:0030336", "GO:0030509", "GO:0048844", "GO:0055010", "GO:0060393", "GO:0060411", "GO:0045596", "GO:0006468", "GO:0060429", "GO:0045944", "GO:0051241", "GO:0031401"], "Function": ["GO:0046332"], "KEGG": ["hsa04350", "hsa04390"], "PMID": ["31996252", "32076051", "32105214", "33166654", "30510241", "30745822", "30958854", "31059090", "31450621", "31511566", "31586071", "31658594", "31667458", "31694641", "31775259", "31976476", "28918311", "29291930", "29555893", "29631995", "29641448", "29749927", "29793441", "29844019", "29921235", "29955049", "30018743", "30029678", "30098998", "30206237", "30507959", "27660075", "27693511", "27773809", "27920040", "28061442", "28077088", "28129536", "28151996", "28257460", "28414804", "28467498", "28489883", "28495881", "28569204", "28767056", "28814567", "28883493", "29020916", "29221447", "29222456", "25873010", "26623728", "26660854", "26780949", "26941801", "27039259", "27182554", "27184041", "27344183", "27385727", "27601729", "27609345", "25176603", "25428115", "25554686", "25924783", "25970290", "25972361", "26016692", "26047946", "26081042", "26187503", "26187948", "26226633", "26274893", "26568816", "26592526", "24178577", "24236640", "24443024", "24448986", "24568636", "24604556", "24705330", "24707465", "24971332", "25007997", "25136070", "25393508", "25401122", "25478164", "25541970", "26556413", "22550129", "23150456", "23179685", "23243027", "23390421", "23424689"], "RCTM": ["HSA-162582"], "NetworkNeighborAL": ["CL:5928"], "PMC": ["7069721", "7031521", "6990519", "6958404", "6924545", "6903908", "6836336", "6834140", "6808227", "6778199", "6769927", "6739398", "6522871", "6453526", "6434085", "6367540", "6358437", "6309266", "6277105", "6134087", "6054746", "6044369", "6028748", "6023921", "6008941", "5979292", "5968480", "5947988", "5896781", "5871398", "5866756", "5788165", "5723096", "5722815", "5706455", "5637055", "5626404", "5589872", "5578074", "5550896", "5547743", "5452635", "5425193", "5414995", "5393575", "5370000", "5336296", "5334261", "5289504", "5242376", "5225521", "5173031", "5107316", "5105595", "5016917", "5013871", "4930294", "4872728", "4863241", "4795220", "4752998", "4717534", "4673270", "4673207", "4655495", "4644319", "4590954", "4567512", "4557308", "4542282", "4520454", "4470844", "4467681", "4443431", "4430433", "4422073", "4410689", "4355394", "4344892", "4326607", "4277466", "4264188", "4255921", "4232863", "4232216", "4157318", "4154859", "4094933", "4058292", "4051826", "3970293", "3947043", "3941591", "3739305", "3594378", "3566490", "3565176"], "score": "500"}, "SRC_PIK3R1": {"Process": ["GO:0001953", "GO:0007173", "GO:0030168", "GO:0031295", "GO:0032869", "GO:0038096", "GO:0043551", "GO:0046626", "GO:0046854", "GO:0048010", "GO:0051897", "GO:1900078", "GO:1900182", "GO:0007411", "GO:0031647", "GO:0002521", "GO:0050900", "GO:0032386", "GO:0051222", "GO:0001819", "GO:0030335", "GO:0006897", "GO:0016032", "GO:0098657", "GO:0043066", "GO:0044087", "GO:0006468", "GO:0048878", "GO:0034097", "GO:0009628", "GO:0033043", "GO:0007186", "GO:0080134", "GO:0045893", "GO:0035556", "GO:0033554", "GO:2000026"], "Component": ["GO:0019898", "GO:0048471"], "Function": ["GO:0005158", "GO:0035591", "GO:0046934", "GO:0051219", "GO:0008134", "GO:0019901"], "Keyword": ["KW-0727", "KW-0728", "KW-0945"], "KEGG": ["hsa01521", "hsa01522", "hsa04012", "hsa04015", "hsa04062", "hsa04360", "hsa04370", "hsa04510", "hsa04611", "hsa04750", "hsa04810", "hsa04915", "hsa04917", "hsa04919", "hsa04926", "hsa05100", "hsa05161", "hsa05167", "hsa05203", "hsa05205", "hsa05418"], "SMART": ["SM00252", "SM00326"], "InterPro": ["IPR000980", "IPR036860", "IPR001452", "IPR036028"], "Pfam": ["PF00017"], "PMID": ["33313992", "33479376", "34012683", "31951614", "31988639", "32079335", "32095094", "32098410", "32210335", "32232003", "32572057", "32823607", "32895527", "32925795", "32963568", "32974809", "30058720", "30448735", "30465854", "30535469", "30605723", "30623207", "30650664", "30653502", "30781720", "30782187", "30804755", "30814910", "30816273", "30872694", "30881011", "30905847", "30935077", "30999672", "31040916", "31058079", "31060539", "31089055", "31115518", "31119584", "31133033", "31209394", "31212584", "31328160", "31362353", "31400926", "31420572", "31427727", "31434882", "31484460", "31492560", "31496729", "31508500", "31516309", "31527881", "31545468", "31562956", "31590252", "31600974", "31621069", "31651965", "31652269", "31685837", "31693690", "31731647", "31782728", "31799192", "31817853", "31847392", "31929796", "31976317", "31998238", "32038504", "28450143", "29032894", "29263797", "29305905", "29328373", "29357910", "29494137", "29616047", "29620197", "29682207", "29693170", "29703908", "29725006", "29765546", "29769144", "29867948", "29897326", "29987050", "30094075", "30108680", "30111373", "30134553", "30194392", "30227836", "30234009", "30240752", "30246718"], "RCTM": ["HSA-109582"], "PMC": ["8105113", "8068653", "7820434", "7492876", "7489663", "7461551", "7308356", "7097090", "7093549", "7083237", "7082319", "7072684", "7072404", "7033355", "6988802", "6982526", "6972998", "6968845", "6966813", "6965027", "6953109", "6949685", "6942867", "6940898", "6888220", "6884395", "6874141", "6843238", "6834262", "6834155", "6828804", "6822083", "6814236", "6797955", "6796592", "6782092", "6770525", "6723107", "6722120", "6706170", "6704188", "6697728", "6691185", "6675780", "6637015", "6600216", "6585805", "6580022", "6570698", "6557086", "6537414", "6523724", "6518354", "6501409", "6491420", "6481345", "6478763", "6454211", "6418124", "6406821", "6398418", "6397676", "6395809", "6379961", "6376795", "6371747", "6370520", "6359268", "6353226", "6323245", "6240710", "6166462", "6162372", "6147018", "6145190", "6131595", "6128870", "6094903", "6086005", "6077722", "6069914", "6034994", "5998759", "5983972", "5979867", "5956559", "5954032", "5940405", "5938698", "5923273", "5908308", "5868324", "5802197", "5778704", "5736688", "5705272", "5656538"], "score": "500"}, "CXCR3_CXCL16": {"Process": ["GO:0010818", "GO:0040017", "GO:0030334", "GO:0034097", "GO:0006952", "GO:0007186"], "Keyword": ["KW-0145"], "KEGG": ["hsa04062", "hsa04060"], "PMID": ["33467722", "34203660", "31963581", "31983065", "32153578", "32164265", "32273499", "32534174", "29440463", "30287548", "30502589", "30723188", "30729111", "30778076", "30800123", "30800125", "30816519", "30883723", "30937279", "30952804", "31001273", "31114585", "31244846", "31257468", "31261963", "31327960", "31417562", "31500373", "31500822", "31583825", "31627733", "31647037", "31673529", "31715586", "31783783", "31803181", "33911617", "29158557", "29288198", "29357946", "29491142", "29509288", "29542114", "29637711", "29696819", "29760540", "29891204", "29898992", "29904388", "29976563", "29977225", "30004409", "30374795", "30479461", "30483271", "30555481", "30563103", "30854522", "28182750", "28193907", "28274794", "28351365", "28387445", "28418771", "28526759", "28526760", "28948139", "29116188", "29166586", "29238349", "29242629", "29285113", "26796342", "26941482", "27063195", "27066828", "27095254", "27151246", "27160938", "27211104", "27211830", "27242392", "27297979", "27320932", "27403037", "27406064", "27720639", "27726306", "28005985", "25117898", "25301842", "25615828", "25712684", "26052064", "26105538", "26164866", "26225263", "26240517", "26284069", "26339033"], "RCTM": ["HSA-162582"], "NetworkNeighborAL": ["CL:7361"], "PMC": ["8232256", "7992767", "7830156", "7145847", "7139884", "7131952", "7129466", "7044183", "7014148", "6884778", "6874454", "6874097", "6806548", "6800307", "6798343", "6780166", "6778482", "6777142", "6768571", "6685390", "6657970", "6650939", "6640863", "6593687", "6563723", "6532976", "6502999", "6457318", "6429006", "6423582", "6404748", "6379489", "6376112", "6375834", "6373225", "6364565", "6359975", "6352403", "6351468", "6316232", "6290759", "6281983", "6243037", "6235799", "6206310", "6164274", "6127002", "6120486", "6064784", "6050209", "6021500", "5990602", "5949710", "5925793", "5917067", "5886056", "5780235", "5778637", "5740708", "5730558", "5728700", "5712544", "5677118", "5602513", "5575500", "5512299", "5508124", "5482645", "5461010", "5461007", "5370447", "5300246", "5179238", "5119981", "5082409", "5021620", "4987088", "4942931", "4923605", "4896389", "4882347", "4876452", "4876328", "4868905", "4866325", "4827226", "4809646", "4749813", "4739769", "4554965", "4522997", "4515597", "4505829", "4499209", "4429868", "4405047"], "score": "500"}, "SRC_PIK3CA": {"Process": ["GO:2000811", "GO:0003015", "GO:0007173", "GO:0031295", "GO:0038096", "GO:0046854", "GO:0048010", "GO:0030168", "GO:0032869", "GO:0051897", "GO:0007411", "GO:0048871", "GO:0050900", "GO:0032147", "GO:0008015", "GO:0048732", "GO:0051052", "GO:0006897", "GO:0098657", "GO:0035239", "GO:0045087", "GO:0006468", "GO:0048878", "GO:0034097", "GO:0007186", "GO:0035556", "GO:0009888"], "Component": ["GO:0019898", "GO:0031252"], "Function": ["GO:0046934", "GO:0004672"], "Keyword": ["KW-0656", "KW-0418", "KW-0067"], "KEGG": ["hsa01521", "hsa01522", "hsa04012", "hsa04015", "hsa04062", "hsa04360", "hsa04370", "hsa04510", "hsa04611", "hsa04750", "hsa04810", "hsa04915", "hsa04917", "hsa04919", "hsa04926", "hsa05100", "hsa05161", "hsa05167", "hsa05203", "hsa05205", "hsa05418"], "InterPro": ["IPR011009"], "PMID": ["33430939", "33479376", "33667515", "33947811", "31755615", "31787462", "31799787", "31819192", "31872418", "31931755", "31941061", "31956350", "31988639", "31988705", "32000794", "32012988", "32022477", "32055701", "32064003", "32069833", "32069992", "32076369", "32076487", "32102381", "32110283", "32123859", "32148531", "32158232", "32158759", "32175277", "32178475", "32185124", "32194860", "32194994", "32195007", "32196516", "32206709", "32210335", "32265839", "32272438", "32292420", "32319605", "32343143", "32558176", "32572057", "32823607", "32824568", "32871375", "33024087", "29621614", "30055950", "30314968", "30353220", "30394935", "30422386", "30448735", "30514977", "30621735", "30622697", "30631039", "30636774", "30650251", "30653502", "30655532", "30674653", "30691046", "30700700", "30701321", "30717267", "30730996", "30746305", "30761608", "30764513", "30775316", "30777857", "30781720", "30782187", "30785867", "30792536", "30836148", "30845955", "30847023", "30858180", "30872694", "30877976", "30881110", "30884193", "30889378", "30909600", "30911337", "30914635", "30914704", "30921324", "30926929", "30935077", "30944303", "30948496", "30961610", "30975222", "30987403"], "RCTM": ["HSA-109582"], "PMC": ["8126793", "7820434", "7798235", "7538592", "7525794", "7463705", "7461551", "7412423", "7308356", "7252465", "7140047", "7139116", "7136167", "7131842", "7121227", "7105679", "7093549", "7083309", "7080500", "7078304", "7072896", "7072728", "7072681", "7072552", "7059100", "7056883", "7053184", "7051914", "7048923", "7047975", "7021234", "7016562", "7008167", "7004534", "7003654", "7003173", "6993356", "6987485", "6980623", "6966813", "6965201", "6964678", "6961122", "6959081", "6958774", "6942437", "6800037", "6784767", "6724511", "6684107", "6635093", "6624650", "6622456", "6571146", "6518354", "6518323", "6518242", "6504226", "6503169", "6468785", "6460547", "6454697", "6447540", "6441013", "6438456", "6435685", "6435665", "6425535", "6423363", "6418124", "6413886", "6410754", "6409101", "6407232", "6406821", "6406562", "6406552", "6398177", "6386970", "6384937", "6379961", "6368972", "6367227", "6366887", "6360386", "6353966", "6353894", "6353226", "6336867", "6328617", "6325735", "6323138", "6320312", "6317239", "6240710", "6170734"], "score": "500"}, "CXCR3_CCL25": {"Process": ["GO:0048247", "GO:0070098", "GO:0002685", "GO:0006954", "GO:1902533", "GO:0007186"], "Keyword": ["KW-0145"], "KEGG": ["hsa04062", "hsa04060"], "PMID": ["31733111", "31906479", "31983065", "31991604", "32021257", "32058956", "32157087", "32211348", "32231656", "32544557", "29432954", "30502589", "30770703", "30777092", "30778076", "30787933", "30863398", "30873179", "30880342", "30899263", "30914733", "31017044", "31068952", "31130595", "31146450", "31244846", "31257468", "31358043", "31431807", "31814701", "29146246", "29246401", "29416853", "29509288", "29580257", "29637711", "29666622", "29670611", "29724993", "29789438", "29844586", "29904388", "30004409", "30008902", "30027532", "30132266", "30137309", "30283410", "30345310", "30420855", "30574191", "30591657", "30648120", "27827374", "28012239", "28165741", "28178200", "28383652", "28387445", "28555670", "28746369", "28821884", "29020986", "29048384", "29097419", "29144460", "29161315", "29218043", "29222090", "26129652", "26520877", "26551552", "26657511", "26821815", "26854930", "26910195", "26999328", "27022240", "27038487", "27041638", "27168154", "27211104", "27375622", "27461275", "27489795", "27746126", "27834810", "27834814", "27846884", "27910972", "28770236", "24799394", "25066777", "25425469", "25615828", "25670380", "25699053", "25723398", "25805993", "25949862"], "RCTM": ["HSA-162582"], "NetworkNeighborAL": ["CL:7359"], "PMC": ["7131952", "7096836", "7083101", "7074856", "7072521", "7064901", "7064590", "7016883", "6997593", "6954840", "6857774", "6761596", "6701936", "6664760", "6657970", "6613794", "6600455", "6566759", "6563723", "6491757", "6475912", "6439331", "6435673", "6416210", "6400988", "6400137", "6379489", "6378740", "6372527", "6337330", "6311813", "6295708", "6290759", "6290472", "6215820", "6174752", "6164274", "6156521", "6127002", "6120486", "6105266", "6104621", "6097019", "6084365", "6080939", "6069521", "6036326", "5990602", "5934441", "5894355", "5893838", "5891592", "5884449", "5870075", "5847323", "5782407", "5731833", "5703867", "5697855", "5691654", "5637950", "5637168", "5575500", "5562859", "5536173", "5529012", "5483895", "5423869", "5343877", "5319826", "5242229", "5192361", "5133856", "5111349", "4975578", "4965835", "4953538", "4951510", "4935758", "4901034", "4876328", "4856800", "4790488", "4767356", "4758453", "4698111", "4666758", "4594846", "4474603", "4405047", "4368119", "4353375", "4344349", "4316924", "4316782", "4306641"], "score": "500"}, "P2RY4_ADORA1": {"Process": ["GO:0035588"], "Component": ["GO:0016323"], "Function": ["GO:0001614", "GO:0004930"], "Keyword": ["KW-0297"], "KEGG": ["hsa04080"], "InterPro": ["IPR000276", "IPR017452"], "Pfam": ["PF00001"], "PMID": ["33130128", "31646479", "32231563", "30909368", "31054067", "31216722", "31242692", "31527474", "31547577", "32038258", "28884198", "29377124", "29593540", "29619754", "29632487", "30103545", "30159340", "30362042", "30441872", "30470263", "28387198", "28418839", "28534085", "28540569", "28547076", "28616713", "28729619", "28769767", "28836401", "29311923", "29311944", "26385417", "26667077", "26908460", "27005321", "27197531", "27384918", "27410258", "27416040", "27793267", "27807254", "27884378", "28066160", "25445063", "25545736", "25654762", "25904895", "25950756", "26004513", "26300587", "26491661", "26900431", "24066935", "24114647", "24672487", "24830558", "24859298", "24887688", "24978193", "24997265", "25132732", "25177686", "25225473", "25276794", "25352330", "25530618", "23546842", "23626522", "23644076", "23809506", "23908631", "23956925", "24191147", "22270538", "22386981", "22450808", "22764102", "22963441", "23063457", "23118517", "21073662", "21324005", "21329762", "21519856", "21586363", "21716747", "21763757", "22110488", "20446735", "20648650", "20725515", "21364628", "21961028", "18600475", "19370082", "19428331", "19502066", "19741708", "19890481", "19922651"], "RCTM": ["HSA-162582"], "NetworkNeighborAL": ["CL:7149"], "PMC": ["7082426", "6993121", "6956282", "6789548", "6776560", "6627352", "6627151", "6470483", "6298926", "6274752", "6251093", "6140136", "6138794", "6121306", "6109496", "5940632", "5937939", "5879773", "5879110", "5868749", "5861216", "5744008", "5733106", "5714834", "5702590", "5597679", "5570404", "5563292", "5536769", "5519634", "5514908", "5511838", "5493489", "5472988", "5422071", "5165017", "5053759", "5036858", "5032833", "4993196", "4936188", "4816438", "4792778", "4720018", "4669808", "4600489", "4537743", "4474367", "4442688", "4389404", "4362544", "4354944", "4340257", "4284787", "4272370", "4262688", "4185222", "4168030", "4164567", "4150257", "4142380", "4123590", "4076178", "4057749", "3965657", "3953678", "3808753", "3779873", "3757143", "3737416", "3735650", "3730180", "3725473", "3630369", "3515696", "3508684", "3477596", "3415250", "3406575", "3360092", "3303979", "3206368", "3180920", "3172718", "3146642", "3120267", "3070818", "3041170", "3032501", "2935147", "2912025", "2851546", "2791093", "2771886", "2760346", "2721770"], "score": "500"}, "DKK1_FZD8": {"Process": ["GO:0043507", "GO:0016055", "GO:0000122", "GO:0048646", "GO:0048699"], "Keyword": ["KW-0879", "KW-0217"], "KEGG": ["hsa04310"], "PMID": ["29296075", "23254341", "20093360", "20951344", "18186078", "16033809", "28491876", "31931755", "32049522", "32052562", "32083079", "32183420", "32203052", "30378175", "30601803", "30643430", "30841855", "31036548", "31061124", "31269694", "31293972", "31299062", "31353074", "31452509", "31480221", "31526370", "31614568", "31703281", "31729356", "31769242", "29084211", "29169144", "29389522", "29523784", "29533772", "29675109", "29789460", "30137666", "30386103", "30585264", "30687387", "27793042", "28259909", "28321286", "28373995", "28416592", "28454439", "28467820", "28476164", "28522145", "28545982", "28588349", "28885975", "28893174", "26775730", "27191501", "27210503", "27226375", "27313945", "27322325", "27571104", "27833613", "27965955", "25814644", "25818302", "25990470", "26025608", "26132195", "26566235", "26583322", "24101231", "24309006", "24412311", "24463139", "24733089", "25374452", "26056595", "23022962", "23333523", "23345222", "23377854", "23396279", "23401003", "23509002", "23548730", "23576785", "23784673", "24052942", "24223536", "24403870", "21982879", "22173065", "22682250", "22754658", "22817897", "22898770", "22925330", "22982762", "23251385", "26069618"], "RCTM": ["HSA-162582"], "NetworkNeighborAL": ["CL:5704"], "PMC": ["7140616", "7138577", "7131918", "7104226", "7005411", "6958774", "6888549", "6881706", "6859502", "6858446", "6832489", "6747343", "6745795", "6711705", "6679127", "6636823", "6625715", "6601352", "6534993", "6503981", "6460915", "6404335", "6338048", "6331136", "6317484", "6299370", "6215866", "6209578", "5983605", "5972548", "5907676", "5884143", "5853106", "5851113", "5844884", "5745276", "5741379", "5641471", "5594493", "5590807", "5537530", "5508596", "5447271", "5420131", "5405585", "5403449", "5360949", "5360433", "5357816", "5355165", "5129911", "5127792", "5081350", "5040980", "4984662", "4958569", "4931622", "4899597", "4825329", "4670932", "4643911", "4640679", "4628881", "4492542", "4488846", "4452063", "4394041", "4384700", "4297187", "4213195", "4170800", "4163545", "4045507", "3986414", "3936515", "3819050", "3763754", "3757745", "3718331", "3690158", "3664122", "3653035", "3616718", "3575535", "3564519", "3529917", "3519492", "3511800", "3508164", "3496018", "3458506", "3382960", "3265577", "3237830", "2963175", "2838336"], "score": "500"}, "TLR4_FADD": {"Process": ["GO:0032757", "GO:0035666", "GO:0060760", "GO:0070266", "GO:0032729", "GO:0032760", "GO:0071260", "GO:0002761", "GO:0002758", "GO:0002696", "GO:0097190", "GO:0043902", "GO:0002683", "GO:0010942", "GO:0045087", "GO:0010243", "GO:0045321", "GO:1902533", "GO:0045944", "GO:0009968", "GO:0043085", "GO:1901700", "GO:0032270", "GO:0042592"], "Keyword": ["KW-0399"], "KEGG": ["hsa04217", "hsa04620", "hsa04621", "hsa05142", "hsa05152", "hsa05161"], "PMID": ["31952110", "32021425", "32028672", "32050623", "32075957", "32133298", "32147431", "32152420", "32210756", "32246052", "32264928", "32269263", "32317989", "32971525", "30050058", "30536547", "30678065", "30717770", "30743213", "30828530", "30842741", "30891811", "30908559", "30917630", "30984201", "30988283", "30995806", "31019191", "31035661", "31067776", "31077562", "31118894", "31123414", "31131275", "31192209", "31198981", "31275110", "31284572", "31315208", "31316982", "31337442", "31341404", "31354711", "31402920", "31412671", "31448244", "31509938", "31511519", "31541142", "31581723", "31590215", "31612014", "31632962", "31781594", "31827674", "31842409", "32039207", "32082307", "28571545", "29017836", "29024695", "29162504", "29288386", "29313961", "29371616", "29377242", "29389019", "29389970", "29421932", "29449584", "29471568", "29472602", "29494692", "29518608", "29524460", "29552131", "29558930", "29587748", "29642005", "29675003", "29682179", "29713125", "29717768", "29755463", "29772694", "29902514", "29907126", "29912993", "29925772", "29938128", "29967689", "29980212", "30012970", "30021146", "30026316", "30042333", "30042762", "30044882", "30081579", "30083153"], "RCTM": ["HSA-109581"], "PMC": ["7146847", "7142081", "7140571", "7125101", "7118104", "7077357", "7040035", "7037842", "7037709", "7031250", "7014175", "7005066", "6987388", "6974333", "6956866", "6953048", "6886335", "6874955", "6833007", "6829202", "6790574", "6783575", "6781720", "6769855", "6754391", "6739404", "6721490", "6692492", "6678621", "6676250", "6658002", "6651423", "6647289", "6643132", "6636428", "6617733", "6609852", "6594416", "6566851", "6548990", "6539186", "6529353", "6526722", "6515381", "6511247", "6509160", "6504709", "6482197", "6465317", "6449434", "6433273", "6410226", "6391654", "6382298", "6369328", "6360698", "6294789", "6291007", "6202258", "6135699", "6121377", "6115930", "6073994", "6064952", "6064639", "6059388", "6059371", "6048202", "6035417", "6034936", "6032409", "6027071", "6026494", "6005538", "6002979", "5978889", "5940532", "5932347", "5930489", "5922990", "5912950", "5908280", "5895734", "5883378", "5872399", "5864113", "5861675", "5840557", "5833675", "5833577", "5832265", "5823898", "5794184", "5790197", "5766433", "5766406"], "score": "500"}, "WNT2B_FZD9": {"Process": ["GO:0072089", "GO:0060070", "GO:0090263", "GO:0030097"], "Keyword": ["KW-0879", "KW-0217"], "KEGG": ["hsa05217", "hsa04916", "hsa04150", "hsa04310", "hsa04390", "hsa04550", "hsa04934", "hsa05166", "hsa05205", "hsa05224", "hsa05225", "hsa05226", "hsa05165", "hsa05200"], "PMID": ["31288403", "28438893", "17614820", "31964872", "32046053", "32049522", "32140111", "30376208", "30836939", "30915126", "30940800", "31108394", "31191253", "31210127", "31213486", "31452509", "31546898", "31608072", "31781093", "29031500", "29058015", "29389516", "29389522", "29776381", "29844390", "30062101", "30282660", "30309776", "30687387", "27722925", "28147310", "28197104", "28203237", "28283582", "28286238", "28558659", "28729440", "28729735", "28731148", "28790300", "29228019", "29311824", "26751775", "26778749", "26891025", "26969975", "27110577", "27477450", "27571104", "27774671", "25470458", "25772759", "25892522", "26352263", "24389191", "24768691", "24883311", "25268256", "26056595", "23757356", "23861788", "24133501", "24205342", "24391920", "22045688", "22079544", "22606356", "22738915", "22813778", "22841688", "22938389", "23076981", "23251385", "23449817", "21183617", "21196256", "21402791", "21533542", "21569278", "22016777", "19130878", "19890917", "20178649", "20473358", "19232327", "19281773", "19842206", "19849855", "19874621", "18217891", "18581335", "18671253", "18701700", "18768850", "18811984", "17198728", "17873379", "16465433", "16808837", "15754011"], "RCTM": ["HSA-162582"], "NetworkNeighborAL": ["CL:5745"], "PMC": ["7104226", "7042390", "7037748", "6972889", "6857519", "6783992", "6769977", "6769121", "6711705", "6679375", "6581508", "6538920", "6526295", "6445127", "6402185", "6399535", "6381388", "6368876", "6338048", "6308911", "6223216", "6062551", "6008255", "5974360", "5972548", "5960217", "5814469", "5735114", "5724891", "5559767", "5548745", "5547940", "5519545", "5450241", "5430225", "5430205", "5396059", "5362476", "5285348", "5281629", "5206807", "5103317", "5040980", "4994019", "4967895", "4893006", "4842149", "4826689", "4594770", "4578624", "4564164", "4452063", "4437483", "4344844", "4203021", "4158835", "4051200", "4026849", "4000238", "3905307", "3877253", "3800132", "3783976", "3701684", "3673784", "3583648", "3519492", "3516229", "3482927", "3479425", "3468878", "3445703", "3392173", "3385642", "3350500", "3189939", "3180925", "3104484", "3065862", "3063895", "3063134", "3004361", "2963058", "2869094", "2837036", "2819462", "2777936", "2770486", "2766238", "2566905", "2564980", "2562264", "2556850", "2253692", "1543656"], "score": "500"}, "RRAGC_MTOR": {"Process": ["GO:0034198", "GO:0071230", "GO:0007050", "GO:0016241", "GO:0040007"], "Keyword": ["KW-0458"], "KEGG": ["hsa04140", "hsa04150"], "PMID": ["33340489", "33427053", "34071043", "34116056", "34159368", "34253722", "31733992", "31944890", "32188096", "32279295", "32287270", "32612235", "32653916", "29859318", "30044947", "30197302", "30334852", "30388025", "30609721", "30642006", "30647914", "30696333", "30764584", "30858438", "30900683", "31001086", "31036939", "31086360", "31091659", "31112131", "31205582", "31285595", "31314152", "31503514", "31534020", "31546746", "31554253", "31579886", "31601708", "31601764", "31625153", "31650096", "31672913", "28970150", "29119228", "29301958", "29325224", "29343628", "29405586", "29423269", "29423330", "29448933", "29479499", "29497356", "29507340", "29542037", "29547541", "29599783", "29750193", "29757220", "29782848", "29784813", "29796625", "29868606", "29964224", "30020076", "30061680", "30103560", "30108523", "30130465", "30150001", "30181260", "30341294", "30347859", "30613362", "27693501", "27816307", "27884780", "28062199", "28083894", "28102733", "28199306", "28199315", "28295473", "28336668", "28411448", "28606928", "28619690", "28619945", "28626421", "28656962", "28659443", "28686218", "28697336", "28716898", "28768171", "28770325", "28838620", "28899863", "28963468"], "RCTM": ["HSA-1257604"], "NetworkNeighborAL": ["CL:2198"], "PMC": ["8275687", "8254048", "8197163", "7988778", "7610377", "7176403", "7156099", "7155771", "7139780", "7052585", "7032524", "6964153", "6945816", "6879862", "6827145", "6826502", "6812561", "6795536", "6774795", "6764843", "6722880", "6698093", "6669959", "6649673", "6641988", "6566721", "6530209", "6529218", "6526807", "6516633", "6454084", "6412019", "6387057", "6381838", "6377942", "6356373", "6356367", "6333505", "6331339", "6325617", "6310455", "6298413", "6279252", "6214109", "6195609", "6156610", "6153060", "6121554", "6120772", "6084482", "6079209", "6063731", "6060747", "6003318", "6001427", "5983649", "5953516", "5952004", "5942914", "5877741", "5866057", "5862799", "5843684", "5838220", "5834811", "5833978", "5833933", "5823611", "5822839", "5818460", "5815226", "5805978", "5802487", "5798889", "5730647", "5724961", "5682220", "5653458", "5622079", "5618232", "5570594", "5560103", "5559734", "5557634", "5553613", "5552827", "5545101", "5496625", "5493755", "5454035", "5440210", "5361591", "5360989", "5334531", "5258682"], "score": "500"}, "PLAU_HGF": {"Keyword": ["KW-0420"], "KEGG": ["hsa05205"], "SMART": ["SM00130", "SM00020"], "InterPro": ["IPR000001", "IPR013806", "IPR018056", "IPR038178", "IPR001254", "IPR001314", "IPR009003"], "Pfam": ["PF00051", "PF00089"], "PMID": ["33641215", "32033060", "32116785", "32117721", "32206609", "32497735", "30468662", "30488488", "30654737", "30777474", "30811511", "30849965", "30925918", "30945363", "31044095", "31054988", "31311829", "31330086", "31399560", "31405096", "31471691", "31514474", "31562292", "31685023", "31766676", "31915681", "28821904", "28922541", "29181772", "29203124", "29288124", "29407148", "29429451", "29484286", "29520274", "29545930", "29568363", "29662620", "29701962", "29890702", "30083132", "30193807", "30262764", "30322054", "30388869", "30467308", "27170665", "27870503", "27890867", "28036279", "28337358", "28340565", "28397744", "28542142", "28576253", "28670513", "28813639", "28817103", "28832498", "28967863", "28993773", "29189742", "29198825", "29202869", "29207533", "29254183", "29254283", "29326689", "29387062", "30581989", "26539643", "26846181", "26846184", "26849037", "26880935", "26941128", "26974954", "26992778", "27014802", "27038329", "27043316", "27043831", "27191264", "27293463", "27475528", "27480772", "27869176", "27910972", "28053982", "23934135", "24909170", "25574187", "25595694", "25598217", "25695337", "25853700", "25887320", "26006229", "26006236", "26014348"], "RCTM": ["HSA-109582"], "PMC": ["7081693", "7066987", "7037145", "7033654", "7016210", "6943788", "6935444", "6829847", "6778410", "6771888", "6770849", "6721530", "6689070", "6680377", "6594030", "6536421", "6486620", "6441226", "6407193", "6392272", "6383611", "6353560", "6339683", "6337849", "6301051", "6275078", "6250664", "6213957", "6210514", "6064873", "6032429", "6019609", "5933212", "5933198", "5882311", "5862584", "5852182", "5837738", "5827546", "5816037", "5799021", "5785732", "5776019", "5765207", "5751212", "5744110", "5742730", "5741703", "5731993", "5731893", "5715503", "5643100", "5622144", "5618480", "5582794", "5578174", "5520688", "5513194", "5432387", "5417774", "5412779", "5412360", "5386322", "5366111", "5362829", "5351672", "5316561", "5242229", "5178344", "5122374", "5116583", "5112045", "5045752", "5031543", "4991391", "4930476", "4893894", "4879233", "4820252", "4790858", "4769921", "4743412", "4743092", "4736761", "4463718", "4463665", "4445813", "4426066", "4407603", "4390339", "4389345", "4384103", "4280917", "4261066", "4055562"], "score": "500"}, "YWHAB_SFN": {"Process": ["GO:1900740", "GO:0045936", "GO:0031400"], "Function": ["GO:0051219", "GO:0019904"], "KEGG": ["hsa04110"], "SMART": ["SM00101"], "InterPro": ["IPR000308", "IPR023409", "IPR023410", "IPR036815"], "Pfam": ["PF00244"], "PMID": ["31906564", "32201828", "30679934", "31387554", "31466283", "31480268", "31628352", "31640562", "29357390", "29686263", "29889213", "29956451", "30224724", "30296824", "30358169", "30464741", "28087741", "28089448", "28117370", "28388616", "28432785", "28661474", "28681606", "28745316", "28869445", "29075177", "29111562", "26262590", "26675501", "26730736", "26825549", "27030512", "27175590", "27370936", "27899996", "28066720", "28955896", "29263900", "25668240", "25793496", "25833953", "25862939", "25972815", "26083935", "26160166", "26172220", "26208633", "26518883", "24252851", "24390614", "24422745", "24438188", "24552877", "24771694", "25059436", "23326474", "23405159", "23472066", "23483004", "23483955", "23519124", "23844263", "23851690", "23906066", "23912650", "24067024", "24103426", "24282540", "24367683", "21948273", "21989268", "22222486", "22264317", "22279540", "22666326", "22675457", "22768254", "22808202", "22906024", "22912850", "22934100", "23213312", "23236401", "21195589", "21332526", "21454690", "21707964", "21755566", "21853016", "21870863", "21935479", "21945648", "20410134", "20421926", "20501852", "20628654", "20729863", "21058923", "21152247", "25386251"], "RCTM": ["HSA-109581"], "NetworkNeighborAL": ["CL:2327"], "PMC": ["7081424", "6981507", "6805688", "6802120", "6770187", "6770128", "6683399", "6590076", "6341757", "6247021", "6234837", "6213025", "6141617", "6111864", "5913307", "5794190", "5738624", "5701092", "5661649", "5643407", "5613295", "5543393", "5520943", "5436907", "5384658", "5380477", "5321513", "5259746", "5179545", "5103945", "5095053", "5034749", "4886928", "4833811", "4814835", "4711775", "4702299", "4677599", "4628284", "4586177", "4582189", "4491697", "4458424", "4430425", "4411971", "4381107", "4368701", "4222595", "4211473", "4096569", "4001879", "3974152", "3958882", "3947109", "3868614", "3851868", "3848938", "3840166", "3833273", "3809755", "3730059", "3701049", "3645988", "3644332", "3615737", "3590290", "3589417", "3575290", "3566207", "3542359", "3517579", "3509163", "3507455", "3422896", "3422239", "3396618", "3387134", "3364992", "3364263", "3322420", "3292963", "3261159", "3218959", "3174199", "3155660", "3154893", "3097257", "3089500", "3031722", "3017465", "2998343", "2900177", "2894621", "2883946", "2857666"], "score": "500"}, "NRG3_EGFR": {"Process": ["GO:0022029", "GO:0022612", "GO:0050730", "GO:0001558", "GO:0032147", "GO:0007169", "GO:0030334", "GO:0045596"], "KEGG": ["hsa04012"], "PMID": ["23649700", "32691278", "31454079", "31917773", "31938577", "31963851", "32117908", "32238163", "32393046", "30499260", "31317035", "31358848", "31406531", "31423255", "31612108", "31739412", "31868331", "31906113", "28556469", "28727685", "29317193", "29342193", "29476072", "29532549", "29547394", "29925636", "30018330", "30049711", "30068375", "30194329", "30237393", "30274171", "30568455", "31032468", "28147272", "28256518", "28278176", "28286519", "28356768", "28427329", "28432142", "28495456", "28752050", "28993723", "29032615", "29179520", "30899900", "26465092", "26865861", "26959739", "27065425", "27074567", "27353365", "27449290", "27558862", "27846271", "24142862", "25805966", "25879571", "26029044", "26110643", "26327598", "26472527", "26581094", "26635612", "23999525", "24709886", "24728052", "24758840", "24778978", "24976857", "25400118", "23300216", "23325080", "23452816", "23492901", "23686416", "23706492", "23715299", "23805239", "23874846", "24288572", "22230616", "22376909", "22416774", "22505232", "22589734", "22792252", "22889873", "22984073", "23104879", "23202898", "21121052", "21364581", "21396094", "21521745", "21776391", "22649391", "19729054", "20010942"], "RCTM": ["HSA-1227986"], "NetworkNeighborAL": ["CL:228"], "PMC": ["7166142", "7115085", "7022578", "7010597", "6981567", "6953332", "6901715", "6888213", "6881183", "6773824", "6684418", "6662856", "6607048", "6601481", "6483402", "6424364", "6360362", "6340122", "6267764", "6213500", "6147791", "6128939", "6120667", "6090962", "6050339", "5980737", "5866123", "5833826", "5775946", "5771580", "5735014", "5709617", "5687690", "5622153", "5554593", "5518721", "5515553", "5456106", "5399393", "5367762", "5363987", "5335705", "5327764", "5300889", "5288175", "5216704", "5112773", "5094186", "5025031", "4997345", "4951324", "4833723", "4814935", "4748601", "4741835", "4657385", "4651331", "4626012", "4620931", "4482254", "4432872", "4394744", "4380000", "4354421", "4353460", "4279368", "4165613", "4092861", "4065086", "4000030", "3984243", "3954825", "3877725", "3830865", "3752394", "3745787", "3715462", "3711713", "3691103", "3689754", "3669920", "3632759", "3497272", "3478453", "3477496", "3390334", "3355930", "3353847", "3349728", "3288574", "3219190", "3135278", "3117976", "3078592", "2822931"], "score": "500"}, "M6PR_TFRC": {"Process": ["GO:0006898"], "Component": ["GO:0030665", "GO:0048471", "GO:0005768", "GO:0005887"], "KEGG": ["hsa04145"], "PMID": ["30559172", "30926795", "30943117", "31142333", "31998120", "29212659", "29237816", "29301854", "29511122", "29514919", "30309979", "30359420", "30442184", "28218281", "28791257", "28978644", "26510499", "26999394", "27005662", "27065097", "27440922", "27559129", "27974210", "25319100", "25627919", "25749450", "26179914", "26242757", "26446845", "24462287", "24695223", "25018687", "25037089", "25170965", "25179630", "23249376", "23332315", "23633955", "23783033", "23818987", "23897888", "23914186", "24006264", "24229642", "24237309", "21782984", "21995445", "22284051", "22516199", "22540229", "22615937", "22845843", "21438970", "21525240", "21625496", "21664574", "21757541", "21819978", "21971085", "22205993", "19795375", "20345488", "20412078", "20551179", "20610657", "20700507", "20719963", "20817434", "20937087", "19007310", "19157959", "19192244", "19345684", "19467155", "19527886", "19620182", "19788741", "19822672", "19841135", "19854182", "20049730", "18195106", "18684948", "19046416", "17389686", "17534424", "17606866", "16497227", "16741141", "16754687", "16818719", "16978406", "15703085", "16155256", "15051738", "15078902", "15078903", "15569716", "12538642", "14691137"], "RCTM": ["HSA-199991"], "PMC": ["6966240", "6724691", "6542060", "6440979", "6363445", "6279372", "6238258", "6201901", "6014177", "5940307", "5940305", "5815905", "5800802", "5716290", "5524675", "5316989", "5161243", "5074537", "5063622", "5025273", "4973512", "4848133", "4810212", "4804636", "4694765", "4666136", "4551321", "4525287", "4410673", "4341973", "4311397", "4286365", "4180099", "4151138", "4149489", "4091764", "4000526", "3928541", "3901850", "3828590", "3744953", "3734076", "3730053", "3690600", "3688603", "3646389", "3635982", "3613124", "3549264", "3476823", "3396774", "3378140", "3355122", "3315679", "3242776", "3242071", "3164465", "3133691", "3115551", "3115410", "3113771", "3098852", "3000737", "2997389", "2994555", "2954119", "2929997", "2923681", "2917355", "2894655", "2813311", "2768836", "2768835", "2760529", "2753287", "2748891", "2716004", "2698844", "2667114", "2647982", "2635360", "2213607", "2173715", "2172645", "2172469", "2172094", "2172078", "2172074", "2064421", "2064162", "1868598", "1863825", "1592117", "1413585", "549520"], "score": "500"}, "NRAS_MAPK3": {"KEGG": ["hsa01521", "hsa01522", "hsa04010", "hsa04012", "hsa04014", "hsa04015", "hsa04062", "hsa04068", "hsa04071", "hsa04072", "hsa04140", "hsa04150", "hsa04210", "hsa04218", "hsa04360", "hsa04370", "hsa04371", "hsa04540", "hsa04550", "hsa04650", "hsa04660", "hsa04662", "hsa04664", "hsa04720", "hsa04722", "hsa04725", "hsa04726", "hsa04730", "hsa04810", "hsa04910", "hsa04912", "hsa04915", "hsa04916", "hsa04917", "hsa04919", "hsa04921", "hsa04926", "hsa04933", "hsa05034", "hsa05160", "hsa05161", "hsa05167", "hsa05203", "hsa05205", "hsa05210", "hsa05211", "hsa05213", "hsa05214", "hsa05215", "hsa05216", "hsa05218", "hsa05219", "hsa05220", "hsa05221", "hsa05223", "hsa05224", "hsa05225", "hsa05226", "hsa05230", "hsa05231", "hsa05165", "hsa04151", "hsa05200"], "PMID": ["32926734", "33376545", "33389388", "31659567", "31691530", "31906952", "31935375", "31936151", "31940493", "31949199", "31992353", "32013145", "32014012", "32019910", "32046099", "32059434", "32085796", "32092958", "32104259", "32165864", "32183388", "32210430", "32213878", "32215183", "32228485", "32246016", "32376279", "32389536", "32558183", "32938713", "30121958", "30242244", "30355677", "30365123", "30396063", "30457212", "30478424", "30499222", "30525654", "30559419", "30563872", "30567972", "30582770", "30586319", "30611716", "30631106", "30635434", "30642980", "30655370", "30662003", "30679620", "30696879", "30709791", "30728057", "30745871", "30760578", "30782032", "30832692", "30842983", "30846484", "30847387", "30866462", "30867808", "30884855", "30909453", "30962949", "30972293", "30989459", "30995246", "31015455", "31027363", "31040916", "31040922", "31058079", "31064412", "31186280", "31213532", "31227006", "31244888", "31248454", "31270153", "31312020", "31320995", "31347048", "31374860", "31380285", "31386964", "31440515", "31452046", "31466300", "31480477", "31514305", "31554151", "31569678", "31570767", "31573152", "31578454", "31586300", "31608245", "31623406"], "RCTM": ["HSA-109582"], "PMC": ["8041353", "7751355", "7140034", "7140007", "7125138", "7106683", "7094861", "7082118", "7072486", "7072236", "7072212", "7060514", "7059822", "7037308", "7035645", "7027163", "7017165", "7000409", "6998277", "6995351", "6990463", "6988309", "6965345", "6965099", "6965047", "6963492", "6958528", "6945409", "6933335", "6859585", "6826893", "6801414", "6775054", "6770060", "6769799", "6769482", "6768870", "6761226", "6756068", "6726573", "6726520", "6721513", "6717586", "6695279", "6693420", "6657367", "6633893", "6614740", "6613776", "6613145", "6598962", "6598249", "6594441", "6588909", "6587976", "6581679", "6562738", "6543826", "6505104", "6481345", "6481343", "6478763", "6478693", "6469749", "6468615", "6468361", "6449402", "6445719", "6445713", "6443895", "6429076", "6413345", "6406044", "6404779", "6401396", "6400220", "6399928", "6397701", "6396121", "6389779", "6386183", "6365197", "6364417", "6364269", "6360505", "6360259", "6360185", "6355443", "6351616", "6345925", "6328535", "6324945", "6322194", "6278510"], "score": "500"}, "SRC_VAV2": {"Process": ["GO:0030168", "GO:0038096", "GO:0043552", "GO:0048010", "GO:0048013", "GO:0051056", "GO:0006897", "GO:0035239", "GO:0043065", "GO:0098657", "GO:0016477", "GO:0120036", "GO:0007186", "GO:0051336"], "Function": ["GO:0051219", "GO:0070851"], "Keyword": ["KW-0727", "KW-0728"], "KEGG": ["hsa04015", "hsa04062", "hsa04510", "hsa04810", "hsa05205"], "SMART": ["SM00252", "SM00326"], "InterPro": ["IPR000980", "IPR036860", "IPR001452", "IPR036028"], "Pfam": ["PF00017", "PF00018", "PF07653", "PF14604"], "PMID": ["31936446", "31940801", "32210572", "32671844", "30091182", "30404949", "30653502", "30696956", "30718762", "30735834", "30760555", "30791562", "30906431", "31027363", "31075957", "31163256", "31277234", "31328168", "31380367", "31484924", "31752366", "31793877", "31877733", "29284606", "29454349", "29714090", "29769144", "29867202", "29910111", "29964204", "30214196", "30250167", "30276148", "30406111", "30456354", "30514769", "30544910", "27628902", "28210622", "28235899", "28278510", "28356423", "28390425", "28455498", "28499439", "28527343", "28712859", "28730595", "28744480", "28927664", "28930674", "28937614", "28959689", "26477567", "26910843", "26919541", "27027326", "27052191", "27104658", "27138333", "27384937", "27390598", "27458164", "27515379", "27589803", "27602332", "27694496", "27713866", "27760304", "27814736", "27886249", "27980211", "25179475", "25366905", "25426554", "25545047", "25991673", "26029210", "26056138", "26105207", "26112401", "26166433", "26204488", "26224100", "26337043", "28248276", "23886914", "24284071", "24295852", "24699303", "24710573", "24725424", "24742962", "24795148", "24829380", "24928894", "24948362", "24978113", "25223584", "25269519"], "RCTM": ["HSA-109582"], "PMC": ["7071728", "7034980", "7017262", "7017239", "6981773", "6958506", "6755999", "6726657", "6678477", "6646525", "6636982", "6562738", "6562660", "6519387", "6425150", "6413073", "6374992", "6362014", "6353226", "6316090", "6314551", "6299237", "6238596", "6207648", "6172191", "6156471", "6155137", "6122892", "6014926", "5987909", "5956559", "5816374", "5785447", "5693790", "5666717", "5659285", "5651187", "5623745", "5603733", "5518268", "5457705", "5430726", "5429551", "5426849", "5385055", "5362825", "5328162", "5295388", "5292191", "5217393", "5204450", "5122898", "5114152", "5101163", "5097364", "5054512", "5040982", "5035539", "5031698", "5011625", "5003542", "4993794", "4934031", "4924737", "4854413", "4823726", "4695156", "4658284", "4656192", "4627324", "4623998", "4591202", "4560063", "4510974", "4482279", "4460141", "4429634", "4385868", "4372486", "4309511", "4286471", "4214342", "4185277", "4107589", "4106786", "4072574", "4058079", "4039154", "4021107", "4007762", "3978067", "3884125", "3877175"], "score": "500"}, "LCN2_CXCL1": {"Process": ["GO:0019730", "GO:0006952", "GO:0019221", "GO:0043312"], "Component": ["GO:0035580", "GO:0005615"], "KEGG": ["hsa04657"], "PMID": ["25760831", "33766512", "34030107", "34251495", "31746348", "31758242", "31903159", "31911619", "32093192", "32102434", "32117282", "32138309", "32156806", "32161843", "32180768", "32185239", "32226427", "32257978", "32319620", "32489050", "30174216", "30279514", "30343257", "30451065", "30710097", "30745461", "30814550", "30833613", "30841919", "30842658", "30848106", "30940698", "30954025", "30995505", "31057549", "31072819", "31262998", "31281798", "31284527", "31363109", "31367037", "31375129", "31379949", "31409825", "31439856", "31444334", "31497014", "31500632", "31537912", "31552301", "31565154", "31572188", "31590249", "31622280", "31644908", "31649677", "31652595", "31708926", "31729450", "31736788", "31750312", "31976381", "32140053", "28620097", "29084208", "29150834", "29210073", "29226998", "29233634", "29246445", "29311111", "29323293", "29383445", "29401737", "29431689", "29479137", "29500637", "29505600", "29520354", "29605095", "29617463", "29731737", "29749505", "29850515", "29867931", "29871627", "29872438", "29887863", "29898962", "29901134", "29953010", "29955232", "30032288", "30034395", "30087279", "30106954", "30109481", "30123081", "30150257", "30181299"], "RCTM": ["HSA-1280215"], "PMC": ["7141210", "7090092", "7080699", "7073188", "7071445", "7064747", "7060850", "7059828", "7057849", "7057829", "7050059", "7019041", "6961418", "6948851", "6942213", "6929991", "6889933", "6874831", "6858358", "6856727", "6843074", "6836931", "6834366", "6826396", "6821784", "6794444", "6754381", "6753390", "6745154", "6734451", "6731084", "6727848", "6712514", "6711763", "6707314", "6706454", "6692401", "6679544", "6667695", "6652086", "6650959", "6596356", "6547859", "6535502", "6525076", "6519124", "6477147", "6474359", "6445932", "6430113", "6424616", "6405886", "6404325", "6399262", "6393448", "6310639", "6301100", "6300159", "6244934", "6225973", "6204700", "6161169", "6129988", "6097478", "6091913", "6072188", "6069956", "6067991", "6059685", "6043636", "6039621", "6000863", "5989375", "5980981", "5972287", "5967994", "5950844", "5920035", "5911337", "5909411", "5884553", "5876100", "5855690", "5854440", "5844855", "5838784", "5827363", "5820392", "5820100", "5812358", "5804340", "5776050", "5732092"], "score": "500"}, "CDC20_SKP2": {"Process": ["GO:0031398", "GO:0016579", "GO:0006511", "GO:0016567", "GO:1903047", "GO:0008284", "GO:0051726"], "Keyword": ["KW-0833"], "KEGG": ["hsa04110", "hsa04120", "hsa05203"], "PMID": ["30302816", "31506042", "29081453", "29371029", "28061788", "28570591", "26310274", "23510093", "24904738", "25431671", "23972993", "24303203", "21874044", "22002244", "22506034", "22624029", "22854063", "23130001", "21808243", "22205987", "19617222", "20205757", "20596676", "21074711", "18544349", "18591966", "17679094", "17908926", "16033797", "30037856", "28414305", "21325626", "19228269", "19160489", "24444371", "24212829", "30693031", "31112565", "31175280", "31534127", "29666278", "29954095", "30111352", "27835873", "27903963", "28165402", "28388569", "28968996", "29048367", "26716651", "27611229", "25575813", "25604195", "25883264", "26474281", "26528041", "24356446", "24393003", "24637302", "24824602", "24871945", "25322156", "23284048", "23364532", "23696789", "24064057", "24074588", "22120721", "22438769", "22539978", "22570418", "22675309", "22770219", "22836916", "23029392", "23251412", "21211052", "21241890", "21464033", "20395298", "19482602", "19549334", "19818353", "18662541", "18047746", "16880778", "21439392", "31911655", "30177840", "28125050", "29214214", "26387737", "27303434", "24024742", "28580429", "25329897", "29871693", "19966869", "30622230", "31420536"], "RCTM": ["HSA-1280218"], "PMC": ["6946706", "6769306", "6751195", "6697746", "6555833", "6528990", "6367211", "6354053", "6333017", "6214767", "6094877", "6073722", "5989433", "5939064", "5887163", "5830352", "5703856", "5666869", "5609928", "5554444", "5503597", "5453412", "5434665", "5356833", "5354885", "5333035", "5331540", "5219755", "5105930", "4885885", "4877684", "4826190", "4741501", "4592523", "4564085", "4508606", "4434708", "4404499", "4386896", "4381614", "4241681", "4227238", "4201484", "4133878", "4119390", "4081014", "4074601", "4019653", "3996587", "3923637", "3869786", "3848069", "3839583", "3837597", "3826792", "3824391", "3799973", "3777502", "3757439", "3656054", "3631276", "3595190", "3579398", "3521006", "3496556", "3487384", "3459846", "3424545", "3366476", "3356264", "3335095", "3325600", "3323547", "3307426", "3290747", "3249980", "3243670", "3177029", "3078078", "3032801", "3025838", "2914158", "2881748", "2822757", "2784177", "2730193", "2708142", "2591934", "2360682", "2106342", "2000825", "1993870"], "score": "500"}, "SPTAN1_CASP3": {"KEGG": ["hsa04210"], "PMID": ["33171227", "30990357", "32001550", "32138292", "32226486", "32269629", "30260518", "30452895", "30770954", "31186638", "31332161", "31555268", "31620439", "31638975", "31640160", "31694693", "32010609", "28980774", "29128512", "29338452", "29386996", "29402984", "29434807", "29686269", "29695962", "29790300", "29847649", "29996878", "30190542", "30338266", "30355118", "30401820", "27859240", "28073595", "28112201", "28197071", "28290154", "28661475", "28694468", "28754339", "28851546", "28877995", "28881786", "29207487", "30276309", "25981889", "26337296", "26489456", "26551007", "26727396", "26741963", "26849371", "26891914", "26898330", "26909348", "27090083", "27155571", "27279457", "27468268", "27482776", "27552165", "27558126", "27630002", "27747292", "27759115", "27763536", "27796349", "27929108", "27958291", "29056724", "30276272", "25270371", "25279448", "25643624", "25675305", "25695253", "25741315", "25770185", "25794149", "25813803", "25836613", "25893083", "25896056", "25922583", "26022360", "26051930", "26100335", "26110282", "26130998", "26157554", "26417595", "26471219", "26586020", "26671142", "26674602", "24146141", "24341912", "24395002", "24412202", "24461366"], "RCTM": ["HSA-109581"], "PMC": ["7115064", "7092924", "7084689", "7053045", "6984605", "6978703", "6833148", "6829287", "6802352", "6783132", "6759876", "6727177", "6646369", "6585958", "6521328", "6502783", "6359936", "6219504", "6205748", "6174571", "6127329", "6126261", "6126247", "6104110", "6042335", "5957522", "5913300", "5904251", "5800765", "5799407", "5783845", "5776508", "5776080", "5751203", "5743760", "5674898", "5671903", "5606577", "5581085", "5520940", "5512452", "5504061", "5348482", "5299490", "5281637", "5253643", "5192512", "5153841", "5143979", "5086917", "5069624", "5065022", "5055836", "5024447", "4997706", "4995019", "4955631", "4942457", "4892869", "4885755", "4836145", "4835980", "4834009", "4797058", "4785881", "4754453", "4744044", "4732905", "4711802", "4699183", "4682130", "4669807", "4653659", "4644451", "4568345", "4562802", "4489832", "4482363", "4479738", "4400594", "4398818", "4395138", "4383741", "4375133", "4368604", "4359652", "4335018", "4332345", "4059536", "4038676", "3966077", "3961506"], "score": "500"}, "BAK1_CYCS": {"Process": ["GO:0008635", "GO:0097193", "GO:0006979", "GO:0007005"], "Keyword": ["KW-0053", "KW-0496"], "KEGG": ["hsa04215", "hsa01524", "hsa05210", "hsa05222", "hsa04210", "hsa05167", "hsa05200"], "PMID": ["32927158", "33574931", "31863799", "32013249", "32033196", "32168739", "32200805", "32226296", "32513923", "32786407", "30461197", "30471378", "30516019", "30649422", "30664159", "30679680", "30714136", "30720072", "30728391", "30741921", "30764830", "30813301", "30894073", "30895171", "30896796", "31011284", "31064994", "31214018", "31215339", "31215856", "31225513", "31234549", "31236919", "31261033", "31269724", "31358769", "31452803", "31474371", "31500399", "31543714", "31690718", "31719184", "31727958", "31807158", "31817791", "28987347", "29129777", "29307797", "29348439", "29374142", "29409480", "29422974", "29423046", "29433359", "29434790", "29556233", "29587429", "29687868", "29706614", "29765216", "29847798", "29872510", "29915899", "29987135", "30046113", "30050469", "30160351", "30237738", "30239926", "30250865", "30287506", "30305055", "30443311", "30451898", "30478310", "30544835", "30687405", "27821806", "28017613", "28140520", "28243243", "28281027", "28286171", "28350074", "28401933", "28509858", "28534824", "28548464", "28556798", "28693146", "28719951", "28846635", "28928208", "28943902", "28962182", "28968997", "29062863", "29113217", "29141222", "29148970"], "RCTM": ["HSA-109581"], "NetworkNeighborAL": ["CL:2754"], "PMC": ["7816384", "7280233", "7139827", "7126537", "7097925", "7073680", "7072629", "7029208", "6995572", "6876286", "6856172", "6851287", "6844504", "6831575", "6790595", "6769516", "6747936", "6736209", "6704326", "6662701", "6662350", "6651415", "6627993", "6606926", "6570621", "6558935", "6558109", "6505044", "6471343", "6442302", "6430155", "6423616", "6414792", "6412802", "6393313", "6390015", "6374915", "6370832", "6365513", "6349196", "6345916", "6330835", "6321604", "6276118", "6255874", "6242935", "6239267", "6220561", "6212847", "6201215", "6193418", "6180577", "6154333", "6144451", "6138973", "6123645", "6070010", "6050429", "6027249", "5973856", "5944465", "5940126", "5845385", "5833733", "5833689", "5801751", "5800980", "5790463", "5776514", "5772942", "5741094", "5711519", "5697932", "5661607", "5658467", "5647522", "5638669", "5618009", "5609929", "5609268", "5605936", "5604101", "5546160", "5501279", "5494940", "5485981", "5455004", "5411293", "5386646", "5363877", "5363285", "5303728"], "score": "500"}, "ABL1_PLCG1": {"Process": ["GO:0007173", "GO:0038096", "GO:0043536", "GO:0045766", "GO:0050851", "GO:0051281", "GO:1900274", "GO:2000351", "GO:0007409", "GO:0006897", "GO:0043009", "GO:0043065", "GO:0098657", "GO:0016477", "GO:0008284", "GO:0071495", "GO:0043085", "GO:0035556", "GO:0044248"], "Component": ["GO:0031252"], "Keyword": ["KW-0727", "KW-0728"], "KEGG": ["hsa04012", "hsa04722", "hsa05206", "hsa04360", "hsa04014", "hsa05200"], "SMART": ["SM00252", "SM00326"], "InterPro": ["IPR000980", "IPR036860", "IPR001452", "IPR036028"], "Pfam": ["PF00017", "PF00018", "PF07653", "PF14604"], "PMID": ["22927426", "21686092", "16611216", "16740702", "15647109", "14993293", "15268851", "12652307", "9722617", "2496972", "2542016", "25745058", "18827006", "31371345", "31386654", "29547119", "30012625", "30190682", "28619006", "28706877", "27757060", "25762983", "26112401", "24524084", "24771694", "24794156", "24863063", "24978678", "23717204", "22981863", "20940296", "21209322", "21414899", "21992144", "22003397", "20028869", "20103658", "20676128", "20808760", "19167484", "19269802", "19275932", "19887623", "19917685", "18424801", "15939795", "9166411", "9362531", "28369144", "30871556", "26883193", "23716717", "23936226", "24367707", "22640988", "21637378", "23399893", "31379474", "18809728", "28978070", "21311053", "23618372", "22974441", "23209895", "21299458", "17280605", "27446509", "28561023", "24916406", "28448599", "14624253", "28524162", "25973395", "23582058", "22916042", "25884760", "23469041", "23847619", "19909365", "31464373", "24633815", "20840779", "30949179", "30420728", "23639002", "29740198", "24757565", "31846142", "29455667", "20841568", "21995569", "26187872", "30486451", "19489726"], "RCTM": ["HSA-109582"], "PMC": ["7079160", "6684045", "6674232", "6672025", "6660254", "6435587", "6417156", "6320836", "6232116", "6115610", "6077704", "5973825", "5940669", "5889215", "5817858", "5620210", "5588904", "5520210", "5489567", "5471684", "5460037", "5407609", "5378395", "5067143", "4981500", "4944075", "4924473", "4905492", "4572892", "4482279", "4413674", "4401789", "4358782", "4327736", "4262741", "4131552", "4121733", "4042645", "4001879", "3976820", "3967058", "3909973", "3868616", "3735445", "3723668", "3715746", "3701226", "3689416", "3662692", "3655004", "3634975", "3585216", "3514216", "3503396", "3483363", "3443126", "3422712", "3359958", "3230271", "3219262", "3200085", "3198724", "3189207", "3154015", "3115622", "3101793", "3046065", "3018096", "3013022", "2954126", "2927421", "2818562", "2789184", "2776765", "2701649", "2681299", "2673100", "2670436", "2610419", "2542481", "2425477", "2213268", "2199132", "2136217", "2132866", "1797053", "546003", "400826", "400782", "355852", "261890"], "score": "500"}, "DNM1_CLTC": {"Process": ["GO:0072583", "GO:0031623", "GO:0098657", "GO:0060341", "GO:0061024", "GO:0034622"], "Component": ["GO:0030117", "GO:0005874", "GO:0030133"], "KEGG": ["hsa04721", "hsa04961", "hsa05100", "hsa04144"], "PMID": ["15634214", "31959764", "32092130", "30597347", "30710800", "31331834", "31570755", "28972287", "29246969", "29467622", "29507358", "29887380", "29949766", "30002619", "30133080", "27934868", "28566424", "28814502", "29078407", "29161594", "26878859", "27174165", "27257628", "27788222", "27942025", "25985102", "26015569", "26414661", "26629703", "26635566", "24377936", "24616664", "24841483", "24929359", "24963135", "25053985", "25090048", "25287300", "23460678", "22363216", "22464325", "22514676", "22849338", "23238351", "21169560", "21564450", "21779335", "21849475", "20114047", "20573067", "20633242", "20729836", "19217377", "19289794", "19710302", "19722700", "17919781", "18635001", "18656476", "18765569", "18817990", "17500595", "15623579", "16216929", "11309416", "9472031", "9531551", "9412470", "29945297", "26872775", "26848406", "23596324", "22350622", "21765832", "30954703", "28402939", "27374232", "25187981", "25375324", "20125123", "28579939", "28231468", "26425924", "22444728", "19223390", "26884322", "30635167", "30176054", "23719160", "18257909", "22815752", "22298658", "22254144", "31201651"], "RCTM": ["HSA-1266738"], "NetworkNeighborAL": ["CL:19115"], "PMC": ["7125664", "7111473", "7091825", "7058353", "6970994", "6859548", "6834541", "6769004", "6711119", "6597903", "6391987", "6282995", "6125445", "6057269", "6045775", "6034632", "6031744", "5838106", "5836524", "5826602", "5807904", "5801507", "5692602", "5638584", "5614474", "5522257", "5437171", "5340420", "5339848", "5152916", "5082936", "4931513", "4877669", "4871925", "4824007", "4766814", "4756679", "4754963", "4740997", "4667933", "4660867", "4587376", "4496640", "4466747", "4230894", "4223067", "4195819", "4194041", "4154853", "4107917", "4091099", "4023871", "3934443", "3747564", "3712898", "3667726", "3626563", "3587825", "3520887", "3491199", "3466139", "3465558", "3398025", "3371399", "3364406", "3348440", "3338250", "3325943", "3280333", "3255168", "3183023", "3136467", "3132527", "3038647", "2919600", "2828775", "2748960", "2707784", "2707496", "2699148", "2671985", "2552409", "2374702", "2292111", "2171671", "2171219", "2169459", "2141745", "2132716", "2132655", "1866352"], "score": "500"}, "SRC_NOS2": {"Process": ["GO:0001666", "GO:0003018", "GO:0008015", "GO:0035690", "GO:0043902", "GO:0048511", "GO:0050708", "GO:0062013", "GO:0071222", "GO:0001817", "GO:0031347", "GO:0045087", "GO:0018193"], "Function": ["GO:0020037", "GO:0048037"], "KEGG": ["hsa04926", "hsa05152"], "PMID": ["33439064", "31309353", "31782850", "32024149", "32030066", "32123858", "32357521", "33551802", "30292176", "30683932", "30710734", "30782045", "30909478", "30922387", "30984115", "30987191", "31379859", "31417607", "31460061", "31531178", "31588227", "31929819", "28286898", "28754453", "29241811", "29311384", "29316661", "29352205", "29361745", "29415476", "29574093", "29723216", "29867798", "29970819", "30027100", "30177883", "30234010", "30240401", "30283459", "30337810", "30341186", "30504685", "30545030", "30568643", "30572925", "27682363", "28081246", "28249041", "28367713", "28415726", "28466394", "28487653", "28587189", "28596835", "28628000", "28683969", "28706459", "28765651", "28790886", "28811826", "28832235", "28867169", "28934122", "29087320", "29156823", "29163156", "29182587", "29207662", "29312331", "26301517", "26381654", "26688591", "26708421", "26807028", "26840308", "26867175", "26936883", "27009332", "27051643", "27144523", "27166190", "27178629", "27195116", "27469142", "27649234", "27695355", "27760338", "27803762", "27883091", "27930745", "28050219", "28119608", "25405382", "25414115", "25492702", "25535282", "25650072", "25752829", "25795378", "25807993"], "RCTM": ["HSA-109582"], "PMC": ["7862131", "7808742", "7246892", "7038066", "7003653", "6985656", "6977095", "6942823", "6939643", "6830889", "6771242", "6720866", "6682665", "6650572", "6648299", "6479799", "6468901", "6449726", "6440165", "6350080", "6346070", "6313455", "6302517", "6290032", "6187086", "6156247", "6150501", "6131587", "6130681", "6109764", "6071050", "6031166", "6017424", "5949370", "5933793", "5859056", "5855703", "5841893", "5833449", "5796261", "5785585", "5765878", "5751158", "5743797", "5724261", "5710942", "5689713", "5679229", "5668207", "5666340", "5664262", "5663297", "5547706", "5539197", "5535820", "5524930", "5507784", "5488020", "5461642", "5458206", "5403892", "5366100", "5331986", "5230776", "5220089", "5217051", "5203929", "5145241", "5121601", "5098538", "5077975", "5075620", "5037548", "5027949", "4856165", "4855267", "4819660", "4806433", "4783925", "4770880", "4752725", "4722197", "4715804", "4680994", "4569528", "4511353", "4409144", "4354151", "4310451", "4305093", "4270315"], "score": "500"}, "WNT2B_FZD7": {"Process": ["GO:0045995", "GO:0060070", "GO:1905330", "GO:0060828", "GO:2000027", "GO:0030097", "GO:0030182"], "Function": ["GO:0005109"], "Keyword": ["KW-0879", "KW-0217"], "KEGG": ["hsa05217", "hsa04916", "hsa04150", "hsa04310", "hsa04390", "hsa04550", "hsa04934", "hsa05166", "hsa05205", "hsa05224", "hsa05225", "hsa05226", "hsa05165", "hsa05200"], "PMID": ["28560804", "28291260", "17614820", "15135146", "16083717", "31288403", "30255333", "27845776", "31671889", "31964872", "31191253", "31261741", "31452509", "29389516", "29389522", "29464056", "29507774", "29616022", "30060804", "30282660", "30542715", "28147310", "28638086", "28790300", "28845161", "28948000", "28969016", "26456050", "26778749", "26891025", "27322325", "27414409", "27438854", "27588482", "27782082", "27816064", "29056739", "25156440", "25772759", "25788321", "25892522", "24768691", "23349976", "23405280", "23611881", "23861788", "22753465", "22813778", "22938389", "22944199", "23076981", "21767405", "22016777", "19130878", "19681164", "20111673", "20376066", "19508855", "19586554", "19842206", "19849855", "19874621", "18156211", "18991612", "19040566", "17198728", "17873379", "16808837", "15942669", "15372624", "11806834", "11836788", "12239632", "11737884", "26453495", "23224710", "30062101", "19111019", "20040092", "31131268", "29058015", "29888282", "26667903", "26046465", "22981632", "19281773", "19901516", "28404920", "22079544", "29570681", "31781093", "28203237", "25413305", "29125798", "30760477", "31608072", "29776381", "28607802", "25470458", "25999660"], "RCTM": ["HSA-162582"], "NetworkNeighborAL": ["CL:5707"], "PMC": ["6972889", "6873109", "6857519", "6783992", "6769121", "6711705", "6679153", "6538920", "6509750", "6495667", "6398499", "6223216", "6196585", "6182708", "6086664", "6062551", "6008255", "5977062", "5972548", "5960217", "5927358", "5924520", "5864864", "5824955", "5814469", "5814196", "5609948", "5606586", "5601168", "5563426", "5548745", "5479809", "5444923", "5432321", "5416664", "5362476", "5323162", "5314111", "5285348", "5097426", "5085775", "4963810", "4945008", "4931622", "4893006", "4842149", "4744249", "4692127", "4673281", "4600534", "4578624", "4471797", "4446985", "4437483", "4427004", "4352616", "4344844", "4304700", "4276498", "4051200", "3821558", "3726201", "3701684", "3583648", "3569626", "3551900", "3516229", "3496019", "3479425", "3479319", "3437621", "3406803", "3392173", "3189939", "3161051", "3004361", "2963058", "2886156", "2819462", "2812481", "2806370", "2796270", "2777936", "2770486", "2766238", "2726720", "2714159", "2189632", "1543656", "150458", "138699"], "score": "500"}, "BAK1_APAF1": {"Process": ["GO:0008635", "GO:0070059", "GO:2001235", "GO:0007568", "GO:0007420", "GO:0035239", "GO:0045321", "GO:0009628", "GO:0051726", "GO:0009607"], "Function": ["GO:0031072"], "Keyword": ["KW-0053"], "KEGG": ["hsa04215", "hsa01524", "hsa05222", "hsa04210", "hsa05200"], "PMID": ["34128171", "31863799", "31940915", "32013249", "32054850", "30461197", "31011284", "31452803", "31817791", "29656114", "29666243", "29792945", "29966654", "28017613", "28719951", "26179084", "26933817", "27001308", "27060176", "27446443", "27542244", "27556437", "27755961", "27991481", "24770553", "24454859", "24578682", "25187959", "25333750", "25415137", "25475556", "23123599", "23808933", "24019915", "24055891", "24244811", "22349545", "22414433", "22419115", "22776318", "20345323", "21364618", "20072670", "18275830", "19074885", "20449908", "17080328", "17958905", "16557594", "12847083", "26097802", "31215339", "31234549", "29307797", "29673237", "30250865", "29181377", "25821802", "24874730", "19668101", "30710424", "30764830", "25431829", "25470234", "31064994", "30544835", "33574931", "28281027", "26772977", "22866982", "20706276", "28981626", "23703388", "32168739", "31225513", "29322923", "26590805", "20542017", "28846635", "28928208", "27813025", "25236395", "25284154", "25834399", "23139748", "20695888", "30741921", "31516890", "26492239", "22968658", "23624759", "18563568", "32226296", "31719184", "27935863", "23449455", "23000194", "22563437", "19148180", "27512954"], "RCTM": ["HSA-109581"], "NetworkNeighborAL": ["CL:2754"], "PMC": ["8203493", "7816384", "7139827", "7097925", "7073680", "7022251", "7018795", "6995572", "6851287", "6712896", "6704326", "6662350", "6627993", "6558935", "6505044", "6442302", "6433689", "6402530", "6374915", "6371922", "6370832", "6349196", "6321604", "6274188", "6144451", "6017639", "5939098", "5800980", "5770079", "5693848", "5658467", "5618009", "5605936", "5546160", "5363285", "5356824", "5323156", "5198749", "5136711", "5108314", "5095106", "4959316", "4950876", "4914280", "4715348", "4696063", "4654903", "4632781", "4528700", "4502706", "4469295", "4366042", "4363532", "4304989", "4262782", "4240345", "4154836", "4047923", "3936504", "3916141", "3893205", "3819899", "3760899", "3734831", "3703710", "3674381", "3593082", "3534792", "3490754", "3489971", "3489905", "3378801", "3338571", "3317354", "3312834", "3032509", "2953534", "2942983", "2938731", "2923675", "2865162", "2805425", "2799004", "2776050", "2772826", "2470374", "2270348", "2246300", "2172724"], "score": "500"}, "WNT2B_WNT8A": {"Process": ["GO:0060070", "GO:0045165", "GO:0003002"], "Component": ["GO:0005615"], "Function": ["GO:0005109"], "Keyword": ["KW-0272", "KW-0879", "KW-0449", "KW-0217", "KW-0732", "KW-1015"], "KEGG": ["hsa05217", "hsa04916", "hsa04150", "hsa04310", "hsa04390", "hsa04550", "hsa04934", "hsa05166", "hsa05205", "hsa05224", "hsa05225", "hsa05226", "hsa05165", "hsa05200"], "SMART": ["SM00097"], "InterPro": ["IPR005817", "IPR018161"], "Pfam": ["PF00110"], "PMID": ["33028960", "33167744", "33458620", "33677106", "33737394", "33798197", "33848304", "33906557", "34042263", "31758372", "31806687", "31823869", "31834583", "31854474", "31879283", "31922219", "31926002", "31943775", "31948061", "31964872", "31969493", "31973135", "31974907", "31979292", "32010242", "32023813", "32046053", "32049522", "32053966", "32079226", "32117973", "32127929", "32132993", "32138369", "32140111", "32141232", "32178321", "32180679", "32181818", "32209757", "32213808", "32219066", "32238174", "32269621", "32714449", "32787107", "32829178", "32923386", "33311568", "30238986", "30343511", "30376208", "30382284", "30414187", "30483786", "30539716", "30593464", "30628173", "30630531", "30654518", "30674330", "30700527", "30718597", "30720908", "30755309", "30771352", "30808416", "30809532", "30814272", "30814912", "30837472", "30858441", "30862048", "30867698", "30868765", "30883036", "30915126", "30923815", "30987640", "30997692", "31001473", "31001856", "31044557", "31085352", "31092014", "31108394", "31119130", "31131268", "31133633", "31133638", "31157162", "31176720", "31193586", "31202261", "31210127", "31213486", "31226941", "31242033", "31250273", "31275680"], "RCTM": ["HSA-162582"], "NetworkNeighborAL": ["CL:5709"], "PMC": ["8278111", "8046344", "8043392", "7812507", "7797919", "7456893", "7452050", "7437582", "7375871", "7141265", "7141137", "7138035", "7110827", "7104226", "7103590", "7084374", "7078651", "7073771", "7072930", "7072653", "7072125", "7059140", "7058433", "7053619", "7052944", "7048069", "7042390", "7039855", "7037748", "7037725", "7034288", "7015138", "7012784", "7011154", "7008951", "7003098", "6987083", "6987049", "6981793", "6972889", "6966170", "6939535", "6849862", "6767496", "6679375", "6597191", "6590500", "6588904", "6582900", "6582411", "6581508", "6571119", "6565582", "6556064", "6537088", "6536945", "6536531", "6536426", "6533802", "6526295", "6514066", "6509750", "6508858", "6504811", "6499382", "6466739", "6456316", "6454871", "6441919", "6429082", "6411983", "6400930", "6399535", "6395965", "6394126", "6390367", "6383208", "6376661", "6369488", "6368876", "6363426", "6362271", "6356433", "6343361", "6329065", "6317945", "6297791", "6294335"], "score": "500"}, "RAP1A_HRAS": {"Process": ["GO:0007265", "GO:0031346", "GO:0032386", "GO:0043547", "GO:0045860", "GO:0050804", "GO:0070374", "GO:0050778", "GO:0051223", "GO:0120035", "GO:0044087", "GO:0051050"], "Function": ["GO:0003924", "GO:0005525"], "Keyword": ["KW-0636", "KW-0342", "KW-0488"], "KEGG": ["hsa04720", "hsa05211", "hsa04722", "hsa04014", "hsa04015", "hsa04062", "hsa04510", "hsa04010"], "SMART": ["SM00173"], "InterPro": ["IPR020849", "IPR001806", "IPR005225", "IPR027417"], "Pfam": ["PF00025", "PF00071", "PF08477"], "PMID": ["29621614", "29863951", "30317074", "30872527", "30918331", "30936777", "31227505", "31296845", "31386964", "31393030", "31781505", "31825828", "29282294", "29642594", "29872729", "29885334", "29922514", "29951166", "30154518", "30268144", "30279169", "30500825", "30662405", "28178039", "28235199", "28634209", "28783725", "28851815", "26423696", "26812279", "27036042", "27587238", "27839947", "27936046", "25790437", "26051945", "26165597", "26352258", "26710069", "24586448", "24790136", "25166865", "25411474", "23499207", "23781494", "23825187", "23851225", "23872064", "24157872", "24286194", "21983879", "22121046", "22175014", "22412849", "22683270", "23028957", "23173568", "20229082", "21242305", "21633110", "21698158", "21795713", "21988240", "22140479", "22586683", "19646757", "19838215", "20113484", "20131908", "20178605", "20196629", "20685651", "20709748", "20822181", "19129194", "19175937", "19319189", "19427041", "19935650", "19946625", "18197245", "18291096", "18309292", "18506143", "18682802", "18815223", "17954608", "16431904", "16507103", "15897264", "16043511", "14567755", "15031297", "15312909", "15319437", "12702202", "12707305", "12824760", "12384139", "11022048"], "RCTM": ["HSA-109582"], "NetworkNeighborAL": ["CL:2584"], "PMC": ["6986682", "6948147", "6859866", "6774803", "6695279", "6624258", "6597278", "6415285", "6373484", "6328495", "6312509", "6309442", "6309370", "6291162", "6187090", "6170734", "6162949", "6113251", "6005163", "5987243", "5986628", "5979466", "5920548", "5836121", "5751434", "5648056", "5515073", "5362268", "5147862", "5143164", "5053657", "5009435", "4963008", "4955559", "4692399", "4612510", "4564137", "4468845", "4366062", "4326221", "4228479", "4224284", "4148194", "3982968", "3978676", "3930642", "3920938", "3839079", "3750217", "3729028", "3727317", "3678442", "3626114", "3519531", "3444484", "3353720", "3303964", "3295761", "3235814", "3225374", "3173180", "3135476", "3116873", "3097116", "3069418", "3045627", "2975149", "2962498", "2852684", "2848644", "2824632", "2809798", "2777509", "2659241", "2655719", "2642836", "2488400", "2441954", "2265111", "2186344", "2172897", "2171691", "2171478", "2064761", "1904491", "1448197", "1223921", "154572"], "score": "500"}, "WNT2B_WNT3": {"Process": ["GO:0031128", "GO:0072089", "GO:0060070", "GO:0030177", "GO:0045165", "GO:0003002", "GO:0007420", "GO:0022603", "GO:0030182"], "Function": ["GO:0005109"], "Keyword": ["KW-0272", "KW-0879", "KW-0449", "KW-0217"], "KEGG": ["hsa05217", "hsa04916", "hsa04150", "hsa04310", "hsa04390", "hsa04550", "hsa04934", "hsa05166", "hsa05205", "hsa05224", "hsa05225", "hsa05226", "hsa05165", "hsa05200"], "SMART": ["SM00097"], "InterPro": ["IPR005817", "IPR018161"], "Pfam": ["PF00110"], "PMID": ["33028960", "33167744", "33434361", "33458620", "33677106", "33737394", "33798197", "33848304", "33906557", "34042263", "31758372", "31806687", "31823869", "31834583", "31854474", "31879283", "31922219", "31926002", "31943775", "31948061", "31964872", "31969493", "31973135", "31974907", "31979292", "32010242", "32023813", "32046053", "32049522", "32052574", "32053966", "32079226", "32117973", "32127929", "32132993", "32138369", "32140111", "32141232", "32178321", "32180679", "32181818", "32188141", "32209757", "32213808", "32219066", "32238174", "32269621", "32714449", "32787107", "32829178", "32923386", "33311568", "30238986", "30242440", "30244402", "30343511", "30376208", "30382284", "30390075", "30414187", "30483786", "30539716", "30628173", "30630531", "30654518", "30674330", "30700527", "30718597", "30720908", "30755309", "30760477", "30771352", "30786278", "30808416", "30809532", "30814272", "30814912", "30858441", "30862048", "30867698", "30868765", "30883036", "30891497", "30915126", "30923815", "30924074", "30965141", "30987640", "30997692", "31001473", "31001856", "31044557", "31085352", "31092014", "31108394", "31119130", "31131268", "31133633", "31133638", "31157162"], "RCTM": ["HSA-162582"], "NetworkNeighborAL": ["CL:5707"], "PMC": ["8278111", "8046344", "8043392", "7882937", "7812507", "7797919", "7456893", "7452050", "7437582", "7375871", "7141265", "7141137", "7139586", "7138035", "7132344", "7110827", "7104226", "7103590", "7084374", "7078651", "7073771", "7072930", "7072653", "7072125", "7059140", "7058433", "7053619", "7052944", "7048069", "7042390", "7039855", "7037748", "7037725", "7034288", "7015138", "7012784", "7011154", "7003098", "6987083", "6987049", "6981793", "6972889", "6966170", "6939535", "6849862", "6767496", "6756234", "6590500", "6582411", "6565582", "6556064", "6538877", "6537088", "6536945", "6536531", "6533802", "6526295", "6514066", "6509750", "6508858", "6504811", "6499382", "6466739", "6456316", "6454871", "6441919", "6434028", "6429082", "6415956", "6411983", "6399535", "6398499", "6395965", "6394126", "6390367", "6383728", "6383208", "6376661", "6369488", "6368876", "6362271", "6356433", "6343361", "6329065", "6317945", "6297791", "6294335"], "score": "500"}, "BAK1_TP53": {"Process": ["GO:0008630", "GO:0010332", "GO:0034644", "GO:0090200", "GO:1901030", "GO:0034976", "GO:0007568", "GO:0046677", "GO:0071496", "GO:0006979", "GO:0008283", "GO:0008285", "GO:0060341", "GO:0042493", "GO:0051726", "GO:0006508", "GO:0009607", "GO:0051336"], "Function": ["GO:0051087", "GO:0046982", "GO:0019904"], "Keyword": ["KW-0053"], "KEGG": ["hsa05216", "hsa01524", "hsa04210", "hsa05202", "hsa05206", "hsa05210", "hsa05212", "hsa05213", "hsa05214", "hsa05217", "hsa05218", "hsa05220", "hsa05222", "hsa05223", "hsa05224", "hsa05225", "hsa05226", "hsa05167", "hsa05203", "hsa05165", "hsa05200"], "PMID": ["33360697", "33574931", "33841668", "33864983", "34128171", "31863799", "32013263", "32033196", "32082968", "32085605", "32104088", "32152266", "32168739", "32182776", "32256352", "32419250", "32685475", "32767162", "33497945", "30450577", "30461197", "30516019", "30601084", "30618169", "30624610", "30663222", "30710424", "30711402", "30714136", "30741921", "30762097", "30764830", "30813301", "30895171", "30945298", "30988345", "31011284", "31021056", "31044053", "31084767", "31144295", "31183379", "31183995", "31214018", "31215856", "31225513", "31234549", "31258040", "31261033", "31301111", "31366565", "31452803", "31491919", "31500399", "31516890", "31543714", "31554344", "31554373", "31658757", "31671879", "31675536", "31763216", "31803618", "28815487", "28987347", "29122578", "29129777", "29144987", "29165427", "29175266", "29251726", "29304125", "29368980", "29392088", "29403556", "29415987", "29416701", "29422974", "29442188", "29459486", "29470550", "29491412", "29545342", "29581862", "29587429", "29593419", "29656114", "29663383", "29665895", "29666243", "29673237", "29731841", "29731900", "29731904", "29765216", "29774099", "29848383", "29852199", "29881252", "29966654"], "RCTM": ["HSA-109581"], "NetworkNeighborAL": ["CL:2750"], "PMC": ["8203493", "8014340", "7816384", "7335397", "7309952", "7139827", "7090218", "7084923", "7073965", "7072629", "7063049", "7058602", "7037367", "7029208", "7024862", "7017393", "7016272", "6976833", "6956186", "6934939", "6872517", "6834166", "6829453", "6823530", "6790581", "6770252", "6769516", "6767422", "6747936", "6714222", "6712896", "6704326", "6692570", "6675742", "6627993", "6606926", "6558935", "6558109", "6517609", "6512074", "6484490", "6465246", "6442302", "6437597", "6433689", "6430155", "6423424", "6414792", "6412802", "6398928", "6382570", "6378229", "6374915", "6371922", "6370832", "6349196", "6343733", "6103396", "6027249", "6017639", "5993634", "5987987", "5977543", "5955861", "5955160", "5948252", "5944465", "5939098", "5927978", "5920807", "5920744", "5920541", "5902181", "5898986", "5865688", "5865556", "5836099", "5833694", "5823449", "5800989", "5800952", "5787445", "5780737", "5772942", "5772851", "5755921", "5741094"], "score": "500"}, "WNT2B_FZD8": {"Process": ["GO:0060070", "GO:0030097"], "Keyword": ["KW-0879", "KW-0217"], "KEGG": ["hsa05217", "hsa04916", "hsa04150", "hsa04310", "hsa04390", "hsa04550", "hsa04934", "hsa05166", "hsa05205", "hsa05224", "hsa05225", "hsa05226", "hsa05165", "hsa05200"], "PMID": ["30924074", "17614820", "21468017", "32046053", "32049522", "32183420", "31261741", "31452509", "31608072", "31703281", "31781093", "28189566", "29169144", "29337984", "29389522", "29776381", "29861659", "30062101", "30195922", "30425728", "30687387", "27617575", "27722925", "28147310", "28217097", "28404920", "28413363", "28454439", "28588349", "28814649", "28973968", "29127379", "26775730", "26778749", "26891025", "26902720", "26968398", "26969975", "27110577", "27192435", "27322325", "27571104", "27965955", "25156440", "25470458", "25771893", "25788321", "25892522", "26025608", "24389191", "24768691", "25374452", "25496518", "26056595", "23256519", "23861788", "24038436", "24088568", "24136230", "22438586", "22438981", "22754658", "23076981", "23251385", "21196256", "21533542", "21549744", "21575240", "21755055", "21970630", "22016777", "19623618", "20211149", "20376066", "20609354", "19619488", "19664639", "19842206", "19849855", "18671253", "18701700", "18811984", "17198728", "17873379", "15754011", "15772135", "15942669", "15064719", "12952939", "12239632", "10485853", "10512196", "28731148", "29048660", "29786110"], "RCTM": ["HSA-162582"], "NetworkNeighborAL": ["CL:5709"], "PMC": ["7140616", "7104226", "7037748", "6888549", "6857519", "6769121", "6711705", "6679153", "6338454", "6338048", "6219204", "6062551", "6034925", "5972548", "5971246", "5960217", "5853106", "5786327", "5745276", "5681666", "5666761", "5642388", "5577451", "5550366", "5547940", "5447271", "5432321", "5403449", "5391049", "5362476", "5357762", "5289949", "5127792", "5103317", "5040980", "4931622", "4893006", "4871528", "4842149", "4826689", "4819564", "4775226", "4628881", "4471797", "4452063", "4437483", "4375027", "4344844", "4276498", "4272536", "4213195", "4204733", "4051200", "4000238", "3843002", "3824680", "3701684", "3697919", "3583648", "3519492", "3385642", "3382960", "3350560", "3306284", "3198762", "3189939", "3180925", "3173947", "3146701", "3132641", "3111393", "3104559", "3065862", "3004361", "2963058", "2904512", "2897923", "2886156", "2861485", "2770486", "2754272", "2566905", "2564980", "2500123", "2494703", "2172822", "316989"], "score": "500"}, "WNT2B_WNT8B": {"Process": ["GO:0060070", "GO:0045165", "GO:0003002", "GO:0030182"], "Component": ["GO:0005615"], "Function": ["GO:0005109"], "Keyword": ["KW-0272", "KW-0879", "KW-0449", "KW-0217", "KW-0732", "KW-1015"], "KEGG": ["hsa05217", "hsa04916", "hsa04150", "hsa04310", "hsa04390", "hsa04550", "hsa04934", "hsa05166", "hsa05205", "hsa05224", "hsa05225", "hsa05226", "hsa05165", "hsa05200"], "SMART": ["SM00097"], "InterPro": ["IPR005817", "IPR018161"], "Pfam": ["PF00110"], "PMID": ["11788899", "33028960", "33167744", "33458620", "33677106", "33737394", "33798197", "33848304", "33906557", "34042263", "31758372", "31806687", "31823869", "31834583", "31854474", "31879283", "31922219", "31926002", "31943775", "31948061", "31964872", "31969493", "31973135", "31974907", "31979292", "32010242", "32023813", "32046053", "32049522", "32053966", "32079226", "32117973", "32127929", "32132993", "32138369", "32140111", "32141232", "32178321", "32180679", "32181818", "32209757", "32213808", "32219066", "32238174", "32269621", "32714449", "32787107", "32829178", "32923386", "33311568", "30238986", "30343511", "30382284", "30414187", "30483786", "30539716", "30593464", "30628173", "30630531", "30654518", "30674330", "30700527", "30718597", "30720908", "30755309", "30771352", "30808416", "30809532", "30814272", "30814912", "30858441", "30862048", "30867698", "30868765", "30883036", "30915126", "30923815", "30987640", "30997692", "31001473", "31001856", "31044557", "31085352", "31092014", "31108394", "31119130", "31131268", "31133633", "31133638", "31157162", "31176720", "31193586", "31210127", "31213486", "31226941", "31242033", "31250273", "31275680", "31276001", "31291810"], "RCTM": ["HSA-162582"], "NetworkNeighborAL": ["CL:5709"], "PMC": ["8278111", "8046344", "8043392", "7812507", "7797919", "7456893", "7452050", "7437582", "7375871", "7141265", "7141137", "7138035", "7110827", "7104226", "7103613", "7103590", "7084374", "7078651", "7073771", "7072930", "7072653", "7072125", "7059140", "7058433", "7053619", "7052944", "7048069", "7042390", "7039855", "7037748", "7037725", "7034288", "7015138", "7012784", "7011154", "7008951", "7003098", "6987083", "6987049", "6981793", "6972889", "6966170", "6939535", "6849862", "6767496", "6679375", "6597191", "6590500", "6589275", "6588904", "6582900", "6582411", "6581508", "6565582", "6556064", "6537088", "6536945", "6536531", "6536426", "6533802", "6526295", "6514066", "6509750", "6508858", "6504811", "6499382", "6466739", "6456316", "6454871", "6441919", "6429082", "6411983", "6399535", "6395965", "6394126", "6390367", "6383208", "6376661", "6369488", "6363426", "6362271", "6356433", "6343361", "6329065", "6317945", "6297791", "6294335"], "score": "500"}, "RRAGD_MLST8": {"Process": ["GO:0032008", "GO:0007050", "GO:0016241"], "KEGG": ["hsa04140", "hsa04150"], "PMID": ["32188096", "32195250", "30197302", "30306667", "30609721", "30723133", "30764584", "31091659", "31112131", "31277692", "31281815", "31316753", "31554253", "31601764", "28970150", "29423330", "29507340", "29534520", "29547541", "29760743", "30150001", "27816307", "27884780", "28283069", "28686218", "28993468", "29077002", "29187279", "29199950", "29233869", "29285400", "29296509", "26691987", "26773603", "26918392", "26937223", "27187479", "27244671", "27376324", "27462445", "27534530", "27621362", "27624942", "27690010", "28066558", "25815986", "24337580", "24483210", "24485024", "24698685", "24795562", "25046117", "25242279", "25324965", "25355186", "25364730", "25364759", "25402640", "25450580", "25457612", "25524385", "23361334", "23401004", "23465396", "23728461", "23911927", "23974112", "24081491", "22500797", "22749019", "22964838", "22980037", "20385253", "21157483", "21196241", "21474067", "21621634", "21981278", "21981924", "19823764", "20519118", "20863387", "20965424", "21307646", "18604198", "18929489", "29610153"], "RCTM": ["HSA-1257604"], "NetworkNeighborAL": ["CL:2194"], "PMC": ["7139780", "7063858", "6826502", "6795536", "6612215", "6611156", "6595708", "6566721", "6529218", "6428759", "6387057", "6356367", "6331339", "6294686", "6153060", "5974435", "5935986", "5877741", "5877679", "5869864", "5866057", "5838220", "5802487", "5752196", "5749905", "5742854", "5739091", "5716277", "5707648", "5682220", "5618232", "5440210", "5394987", "5187391", "5085669", "5027283", "5021098", "4963881", "4931673", "4911697", "4909545", "4889327", "4881730", "4860963", "4780839", "4774173", "4731318", "4686696", "4384161", "4303546", "4291176", "4264194", "4261029", "4253687", "4238866", "4213370", "4207031", "4206986", "4206535", "4197746", "4074565", "4005960", "3988467", "3971544", "3908400", "3875668", "3787382", "3750737", "3743096", "3634910", "3575543", "3479314", "3432651", "3430547", "3390257", "3331679", "3223267", "3190169", "3154047", "3146557", "3139365", "2997006", "2993060", "2943975", "2885591", "2711503", "2677387"], "score": "500"}, "SRC_ARRB1": {"Process": ["GO:0043149", "GO:0001541", "GO:0022602", "GO:0051057", "GO:0043154", "GO:0030168", "GO:0030100", "GO:0043393", "GO:0070374", "GO:0043406", "GO:0050714", "GO:0022412", "GO:0033044", "GO:0032147", "GO:0045862", "GO:0006897", "GO:1902532", "GO:0010638", "GO:0001817", "GO:0043065", "GO:0098657", "GO:0060341", "GO:0042493", "GO:0009628", "GO:0007186", "GO:0045893", "GO:0042127", "GO:0044248"], "Component": ["GO:0014069", "GO:0005764", "GO:0005768", "GO:0098590", "GO:0043005", "GO:0098805"], "Function": ["GO:0030331", "GO:0044325", "GO:0051219", "GO:0030674", "GO:0031625", "GO:0019901", "GO:0044877"], "KEGG": ["hsa04062", "hsa04926", "hsa04144"], "PMID": ["33152447", "33226635", "33844281", "34204297", "31755615", "32304729", "32391018", "30321617", "30322873", "30353650", "30465827", "30529266", "30536564", "30586762", "30699938", "30703488", "30711028", "30804329", "30809146", "30818860", "30837883", "30894814", "31013934", "31019507", "31067462", "31269046", "31270248", "31289489", "31292051", "31330984", "31358728", "31372166", "31401315", "31447777", "31551935", "31614728", "31784636", "31788042", "31921393", "28189586", "28677096", "29133163", "29242270", "29302067", "29355030", "29382665", "29439204", "29478570", "29483837", "29533978", "29552015", "29559707", "29596308", "29625515", "29730398", "29734363", "29853563", "29907768", "30038265", "30078843", "30120361", "30140269", "30208623", "30254056", "30282908", "30322398", "30342200", "30355236", "30401786", "30470292", "30595812", "30618771", "30692994", "27879006", "27890725", "28035079", "28035081", "28086208", "28153500", "28169830", "28208600", "28213942", "28241498", "28328744", "28328746", "28356948", "28419873", "28432343", "28442265", "28449947", "28472170", "28487672", "28604699", "28634209", "28706957", "28733084", "28747926", "28750809", "28796787", "28826534"], "RCTM": ["HSA-109582"], "PMC": ["8233884", "7188906", "6944711", "6942437", "6884478", "6865047", "6832298", "6802652", "6737583", "6691095", "6678630", "6664297", "6639461", "6628619", "6609028", "6540339", "6515405", "6468898", "6458293", "6437759", "6433500", "6415975", "6414794", "6407099", "6400060", "6389959", "6389790", "6385894", "6379454", "6377262", "6369040", "6339918", "6329291", "6321783", "6305498", "6304357", "6284016", "6277924", "6261666", "6213019", "6205195", "6193944", "6190543", "6164089", "6162208", "6155263", "6134837", "6094168", "6039426", "5979567", "5937772", "5936084", "5889982", "5877694", "5866561", "5861056", "5859313", "5850233", "5840145", "5830169", "5821040", "5812699", "5756147", "5751434", "5734060", "5732042", "5710755", "5591054", "5552119", "5550347", "5522598", "5512170", "5494583", "5472780", "5470118", "5430694", "5421360", "5417508", "5403833", "5397374", "5386997", "5371871", "5351570", "5351258", "5325621", "5207462", "5207460"], "score": "500"}, "WNT2B_WNT16": {"Process": ["GO:0048593", "GO:0016055", "GO:0045165", "GO:0008283", "GO:0030182"], "Component": ["GO:0005615"], "Function": ["GO:0005109"], "Keyword": ["KW-0272", "KW-0879", "KW-0449", "KW-0217", "KW-0732", "KW-1015"], "KEGG": ["hsa05217", "hsa04916", "hsa04150", "hsa04310", "hsa04390", "hsa04550", "hsa04934", "hsa05166", "hsa05205", "hsa05224", "hsa05225", "hsa05226", "hsa05165", "hsa05200"], "SMART": ["SM00097"], "InterPro": ["IPR005817", "IPR018161"], "Pfam": ["PF00110"], "PMID": ["19180479", "29867522", "23017026", "17436276", "16258938", "33028960", "33167744", "33458620", "33677106", "33737394", "33798197", "33848304", "33906557", "34042263", "31758372", "31806687", "31823869", "31834583", "31854474", "31879283", "31922219", "31926002", "31943775", "31948061", "31964872", "31969493", "31973135", "31974907", "31979292", "32010242", "32023813", "32046053", "32049522", "32053966", "32079226", "32117973", "32127929", "32132993", "32138369", "32140111", "32178321", "32180679", "32181818", "32209757", "32213808", "32219066", "32238174", "32269621", "32714449", "32787107", "32829178", "32923386", "33311568", "30101565", "30238986", "30343511", "30382284", "30414187", "30483786", "30539716", "30569461", "30593464", "30628173", "30630531", "30654518", "30674330", "30700527", "30718597", "30720908", "30755309", "30760477", "30771352", "30786278", "30808416", "30809532", "30814272", "30814912", "30858441", "30862048", "30867698", "30868765", "30883036", "30915126", "30923815", "30972102", "30987640", "30997692", "31001473", "31001856", "31044557", "31085352", "31092014", "31108394", "31119130", "31131268", "31133633", "31133638", "31157162", "31176720", "31193586"], "RCTM": ["HSA-162582"], "NetworkNeighborAL": ["CL:5745"], "PMC": ["8278111", "8046344", "8043392", "7812507", "7797919", "7456893", "7452050", "7437582", "7375871", "7141265", "7141137", "7138035", "7110827", "7104226", "7103590", "7084374", "7078651", "7073771", "7072930", "7072653", "7072125", "7058433", "7053619", "7052944", "7048069", "7042390", "7039855", "7037748", "7037725", "7034288", "7015138", "7012784", "7011154", "7003098", "6987083", "6987049", "6981793", "6972889", "6966170", "6939535", "6849862", "6767496", "6590500", "6582411", "6565582", "6556064", "6537088", "6536945", "6536531", "6536426", "6533802", "6526295", "6514066", "6509750", "6508858", "6504811", "6499382", "6466739", "6456316", "6454871", "6445055", "6441919", "6429082", "6411983", "6399535", "6398499", "6395965", "6394126", "6390367", "6383728", "6383208", "6376661", "6372353", "6369488", "6363426", "6362271", "6356433", "6343361", "6333526", "6329065", "6317945", "6297791", "6294335", "5968378", "3498729", "2655638"], "score": "500"}, "IL13RA2_IL13": {"Process": ["GO:0002637", "GO:0043304", "GO:0019221"], "Component": ["GO:0005615"], "KEGG": ["hsa04630"], "PMID": ["32812637", "34039830", "30173659", "30395812", "30663072", "31252673", "31384406", "31823484", "29675435", "30572904", "30607342", "31516880", "31565651", "28132889", "28562337", "28759007", "28881623", "25921340", "25659898", "25945796", "24060923", "23376457", "23410786", "22532855", "24058776", "20937763", "21071541", "21372112", "21806829", "19796199", "20400066", "20522789", "21209823", "22069569", "18677476", "19209721", "19414799", "19471606", "17543424", "17697639", "16327802", "16709016", "12816724", "12950150", "11667960", "9083087", "30556505", "27554818", "26740570", "27123108", "27421703", "25240502", "21610119", "19818305", "29511362", "31541148", "29321510", "28694386", "27082244", "25879570", "23228437", "23288576", "20802484", "24278517", "30237756", "26808832", "25398845", "23965819", "22749291", "24814688", "25061328", "31644908", "21295961", "27914461", "21070859", "23927007", "30131801", "29621254", "30740662", "30804784", "23562811", "30244512", "28791291", "19949545", "21539748", "23193414", "25360666", "29520340", "25585875", "26900469", "23544040", "31124204", "27593106", "30366424", "28397126", "25481245", "29484440", "25551685", "27071061", "29415693"], "RCTM": ["HSA-1280215"], "NetworkNeighborAL": ["CL:3969"], "PMC": ["7992889", "7040518", "6996351", "6856727", "6851586", "6849553", "6754502", "6744616", "6709933", "6703857", "6680718", "6669428", "6594147", "6588164", "6370653", "6311649", "6302477", "6274942", "6141197", "6090141", "5886401", "5843403", "5841096", "5833160", "5827095", "5803917", "5762721", "5759773", "5584224", "5551576", "5523664", "5522599", "5522122", "5471837", "5406257", "5222746", "4956513", "4857954", "4840842", "4833425", "4829244", "4823983", "4735061", "4725743", "4626445", "4459581", "4437803", "4422524", "4399875", "4343068", "4295481", "4235630", "4233113", "4216004", "4085325", "3969817", "3948347", "3894910", "3834473", "3761323", "3751673", "3670250", "3660419", "3609811", "3595609", "3539168", "3502002", "3332011", "3162877", "3153175", "3135670", "3101786", "3095578", "3057941", "3031720", "3019920", "3013125", "2943538", "2766093", "2755487", "2709935", "2709757", "2685643", "1920687", "59537"], "score": "500"}, "TLR4_CASP8": {"Process": ["GO:0035666", "GO:0071260", "GO:1901216", "GO:0002761", "GO:0002758", "GO:0060759", "GO:0032496", "GO:0097190", "GO:0043902", "GO:1904951", "GO:1902532", "GO:0045321", "GO:0051050", "GO:1902533", "GO:0034097", "GO:0051130", "GO:0009719", "GO:0043085"], "KEGG": ["hsa05134", "hsa04217", "hsa04620", "hsa04621", "hsa05142", "hsa05145", "hsa05152", "hsa05161"], "PMID": ["33545202", "33654074", "33814155", "33876818", "34095275", "34122107", "34257822", "31679183", "31730993", "31883475", "31906385", "31914643", "31927119", "31936539", "31937061", "31952110", "31969562", "31978000", "31978067", "31979346", "32021425", "32021648", "32022429", "32023953", "32059369", "32075957", "32082313", "32082315", "32083129", "32085494", "32093389", "32104502", "32110810", "32116717", "32117993", "32121302", "32121322", "32121660", "32127288", "32133002", "32133298", "32152420", "32158341", "32174913", "32182899", "32194870", "32200953", "32209603", "32218782", "32231583", "32231745", "32246052", "32265656", "32265719", "32269263", "32277683", "32284883", "32529819", "32735949", "32849904", "32942847", "32971525", "33551748", "29424793", "29786074", "29902862", "30050058", "30201975", "30525268", "30529165", "30548868", "30563970", "30592279", "30612502", "30658726", "30678065", "30678689", "30717382", "30728749", "30736473", "30743213", "30755793", "30770249", "30774653", "30774991", "30809789", "30813253", "30813267", "30828530", "30842741", "30853709", "30857242", "30863282", "30881011", "30891811", "30893846", "30909474", "30909619", "30909870", "30917630"], "RCTM": ["HSA-109581"], "PMC": ["8257381", "8220371", "8193053", "8173046", "7925594", "7862565", "7439165", "7142081", "7141240", "7140513", "7140411", "7139730", "7138099", "7125101", "7118104", "7105737", "7098326", "7097949", "7090314", "7082810", "7078700", "7077556", "7073143", "7072785", "7072631", "7071196", "7069914", "7064135", "7055359", "7053548", "7053202", "7040071", "7040035", "7037920", "7033430", "7031250", "7024155", "7019178", "7018666", "7017267", "7014175", "7011390", "7006296", "7003668", "6993450", "6980397", "6976683", "6974333", "6956866", "6790574", "6767550", "6658087", "6616367", "6496801", "6471659", "6470777", "6470625", "6468478", "6451632", "6434816", "6426684", "6423734", "6413003", "6412296", "6410226", "6405706", "6399123", "6398418", "6391654", "6390035", "6387150", "6384860", "6382298", "6369328", "6368612", "6361545", "6352924", "6350533", "6345046", "6341260", "6329789", "6319543", "6294789", "6294775", "6082737"], "score": "500"}, "PLXNA3_PLXNA2": {"Process": ["GO:0021785", "GO:0048841", "GO:0071526", "GO:0007420"], "Component": ["GO:0002116"], "Function": ["GO:0017154"], "KEGG": ["hsa04360"], "SMART": ["SM00423", "SM00429", "SM00630"], "InterPro": ["IPR013548", "IPR031148", "IPR041019", "IPR041362", "IPR002165", "IPR001627", "IPR002909", "IPR036352", "IPR016201", "IPR008936", "IPR014756", "IPR015943", "IPR013783"], "Pfam": ["PF08337", "PF01403", "PF01437", "PF01833"], "PMID": ["32900601", "33513538", "33624753", "33637728", "33706921", "33756227", "33858502", "34012455", "34114565", "31921517", "31929360", "31951596", "32035167", "32038308", "32098168", "32102486", "32116578", "32117908", "32181336", "32241267", "32454117", "32500924", "32712503", "32761635", "29174915", "30385460", "30504719", "30579864", "30654587", "30658428", "30678134", "30696103", "30726203", "30729666", "30759745", "30760850", "30762002", "30813513", "30823454", "30827914", "30854042", "30944331", "30971872", "30999272", "31023093", "31025932", "31027288", "31052281", "31097955", "31178892", "31205625", "31211440", "31218672", "31225795", "31227004", "31308791", "31344837", "31350404", "31355196", "31399611", "31420553", "31544832", "31556149", "31572401", "31579312", "31587642", "31616373", "31693461", "31728023", "31777825", "31804181", "31807170", "31817884", "31824749", "31840777", "31890920", "31920535", "31992968", "32047491", "28817310", "29084898", "29095088", "29107805", "29113996", "29133239", "29330522", "29420136", "29449528", "29455657", "29467366", "29511172", "29520219", "29546593", "29614959", "29615051", "29616031", "29623913", "29632360", "29642487", "29721238"], "RCTM": ["HSA-1266738"], "NetworkNeighborAL": ["CL:473"], "PMC": ["8219378", "8126651", "8050914", "8011033", "7910479", "7327498", "7118829", "7073048", "7072825", "7060067", "7033604", "7010597", "7004611", "6996488", "6987243", "6986213", "6971186", "6944128", "6940973", "6920392", "6920096", "6919275", "6894928", "6878848", "6876315", "6858026", "6856108", "6817395", "6816462", "6792448", "6774629", "6772062", "6763740", "6753332", "6697747", "6696182", "6689066", "6659631", "6640711", "6637222", "6618243", "6614065", "6597256", "6588884", "6557972", "6543705", "6539029", "6515012", "6487106", "6468667", "6468495", "6447549", "6445295", "6433662", "6424623", "6404484", "6387347", "6387194", "6386986", "6380580", "6374515", "6365949", "6359241", "6359064", "6355729", "6325903", "6149436", "6139093", "6027460", "5966317", "5920715", "5907736", "5900491", "5883603", "5883274", "5864859", "5840357", "5833799", "5827687", "5821868", "5817811", "5766509", "5750853", "5736803"], "score": "500"}, "PLXNA3_PLXNA1": {"Process": ["GO:0021785", "GO:0048841", "GO:0071526", "GO:1990138"], "Component": ["GO:0002116"], "Function": ["GO:0017154"], "KEGG": ["hsa04360"], "SMART": ["SM00423", "SM00429", "SM00630"], "InterPro": ["IPR013548", "IPR031148", "IPR041019", "IPR041362", "IPR002165", "IPR001627", "IPR002909", "IPR036352", "IPR016201", "IPR008936", "IPR014756", "IPR015943", "IPR013783"], "Pfam": ["PF08337", "PF01403", "PF01437", "PF01833"], "PMID": ["32900601", "33241976", "33495532", "33513538", "33624753", "33637728", "33706921", "33756227", "33858502", "34012455", "34114565", "31921517", "31929360", "31951596", "32035167", "32038308", "32098168", "32102486", "32116578", "32117908", "32181336", "32241267", "32454117", "32500924", "32640719", "32712503", "32761635", "29174915", "30385460", "30504719", "30579864", "30654587", "30658428", "30678134", "30696103", "30726203", "30729666", "30759745", "30760850", "30762002", "30813513", "30823454", "30827914", "30854042", "30944331", "30971872", "30999272", "31023093", "31025932", "31027288", "31052281", "31097955", "31178892", "31205625", "31209173", "31211440", "31218672", "31225795", "31227004", "31308791", "31344837", "31350404", "31355196", "31399611", "31420553", "31430342", "31544832", "31556149", "31572401", "31579312", "31587642", "31616373", "31690636", "31693461", "31728023", "31777825", "31807170", "31817884", "31824749", "31840777", "31890920", "31920535", "31992968", "32047491", "28817310", "29084898", "29095088", "29107805", "29113996", "29133239", "29330522", "29420136", "29449528", "29455657", "29467366", "29511172", "29520219", "29546593", "29614959", "29615051"], "RCTM": ["HSA-1266738"], "NetworkNeighborAL": ["CL:468"], "PMC": ["8219378", "8126651", "8050914", "8011033", "7910479", "7882812", "7409005", "7327498", "7118829", "7073048", "7072825", "7060067", "7033604", "7010597", "7004611", "6996488", "6987243", "6986213", "6971186", "6944128", "6940973", "6920392", "6920096", "6919275", "6878848", "6876315", "6858026", "6856108", "6817395", "6816462", "6792448", "6774629", "6772062", "6763740", "6753332", "6701775", "6697747", "6697390", "6696182", "6689066", "6659631", "6640711", "6637222", "6618243", "6614065", "6597256", "6588884", "6557972", "6543705", "6539029", "6515012", "6487106", "6468667", "6468495", "6447549", "6445295", "6433662", "6424623", "6404484", "6387347", "6387194", "6386986", "6380580", "6374515", "6365949", "6359241", "6359064", "6355729", "6325903", "6149436", "6139093", "5966317", "5883603", "5883274", "5840357", "5833799", "5827687", "5821868", "5817811", "5766509", "5750853", "5736803"], "score": "500"}, "WNT2B_FZD3": {"Process": ["GO:0045995", "GO:0060070", "GO:1905330", "GO:2000027", "GO:0090596", "GO:0007420", "GO:0008283", "GO:0030182"], "Keyword": ["KW-0879", "KW-0217"], "KEGG": ["hsa05217", "hsa04916", "hsa04150", "hsa04310", "hsa04390", "hsa04550", "hsa04934", "hsa05166", "hsa05205", "hsa05224", "hsa05225", "hsa05226", "hsa05165", "hsa05200"], "PMID": ["31964872", "32046053", "30924074", "30940800", "31191253", "31288403", "31546898", "31608072", "29031500", "29058015", "29389516", "29776381", "29895891", "30062101", "30282660", "30309776", "28147310", "28197104", "28203237", "28286238", "28384160", "28729440", "28790300", "29228019", "29311824", "26751775", "26778749", "26969975", "27192435", "27477450", "27535473", "27774671", "25470458", "25772759", "26352263", "24389191", "24927490", "25268256", "25369031", "23757356", "23772206", "24088568", "24133501", "24205342", "22045688", "22606356", "22738915", "22813778", "23015196", "23076981", "23251385", "23449817", "21183617", "21533542", "21569278", "22016777", "19681164", "20178649", "19232327", "19259273", "19281773", "19388021", "19508855", "19560358", "19664639", "19732418", "19849855", "19874621", "20948677", "17939044", "18088386", "18606951", "18673241", "18701700", "18702828", "18802960", "18824165", "17554566", "17873379", "16438732", "15754011", "15942669", "15452412", "12239632", "10512196", "27110577", "20473358", "28731148", "30786278", "20350560"], "RCTM": ["HSA-162582"], "NetworkNeighborAL": ["CL:5701"], "PMC": ["7037748", "6972889", "6949197", "6783992", "6769977", "6769121", "6538920", "6445127", "6383728", "6381388", "6308911", "6223216", "6062551", "6008255", "5997761", "5960217", "5814469", "5735114", "5724891", "5559767", "5548745", "5547940", "5398721", "5396059", "5362476", "5285348", "5281629", "5206807", "5103317", "4994019", "4989167", "4967895", "4871528", "4842149", "4826689", "4578624", "4564164", "4344844", "4337865", "4219662", "4203021", "4158835", "4052372", "4000238", "3905307", "3843002", "3822531", "3800132", "3783976", "3677135", "3673784", "3583648", "3519492", "3518582", "3516229", "3501338", "3482927", "3468878", "3437621", "3385642", "3350500", "3189939", "3180925", "3170992", "3104484", "3100780", "3063895", "2881838", "2869094", "2837036", "2796270", "2777936", "2771301", "2770486", "2766238", "2757023", "2754272", "2726759", "2651430", "2649571", "2542390", "1397816"], "score": "500"}, "WNT2B_FZD6": {"Process": ["GO:1905330", "GO:0016055", "GO:0060828", "GO:0090596", "GO:2000027", "GO:0007420", "GO:0008283"], "Keyword": ["KW-0879", "KW-0217"], "KEGG": ["hsa05217", "hsa04916", "hsa04150", "hsa04310", "hsa04390", "hsa04550", "hsa04934", "hsa05166", "hsa05205", "hsa05224", "hsa05225", "hsa05226", "hsa05165", "hsa05200"], "PMID": ["19194078", "16407498", "16442268", "16083717", "15135146", "31964872", "32140111", "31242033", "31261741", "31452509", "31781093", "29058015", "29464056", "29570681", "28147310", "28197104", "28404920", "28424771", "28614361", "28790300", "28845161", "28969016", "29228019", "26778749", "26891025", "26969975", "27414409", "27774671", "28408959", "25156440", "25534251", "25772759", "26025608", "26352263", "26606046", "24445433", "24768691", "24936794", "23349976", "23439395", "23861788", "24665395", "22045688", "22682531", "22938389", "22944199", "23015196", "23076981", "23251385", "23449817", "21183617", "21549744", "21569278", "22016777", "19130878", "20339843", "20668165", "19232327", "19309775", "19508855", "19560358", "19849855", "19874621", "20948677", "18671253", "18673241", "18802960", "17431004", "17554566", "17873379", "16438732", "16808837", "15754011", "15942669", "12915680", "11956231", "12239632", "10512196", "22841688", "31546898", "30760477", "24133501", "20178649", "25470458", "31608072", "29776381", "22606356", "27110577", "21937742", "23778311", "28731148", "29247129", "30786278"], "RCTM": ["HSA-162582"], "NetworkNeighborAL": ["CL:5709"], "PMC": ["7042390", "6972889", "6949197", "6857519", "6769977", "6769121", "6711705", "6679153", "6597191", "6398499", "6383728", "6040091", "5960217", "5924520", "5814469", "5814196", "5724891", "5609948", "5563426", "5548745", "5547940", "5470702", "5432321", "5390339", "5380734", "5362476", "5281629", "5206807", "5103317", "4945008", "4911224", "4893006", "4842149", "4826689", "4811354", "4659658", "4628881", "4578624", "4564164", "4369809", "4344844", "4276498", "4158835", "4061082", "4052372", "4051200", "3928513", "3887408", "3879175", "3783976", "3701684", "3695035", "3583648", "3551900", "3519492", "3518582", "3501338", "3482927", "3479425", "3479319", "3468878", "3465187", "3445703", "3350500", "3189939", "3146701", "3104484", "3100780", "3063895", "2938391", "2874024", "2837036", "2819462", "2796270", "2777936", "2770486", "2726759", "2566905", "2199263", "1543656", "1397816"], "score": "500"}, "WNT2B_FZD5": {"Process": ["GO:0031128", "GO:0048593", "GO:0060070", "GO:1905330", "GO:2000027", "GO:0003002", "GO:0048608", "GO:0030097", "GO:0030182"], "Keyword": ["KW-0879", "KW-0217"], "KEGG": ["hsa05217", "hsa04916", "hsa04150", "hsa04310", "hsa04390", "hsa04550", "hsa04934", "hsa05166", "hsa05205", "hsa05224", "hsa05225", "hsa05226", "hsa05165", "hsa05200"], "PMID": ["24755605", "31964872", "32049522", "30593464", "30760477", "30836939", "31133638", "31213486", "31382993", "31452509", "31608072", "31781093", "29058015", "29169144", "29324866", "29389516", "29570681", "29616022", "29776381", "29845518", "29981832", "30062101", "30200262", "30282660", "27617575", "28147310", "28203237", "28286238", "28648749", "28729440", "28899944", "29615560", "26456050", "26641070", "26778749", "26891025", "27110577", "27140856", "27322325", "27782082", "25715397", "25892522", "24686518", "25268256", "23312954", "23349976", "23468881", "23611881", "24133501", "24205342", "24432364", "22232518", "22606356", "22938389", "22952711", "23076981", "21183617", "21239163", "21533542", "21668411", "21937742", "21970630", "22016777", "19130878", "20111673", "20178649", "19664639", "19842206", "19849855", "19874621", "17939044", "18442421", "18701700", "17198728", "17873379", "16808837", "15754011", "15942669", "11806834", "12165812", "12239632", "10893270", "28731148", "29048660", "31269016", "29786110", "19203379", "29247129"], "RCTM": ["HSA-162582"], "NetworkNeighborAL": ["CL:5709"], "PMC": ["7104226", "6972889", "6857519", "6769121", "6711705", "6683355", "6679375", "6634428", "6536531", "6402185", "6398499", "6363426", "6225226", "6223216", "6208898", "6062551", "6040091", "6034925", "6008255", "5960217", "5924520", "5864864", "5831768", "5814469", "5764324", "5745276", "5642388", "5633919", "5563470", "5559767", "5547940", "5529143", "5396059", "5362476", "5357762", "5285348", "5085775", "4931622", "4911224", "4893006", "4842149", "4838282", "4826689", "4692127", "4437483", "4352985", "4203021", "4013576", "3995642", "3979059", "3800132", "3783976", "3726201", "3595301", "3585227", "3583648", "3551900", "3499977", "3479425", "3429498", "3385642", "3350500", "3307825", "3198762", "3189939", "3180925", "3133882", "3063895", "3004361", "2963058", "2837036", "2819462", "2812481", "2777936", "2770486", "2754272", "2674464", "2394514", "2185559", "1543656", "150458"], "score": "500"}, "ATG4A_GABARAPL2": {"Process": ["GO:0000045", "GO:0000422"], "Keyword": ["KW-0072", "KW-0653"], "KEGG": ["hsa04136", "hsa04140"], "PMID": ["33077263", "33604190", "33795848", "31709703", "31969156", "32184795", "32626969", "30661429", "30700698", "30987024", "31040703", "31083460", "31315929", "31561513", "29344310", "29378007", "29435029", "29449851", "29476094", "29616191", "29706629", "30373512", "30374741", "28123910", "28253956", "28636635", "28747924", "28837383", "29018571", "29065500", "29232556", "29312531", "27276686", "25426560", "25634973", "25689426", "25923686", "26004230", "26446788", "26501285", "24699082", "24725401", "24805779", "25009547", "25483883", "23166325", "23508006", "24229464", "22302004", "22562043", "22629429", "23093945", "23150779", "21177865", "21277210", "19029814", "15325588", "28696368", "30570140", "29561758", "28581519", "22723704", "31563390", "29457143", "29044928", "24710487", "29233878", "27418283", "30862253", "27773925", "28056107", "22686199", "28847720", "30850634", "30402708", "29162504", "31082435", "31690592", "20965422", "31777004"], "RCTM": ["HSA-1632852"], "NetworkNeighborAL": ["CL:2944"], "PMC": ["7866901", "7339427", "7129593", "7120363", "7102577", "7058704", "6975070", "6971693", "6945063", "6843539", "6832020", "6709618", "6668344", "6647400", "6562779", "6526816", "6523301", "6462170", "6451359", "6408545", "6353984", "6208841", "6206944", "6022997", "6018931", "5924757", "5869863", "5864851", "5844476", "5824887", "5810588", "5799827", "5788706", "5788497", "5778867", "5771097", "5766433", "5755495", "5752444", "5743439", "5734934", "5633656", "5629629", "5582973", "5535986", "5506085", "5479589", "5244887", "5215777", "5129932", "5070729", "4903074", "4653680", "4634415", "4502682", "4414272", "4381597", "4346945", "4313387", "4067997", "4044311", "4038036", "4036234", "3978845", "3901108", "3714536", "3672297", "3561585", "3496171", "3475677", "3467018", "3429548", "3375869", "3358253", "3337841", "3127250", "3044989", "2774735"], "score": "500"}, "BAK1_BID": {"Process": ["GO:0001836", "GO:0090200", "GO:1901030", "GO:0051881", "GO:0006919", "GO:0097191", "GO:0080135", "GO:0006974", "GO:0060341", "GO:0051726"], "Component": ["GO:0032592", "GO:0005741"], "Function": ["GO:0046982"], "Keyword": ["KW-1000", "KW-0053"], "KEGG": ["hsa04215", "hsa01524", "hsa04210", "hsa05167", "hsa05200"], "InterPro": ["IPR020728", "IPR036834"], "PMID": ["30601084", "31225513", "31452803", "31799500", "29129777", "29166822", "29423046", "29463061", "29556233", "29740482", "30250580", "28286171", "28509858", "28548464", "28556798", "28846635", "28849044", "28928208", "29254277", "29362520", "26977250", "27136675", "27433345", "27447597", "27748874", "27813025", "28357340", "25204670", "25236395", "26060891", "26238746", "26379193", "26589495", "26610208", "26645568", "24578682", "24874730", "25088254", "25210795", "25324720", "25699089", "23681223", "23703388", "24244811", "22349545", "23139748", "24688636", "21620685", "21949582", "21283600", "20449908", "17725815", "31249651", "29459486", "27959630", "26563258", "32256352", "30097599", "27478826", "27549026", "28878624", "16060964", "31491919", "28820498", "22816036", "30678065", "29361709", "23852022", "30485762", "18590547", "26740741", "18613999", "23744510", "19388012", "30948788", "29362479"], "RCTM": ["HSA-109581"], "NetworkNeighborAL": ["CL:2754"], "PMC": ["7090218", "6859425", "6796845", "6770252", "6704326", "6598441", "6558935", "6556269", "6410226", "6363037", "6343733", "6274009", "6193418", "6154333", "6144284", "6086829", "5934725", "5864239", "5852605", "5845385", "5836099", "5796252", "5790463", "5786374", "5741094", "5736933", "5731987", "5647045", "5618009", "5605936", "5580487", "5572386", "5501279", "5485981", "5349020", "5297631", "5102021", "5095106", "4958422", "4945747", "4876145", "4764750", "4727751", "4696840", "4672899", "4670944", "4654800", "4650438", "4648954", "4590641", "4581743", "4540197", "4386983", "4386731", "4333878", "4262782", "4179715", "4047923", "3962096", "3936504", "3819899", "3742835", "3742255", "3674381", "3674362", "3489905", "3397358", "3378801", "3173707", "3152647", "3026626", "2865162", "2739389", "2488323", "2375004", "1198222"], "score": "500"}, "CDC20_UBE2K": {"Process": ["GO:0043161", "GO:0016567"], "Keyword": ["KW-0833"], "KEGG": ["hsa04120"], "PMID": ["33942202", "30737264", "31313624", "31669221", "29954095", "28737671", "29033132", "29133301", "26859356", "26882497", "26895425", "27272906", "27314445", "27391344", "25368385", "25604195", "25833949", "26446837", "24583015", "24930963", "24963660", "25306923", "23746347", "24192037", "22286100", "22366722", "22675309", "21454660", "21477659", "21700221", "21918689", "21978762", "20081838", "20624902", "20832721", "20935501", "21190544", "19285942", "19286556", "19459175", "19820702", "19874575", "18552834", "18722180", "16455800", "15649358", "15737064", "15797376", "16292982", "14724179", "15024386", "12163471", "11276426", "11285279", "11402067", "11606759", "10679238", "10733526", "10793135", "10500174", "10582244", "30274236", "30042828", "23246971", "22482908", "27561356", "29167309", "20716133", "19851334", "31333493", "29774136", "21860393", "24133372", "23822887", "20674814", "20420946", "21274454", "23747565", "18773902", "29757235", "19489726", "32085439"], "RCTM": ["HSA-1280218"], "PMC": ["7072449", "6945239", "6682350", "6624479", "6400550", "6374126", "6210981", "6100577", "6073722", "6057461", "5939831", "5717348", "5669814", "5536066", "5312286", "4999887", "4913741", "4897741", "4769318", "4766734", "4755545", "4748171", "4666129", "4432279", "4386896", "4373362", "4272865", "4272426", "4243705", "4109693", "4090254", "4071066", "4026297", "3969274", "3816256", "3797239", "3796024", "3773690", "3702177", "3545438", "3366476", "3307893", "3284228", "3278798", "3205209", "3201729", "3168870", "3125540", "3107738", "3091175", "3047751", "3025384", "3024245", "2995838", "2989460", "2911671", "2883288", "2875106", "2866182", "2813190", "2790831", "2783910", "2776765", "2192030", "2185531", "2173820", "1692672", "1413726", "1287505", "1054882", "316466", "314282", "60085", "30708", "18031", "14867"], "score": "500"}, "FOXO4_USP7": {"Component": ["GO:0016604"], "Function": ["GO:0008134"], "KEGG": ["hsa04068"], "PMID": ["18794148", "16964248", "34118220", "21981925", "30834688", "24823443", "22672935", "19834552", "18716620", "19216069", "26120032", "32064756", "32210275", "30804394", "30838976", "29285183", "29416040", "29683489", "30370059", "28415632", "28562327", "29236775", "26113041", "26517048", "27118403", "27184141", "25695607", "26154057", "26835158", "24488785", "26280018", "23483195", "23855308", "22404630", "22773947", "22975377", "21238503", "21443461", "21624367", "21745816", "20567500", "20577843", "21045206", "19007744", "19182904", "18410486", "18047738", "26956801", "22088887", "30666134", "31921839", "27014628", "30897496", "26810072", "20148668", "27839516", "23151129", "27516169", "28868790", "22085703", "20974139", "29433737", "20429422", "28881702", "31114498", "24339733", "27187478", "25481052", "29967688", "32266261", "23712866", "28774834", "25605410", "19482711", "27516771", "28959952", "26085183"], "RCTM": ["HSA-1257604"], "PMC": ["7100383", "7097658", "7093416", "7059172", "6986459", "6916148", "6502913", "6484329", "6424562", "6389929", "6383790", "6334784", "6202415", "6033032", "6023882", "5927596", "5803202", "5794649", "5751421", "5738699", "5728538", "5584303", "5472741", "5458250", "5108085", "5093055", "4963401", "4931672", "4869339", "4857628", "4815982", "4784400", "4783435", "4749875", "4744734", "4729384", "4669820", "4627479", "4535815", "4502596", "4312704", "4304536", "4149788", "4096053", "3937070", "3858585", "3811022", "3794852", "3761688", "3756857", "3658813", "3637986", "3637405", "3478134", "3407547", "3404865", "3398484", "3390794", "3294005", "3219211", "3201865", "3172401", "3116231", "3110514", "3036772", "2994100", "2908381", "2886341", "2847886", "2819081", "2757719", "2677410", "2106365"], "score": "500"}, "LPAR1_S1PR3": {"Process": ["GO:0007193", "GO:0007204", "GO:0010721"], "Function": ["GO:0045125", "GO:0008289"], "Keyword": ["KW-0297"], "KEGG": ["hsa04080"], "InterPro": ["IPR000276", "IPR017452"], "Pfam": ["PF00001"], "PMID": ["31941999", "32053631", "32060392", "30048709", "30558888", "31807117", "29605826", "29898789", "29987226", "30034630", "28524744", "28626422", "28903045", "28969474", "27094722", "25446881", "25499971", "26270808", "26350564", "24994816", "25253303", "25424429", "22835522", "22884303", "23450633", "23518370", "23782998", "24115248", "21932398", "21996742", "22496900", "22566952", "22623751", "22740131", "23061662", "23316473", "20938717", "21411082", "21686182", "21876704", "20080123", "20197381", "20566326", "21151531", "19630765", "18590333", "18675379", "18701480", "16769764", "16956652", "17375210", "15298705", "15313560", "14568343", "14659994", "12069829", "12374197", "9931453", "22986288", "29377310", "27731925", "22982815", "18691016", "29872392", "27230673", "25158675", "26697426", "28851267", "28241498", "20735414", "29240722", "28489817", "21939239", "26967245", "31049165", "27036015", "23415095", "28621310", "28802842", "25356505", "31014251", "26106387"], "RCTM": ["HSA-162582"], "PMC": ["7058368", "7021695", "7018035", "6962373", "6857321", "6480701", "6479272", "6341220", "6309747", "6155263", "6071084", "6047680", "6023743", "6000942", "5972277", "5894569", "5846738", "5751314", "5608970", "5600616", "5576338", "5481776", "5470107", "5454082", "5388587", "5029614", "5008362", "5004781", "4992420", "4673467", "4617523", "4459100", "4408218", "4357610", "4291314", "4264134", "4193286", "4180709", "4128475", "4092039", "4076288", "3941654", "3792496", "3724932", "3693945", "3683602", "3640626", "3632326", "3612966", "3591812", "3540928", "3539950", "3446790", "3342381", "3330266", "3320623", "3245352", "3216694", "3159013", "3116188", "3085825", "3084612", "2989649", "2989581", "2841699", "2801156", "2763580", "2597349", "2562162", "1828080", "514652"], "score": "500"}, "LPAR1_S1PR2": {"Process": ["GO:0000187", "GO:0010720", "GO:0120031", "GO:0007186"], "Function": ["GO:0045125", "GO:0008289"], "Keyword": ["KW-0297"], "KEGG": ["hsa04080"], "InterPro": ["IPR000276", "IPR017452"], "Pfam": ["PF00001"], "PMID": ["31941999", "32053631", "32060392", "30558888", "31780870", "29300303", "29599718", "29605826", "29898789", "30034630", "28524744", "28626422", "27094722", "27283020", "27883058", "25446881", "25499971", "25849980", "26270808", "26350564", "24451492", "25253303", "25424429", "22835522", "22884303", "23450633", "23518370", "23782998", "21932398", "21996742", "22623751", "23316473", "20938717", "21319224", "21411082", "21481502", "21686182", "22195035", "20080123", "20197381", "20566326", "19326372", "19521548", "19630765", "18590333", "18675379", "18701480", "19077254", "16769764", "16956652", "17375210", "15298705", "14568343", "14659994", "12069829", "12374197", "11264467", "9931453", "31807117", "28903045", "30048709", "29987226", "22986288", "29377310", "27731925", "22982815", "18691016", "27230673", "25158675", "28851267", "28241498", "20735414", "29240722", "28489817", "26967245", "31049165", "27036015", "28802842", "28506744", "26106387"], "RCTM": ["HSA-162582"], "PMC": ["7021695", "7018035", "6962373", "6875359", "6857321", "6479272", "6341220", "6309747", "6155263", "6071084", "6047680", "6023743", "6000942", "5894569", "5863515", "5846738", "5796088", "5751314", "5682243", "5608970", "5600616", "5576338", "5470107", "5454082", "5388587", "5121889", "5029614", "5008362", "5004781", "4992420", "4901498", "4617523", "4462599", "4459100", "4408218", "4357610", "4291314", "4193286", "4180709", "4128475", "4092039", "4076288", "3792496", "3724932", "3693945", "3683602", "3640626", "3632326", "3591812", "3540928", "3446790", "3330266", "3245352", "3237609", "3196773", "3116188", "3107428", "3085825", "3084612", "2989581", "2841699", "2801156", "2763580", "2695151", "2621239", "2597349", "2562162", "1828080", "514652"], "score": "500"}, "ITPR3_ORAI2": {"Process": ["GO:0070588"], "Function": ["GO:0005262"], "KEGG": ["hsa04020"], "PMID": ["32102482", "32195361", "30573509", "31010205", "31015290", "31113852", "31652790", "31817135", "31920549", "29155098", "29531834", "29535613", "29623030", "29636667", "29867539", "29873837", "29908962", "29912163", "30262862", "30563862", "28027799", "28119804", "28151934", "28179072", "28181072", "28212803", "28262504", "28534085", "28596940", "28670316", "26980664", "27020657", "27068956", "27069021", "25737585", "25762778", "26052328", "26469693", "26515404", "24852263", "23457590", "23700407", "23805141", "23840669", "23847620", "24009608", "24133495", "21790973", "23061636", "21075150", "21195084", "19945161", "20515740", "19339554", "19406875", "19496745", "16966474", "20307213", "30208327", "28725634", "30425987", "25821797", "25879282", "31402507", "28143649", "31547577", "30622345", "30322215", "25861976", "29212789"], "RCTM": ["HSA-109582"], "NetworkNeighborAL": ["CL:9227"], "PMC": ["7076282", "7073228", "6956282", "6940736", "6927941", "6861892", "6851625", "6837172", "6818134", "6788797", "6728084", "6717597", "6521016", "6221920", "6218456", "6214085", "6170166", "6160487", "6070391", "6032054", "5955830", "5949889", "5880912", "5874322", "5866358", "5841437", "5834471", "5597679", "5497685", "5472666", "5466514", "5466487", "5451308", "5442207", "5439506", "5357178", "5289456", "5237760", "5228525", "4861950", "4828687", "4822408", "4793222", "4722812", "4692058", "4626795", "4440397", "4400874", "4390495", "4363509", "4092863", "3840904", "3822919", "3795426", "3757574", "3701145", "3696057", "3690356", "3659124", "3574070", "3164555", "3078988", "3062203", "2954050", "2905153", "2861828", "2727026", "2151571"], "score": "500"}, "CXCR3_CCR4": {"Process": ["GO:0050921", "GO:0070098", "GO:0007204", "GO:0006935", "GO:0006954", "GO:0016477", "GO:0007186"], "Component": ["GO:0009897", "GO:0005887"], "Function": ["GO:0004950"], "Keyword": ["KW-0297"], "KEGG": ["hsa04062", "hsa04060"], "InterPro": ["IPR000355", "IPR000276", "IPR017452"], "Pfam": ["PF00001"], "PMID": ["29180490", "29287991", "28949051", "25547019", "25998949", "30799938", "26196511", "26599510", "24992587", "16940167", "31666643", "31772580", "29850630", "29854709", "29862437", "30510966", "24877070", "25012628", "30679687", "30761153", "30983877", "31358043", "31616442", "31656546", "29229400", "29777158", "29884698", "30001736", "30066977", "30526667", "30555473", "27927767", "28088249", "28437395", "28439087", "28588205", "28659913", "29118379", "29163483", "27180574", "27591323", "27669730", "25688243", "26177310", "26442456", "24465502", "24748808", "25580363", "30883723", "27548066", "32174910", "25309517", "28579857", "27294147", "23444049", "31324882", "29760706", "26568963", "26543875", "28031335", "28685960", "26623425", "18803863", "31935836", "22536486", "24320956", "31817726", "28929459"], "RCTM": ["HSA-162582"], "NetworkNeighborAL": ["CL:7134"], "PMC": ["7109061", "7056740", "7039397", "7017205", "6950146", "6854963", "6821734", "6814447", "6769042", "6664760", "6593687", "6432732", "6369856", "6362260", "6345993", "6288908", "6281883", "6232803", "6172076", "6097797", "6053350", "6044047", "5976572", "5959845", "5936988", "5924998", "5851839", "5847455", "5689778", "5681419", "5678437", "5666299", "5466969", "5460245", "5438060", "5430848", "5428136", "5394965", "5263106", "5237516", "5127248", "5101128", "4993514", "4886049", "4870966", "4662545", "4658061", "4629044", "4620293", "4595804", "4510361", "4503416", "4500791", "4311683", "4286285", "4161046", "4128607", "4081116", "4022198", "3990389", "3896374", "3580335", "3318208", "2556351", "2118398"], "score": "500"}, "RPL11_RPS3": {"Process": ["GO:0000184", "GO:0002181", "GO:0006413", "GO:0006614", "GO:0031397", "GO:0070925", "GO:0030162", "GO:0051338"], "Component": ["GO:0005844", "GO:0022626", "GO:0044391", "GO:0005730"], "Function": ["GO:0019843"], "Keyword": ["KW-0689", "KW-0694"], "KEGG": ["hsa03010"], "PMID": ["22609975", "32562240", "30176236", "30650663", "30862090", "31234937", "31921103", "29530001", "29734756", "30009162", "30202641", "30228860", "30425236", "28085118", "28166271", "28273808", "28518135", "28835260", "26839715", "26872259", "27018790", "27129302", "27599843", "27845896", "25542647", "26165925", "26620704", "24141778", "24174547", "24423867", "24558476", "24807543", "25201201", "22391559", "23038063", "23874713", "22418843", "22570489", "22833095", "24710530", "21347285", "21804542", "20116044", "20137954", "19167202", "19539793", "20041225", "18266979", "18794846", "17961265", "25144937", "25470027", "19765279", "27908926", "17466061", "27897204", "26139519", "31350888", "24564230", "25664862", "30573510", "27884183"], "RCTM": ["HSA-1266738"], "NetworkNeighborAL": ["CL:14967"], "PMC": ["7026650", "6928191", "6591869", "6429320", "6395566", "6356843", "6312012", "6234217", "6129146", "6117846", "6020461", "5977106", "5848553", "5569505", "5520723", "5372563", "5356734", "5297773", "5293587", "5293269", "5175352", "5131753", "5126576", "5123407", "4894553", "4809510", "4752221", "4716672", "4709679", "4665321", "4578312", "4530029", "4506161", "4472007", "4416652", "4346914", "4318256", "4284697", "4163686", "4026346", "3973348", "3940021", "3928369", "3919599", "3901145", "3736832", "3713000", "3597023", "3406587", "3381143", "3346313", "3037820", "2935204", "2866757", "2820177", "2791202", "2760583", "2698946", "2194726", "1868913"], "score": "500"}, "ATG4A_GABARAP": {"Process": ["GO:0000045", "GO:0000422", "GO:0006605"], "Keyword": ["KW-0072", "KW-0653"], "KEGG": ["hsa04136", "hsa04140"], "PMID": ["32035896", "32732290", "29449851", "21681844", "16704426", "25923686", "32094323", "30661429", "30700698", "31315929", "30374741", "28253956", "28747924", "25888134", "23166325", "23873149", "24040206", "22302004", "31709703", "31969156", "32184795", "30987024", "31083460", "29344310", "29535191", "28123910", "29088762", "29232556", "27276686", "25174403", "25634973", "25689426", "26004230", "24699082", "24725401", "23322906", "23463338", "22562043", "23093945", "21277210", "15325588", "28581519", "28696368", "22723704", "28478585", "31563390", "29457143", "29044928", "29233878", "27418283", "30862253", "31405115", "28056107", "29915584", "28847720", "30850634", "31082435", "31690592", "20965422", "31861179", "31777004"], "RCTM": ["HSA-1632852"], "NetworkNeighborAL": ["CL:2948"], "PMC": ["7129593", "7127957", "7120363", "7102577", "7058704", "7040005", "6975070", "6971693", "6952790", "6945063", "6832020", "6721308", "6709618", "6562779", "6526816", "6523301", "6451359", "6408545", "6353984", "6208841", "5994478", "5940303", "5869863", "5810588", "5799827", "5788706", "5771097", "5759960", "5743439", "5734934", "5650317", "5633656", "5582973", "5535986", "5506085", "5244887", "5215777", "5129932", "5070729", "4903074", "4414272", "4374295", "4346945", "4345156", "4313387", "4038036", "4036234", "3887559", "3769297", "3762904", "3714536", "3589785", "3561585", "3475677", "3467018", "3429548", "3337841", "3127250"], "score": "500"}, "DDX20_SMN2": {"Process": ["GO:0000387", "GO:0051170"], "Component": ["GO:0032797", "GO:0034719", "GO:0097504"], "Keyword": ["KW-0508"], "KEGG": ["hsa03013"], "PMID": ["32218991", "30563832", "29167380", "29371219", "29895323", "28115638", "28634272", "28642865", "28852871", "26173388", "27577872", "26030275", "29124224", "23897586", "24311566", "24523674", "24675744", "24769255", "24923560", "25122454", "25360080", "22898998", "23221635", "23438482", "22220673", "22330725", "22424789", "22496553", "23022347", "23103409", "23284781", "21389246", "21425128", "21490958", "21819082", "19969318", "20157854", "20329357", "21072240", "19343312", "18675250", "19023405", "17640370", "17895963", "16914688", "16935882", "14520560", "11149922", "11689659", "10725331", "10601333", "30841624", "22110043", "29462608", "26830971", "24040563", "23752268", "28095296"], "RCTM": ["HSA-191859"], "NetworkNeighborAL": ["CL:16632"], "PMC": ["7096462", "6468909", "6385987", "6201753", "5998591", "5997521", "5909936", "5861365", "5669398", "5605228", "5482996", "5463183", "5418738", "5325804", "4956918", "4735745", "4713374", "4450876", "4197776", "4133261", "4110182", "4055699", "3968126", "3964310", "3936765", "3906579", "3906212", "3771687", "3769490", "3718852", "3613997", "3553995", "3524123", "3521841", "3519385", "3501589", "3448484", "3417433", "3360984", "3355766", "3315330", "3174349", "3123691", "3072375", "3070748", "3062507", "3006614", "2970535", "2822742", "2577925", "2193649", "2174312", "2168095", "1976558", "1939999", "1616952", "114764"], "score": "500"}, "LPAR1_S1PR5": {"Function": ["GO:0045125"], "Keyword": ["KW-0297"], "KEGG": ["hsa04080"], "InterPro": ["IPR000276", "IPR017452"], "Pfam": ["PF00001"], "PMID": ["21079037", "24602016", "25253303", "22740131", "21411082", "20080123", "19630765", "18590333", "18924241", "19077254", "16769764", "17375210", "15140466", "14568343", "14659994", "12374197", "30558888", "29390908", "25499971", "25424429", "22884303", "23518370", "22623751", "21686182", "20566326", "18675379", "18701480", "27094722", "22835522", "20197381", "30034630", "28626422", "26966392", "23061662", "21876704", "31807117", "28903045", "25138637", "30048709", "22986288", "22982815", "27731925", "18691016", "18803320", "27230673", "25158675", "23430541", "27568567", "28413196", "29670015", "28241498", "20735414", "29240722", "28489817", "21939239", "26967245", "31049165", "24662753", "27036015", "25413305", "23415095"], "RCTM": ["HSA-162582"], "PMC": ["6857321", "6479272", "6341220", "6309747", "6155263", "6093286", "6047680", "5979532", "5846738", "5751314", "5710002", "5608970", "5489428", "5454082", "5388587", "5029614", "5008362", "5004781", "4992420", "4782152", "4408218", "4357610", "4352616", "4225005", "4193286", "4180709", "4128058", "4076288", "3963860", "3792496", "3724932", "3693945", "3683602", "3640626", "3640540", "3632326", "3612966", "3591812", "3539950", "3446790", "3216694", "3159013", "3116188", "3084612", "2993255", "2989581", "2841699", "2801156", "2763580", "2621239", "2615182", "2597349", "2562162", "1828080"], "score": "500"}, "NRG3_EREG": {"Process": ["GO:0061098", "GO:2000273", "GO:0007169", "GO:0045596", "GO:0009887", "GO:0048646", "GO:2000145"], "Component": ["GO:0005615", "GO:0005887"], "Function": ["GO:0008083"], "Keyword": ["KW-0339", "KW-0245", "KW-0964"], "KEGG": ["hsa04012"], "SMART": ["SM00181"], "InterPro": ["IPR000742", "IPR013032"], "PMID": ["31917773", "31291965", "31358848", "31438559", "31612108", "31739412", "29342193", "29547394", "29925636", "30018330", "28097054", "28278176", "28286519", "28356768", "29179520", "26959739", "25619714", "25629807", "25879571", "26635612", "24651011", "24728052", "24758840", "25268740", "25400118", "23325080", "23492901", "23686416", "22168167", "22416774", "22505232", "22792252", "22889873", "23202898", "21364581", "21760980", "21776391", "19760033", "20010942", "20105326", "20551942", "20975924", "21139621", "21143655", "18761338", "19135477", "19156131", "19622585", "19763438", "17962208", "17598910", "16469638", "16685431", "16732320", "12095426", "11305939", "24709958", "29579063"], "RCTM": ["HSA-1227986"], "NetworkNeighborAL": ["CL:230"], "PMC": ["7166142", "6888213", "6881183", "6773824", "6769596", "6662856", "6621970", "6340122", "6050339", "5868815", "5771580", "5687690", "5367762", "5363987", "5327764", "5234438", "4951324", "4888053", "4657385", "4626012", "4620931", "4381257", "4353460", "4279368", "4226683", "4092861", "4092852", "4018830", "3984243", "3711713", "3701255", "3632759", "3497272", "3478453", "3390334", "3372920", "3285098", "3135278", "3134325", "3078592", "3058235", "3008616", "2958675", "2929287", "2834686", "2822931", "2665203", "2654782", "2644173", "2396200", "1934910", "117774", "31480"], "score": "500"}, "RBL1_LIN9": {"Keyword": ["KW-0043", "KW-0131"], "KEGG": ["hsa04218"], "PMID": ["30206359", "30833638", "31270324", "29942794", "30517867", "28522430", "28572607", "28920576", "28946006", "28977491", "29091720", "29228647", "26384566", "26728921", "27465258", "27753528", "27828963", "24071582", "24166507", "24475316", "24710275", "24840522", "24857551", "24981831", "25182511", "23341573", "23449447", "23650552", "23667535", "22768168", "23093934", "23187802", "21075512", "21423621", "21570388", "20101237", "20404087", "19252525", "19619530", "20514219", "18437219", "17531812", "17563750", "17618148", "17671431", "26595675", "28640249", "23842645", "31400114", "19562686", "25106871", "25486564", "22025288", "29125603", "29357066", "27280975", "20175192"], "RCTM": ["HSA-1362277"], "NetworkNeighborAL": ["CL:12477"], "PMC": ["6753476", "6610666", "6586519", "6377300", "6324198", "6004728", "5909198", "5737468", "5729532", "5716687", "5683655", "5653418", "5602299", "5550918", "5520903", "5453983", "5222550", "5176148", "5102403", "4994865", "4974476", "4747163", "4705690", "4700559", "4612452", "4331756", "4236229", "4176359", "4118046", "4116813", "4098942", "4054284", "4002639", "3986830", "3903767", "3874167", "3734824", "3647048", "3641139", "3618574", "3562311", "3475652", "3386910", "3326661", "3288293", "3123737", "3057995", "3046211", "2876665", "2817888", "2757496", "2312330", "2184568"], "score": "500"}, "NRG3_HBEGF": {"Process": ["GO:0050731", "GO:0001558", "GO:0006935", "GO:0007169", "GO:0010469", "GO:0016477", "GO:0030334"], "Function": ["GO:0008083"], "Keyword": ["KW-0339", "KW-0245", "KW-0964"], "KEGG": ["hsa04012"], "SMART": ["SM00181"], "InterPro": ["IPR000742", "IPR013032"], "PMID": ["15129431", "16732320", "10900093", "31917773", "31358848", "31612108", "31739412", "29342193", "29547394", "29925636", "30018330", "28278176", "28286519", "29179520", "26959739", "24142862", "25879571", "26635612", "24651011", "24709886", "24728052", "24758840", "25400118", "23325080", "23492901", "23666389", "23686416", "23706492", "23874846", "22230616", "22505232", "22792252", "22889873", "21364581", "21760980", "22649391", "19760033", "20010942", "20105326", "20975924", "21139621", "21143655", "18761338", "18801360", "19135477", "19622585", "19763438", "17962208", "17598910", "16469638", "16685431", "11305939", "26500786", "31438559", "25629807", "25619714", "20465808", "24709958", "29579063"], "RCTM": ["HSA-1227986"], "NetworkNeighborAL": ["CL:228"], "PMC": ["7166142", "6888213", "6881183", "6773824", "6769596", "6662856", "6340122", "6050339", "5868815", "5771580", "5687690", "5363987", "5327764", "4951324", "4888053", "4657385", "4626012", "4613782", "4394744", "4381257", "4380000", "4353460", "4279368", "4092861", "4092852", "4018830", "3984243", "3745787", "3715462", "3711713", "3701255", "3691492", "3632759", "3478453", "3390334", "3372920", "3355930", "3288574", "3134325", "3078592", "3058235", "3008616", "2958675", "2882921", "2834686", "2822931", "2667947", "2665203", "2654782", "2396200", "1934910", "31480"], "score": "500"}, "POLH_POLI": {"Process": ["GO:0019985", "GO:0006260"], "Function": ["GO:0003887", "GO:0003684"], "Keyword": ["KW-0515", "KW-0237", "KW-0704", "KW-0239", "KW-0235", "KW-0234", "KW-0460", "KW-0238"], "KEGG": ["hsa03460"], "InterPro": ["IPR001126", "IPR017961", "IPR036775"], "Pfam": ["PF00817", "PF11799"], "PMID": ["31853541", "31189884", "31374881", "31649692", "29685891", "29972306", "28279077", "28388097", "28423907", "26727495", "26903512", "25672886", "26147350", "24359247", "24392701", "24716482", "24716551", "25355508", "23268450", "23305233", "23558743", "23838442", "24282812", "22632140", "22973298", "21482102", "21675798", "19616647", "20060369", "20123134", "20936171", "21151666", "19180184", "19282446", "19580249", "19767609", "18263611", "18616289", "16443401", "16789823", "15949042", "16257982", "12899630", "12459439", "11205331", "11297519", "11425512", "11713310", "10887158", "10984059", "10458907", "27814640", "24966870", "22456510", "23195997", "22047021", "32098397", "30257459"], "RCTM": ["HSA-110313"], "NetworkNeighborAL": ["CL:12781"], "PMC": ["7073102", "7038989", "6794406", "6695781", "6561919", "6261451", "6213728", "5986211", "5614518", "5573590", "5485829", "5402696", "4861442", "4699697", "4512931", "4493104", "4245935", "4052342", "4018064", "4018060", "4017774", "3952113", "3825218", "3783050", "3643592", "3616148", "3578163", "3561991", "3434439", "3392044", "3350557", "3224763", "3138413", "3112272", "2997509", "2945679", "2915755", "2846237", "2846201", "2790882", "2746369", "2685079", "2621351", "2570044", "2275142", "1513265", "1275587", "1180437", "1087691", "316739", "92520"], "score": "500"}, "UGCG_ASAH2": {"Process": ["GO:0006672"], "Keyword": ["KW-0746", "KW-0333"], "KEGG": ["hsa00600", "hsa01100"], "PMID": ["26900161", "32098196", "32098447", "32182893", "31022733", "31211869", "28842833", "29731990", "30060815", "28130458", "28775166", "29186855", "26747710", "27086144", "27121756", "27126290", "27870891", "25771159", "25923252", "26253821", "23096701", "23579458", "23919551", "21181285", "21531200", "20431574", "19247196", "19298866", "19345744", "29264548", "31457008", "30060812", "25620271", "24060581", "28687494", "21490804", "31496996", "28733363", "23835113", "20452460", "20919643", "31207892", "29540995", "24055887", "27697478", "30140974", "25751724", "21942574", "29165427", "29147025"], "RCTM": ["HSA-1430728"], "NetworkNeighborAL": ["CL:24842"], "PMC": ["7141376", "7073989", "7073171", "6973233", "6712072", "6700246", "6627955", "6485987", "6476865", "6460930", "6320700", "5929433", "5902181", "5818902", "5818153", "5772763", "5766709", "5751131", "5726251", "5686665", "5611970", "5513154", "5476942", "5434644", "5270407", "5125891", "5117723", "5026326", "4970446", "4939172", "4924601", "4808764", "4461540", "4394466", "4216473", "3998523", "3976422", "3962523", "3943494", "3762322", "3716967", "3644478", "3556343", "3191729", "3069696", "3066853", "3058424", "2907186", "2788435", "2743142"], "score": "500"}, "SRSF3_ALYREF": {"Process": ["GO:0000398", "GO:0006406", "GO:0031124"], "Component": ["GO:0016607"], "Keyword": ["KW-0509", "KW-0508", "KW-0694"], "KEGG": ["hsa03040", "hsa05168"], "SMART": ["SM00360"], "InterPro": ["IPR000504", "IPR012677", "IPR035979"], "Pfam": ["PF00076"], "PMID": ["18364396", "30068640", "24073193", "27016737", "26062451", "20227104", "19924249", "15843684", "29431587", "19857271", "30785952", "30311405", "30819645", "31390568", "30150655", "30533247", "28990926", "25662211", "25674768", "25836925", "23807439", "22334672", "23084401", "21814512", "19273129", "19540372", "30290229", "30650668", "31611688", "29921017", "28135605", "23582887", "32101138", "24409116", "27625393", "30230927", "28314893", "26343730", "25319671", "25784054", "30050558", "24040939", "22111711", "30455716", "31025296", "28977640", "23761808"], "RCTM": ["HSA-109688"], "NetworkNeighborAL": ["CL:16104"], "PMC": ["7043046", "6858565", "6693559", "6513836", "6492194", "6450743", "6436393", "6414750", "6398867", "6356822", "6284822", "6230556", "6221173", "6158406", "6110769", "6052891", "5973141", "5737799", "5675595", "5501912", "5337154", "5100574", "4889942", "4804868", "4650695", "4588045", "4488659", "4353906", "4344508", "4329338", "3988834", "3885824", "3817148", "3779218", "3700650", "3674313", "3522173", "3434703", "3320978", "3141038", "2862097", "2784316", "2775670", "2748126", "2654602", "2278192", "1083424"], "score": "500"}, "UGCG_CERS4": {"Process": ["GO:0046513"], "Keyword": ["KW-0444"], "KEGG": ["hsa00600", "hsa01100"], "PMID": ["21592087", "31906280", "32029474", "30890654", "31457008", "28842833", "30060812", "30060815", "29264548", "26811497", "27126290", "27775668", "25771159", "26174087", "24060581", "25350564", "25440051", "29643939", "22988930", "23563667", "24086336", "22297646", "22847494", "22974251", "22989629", "23110086", "19147416", "19247196", "19609004", "19728861", "31496996", "28733363", "22577490", "20452460", "31207892", "21062159", "30037082", "24970218", "27697478", "25634657", "30140974", "21942574", "26967245", "31049165", "29165427", "22174787", "29147025", "21573029"], "RCTM": ["HSA-1430728"], "NetworkNeighborAL": ["CL:24840"], "PMC": ["7105297", "7017054", "6712072", "6700246", "6627955", "6479272", "6476865", "6460930", "6422862", "6320700", "6073226", "5902181", "5891157", "5818153", "5766709", "5686665", "5611970", "5125891", "5085785", "5008362", "4924601", "4884990", "4603647", "4562691", "4515393", "4502512", "4461540", "4406771", "4393079", "4211692", "4091661", "4030989", "3962523", "3785490", "3498583", "3482221", "3478226", "3442815", "3347750", "3234268", "3191729", "3090422", "3077284", "3071292", "2907186", "2765038", "2743142"], "score": "500"}, "UGCG_SMPD3": {"Process": ["GO:0006665"], "Component": ["GO:0000139", "GO:0098791"], "Keyword": ["KW-0746", "KW-0333"], "KEGG": ["hsa00600", "hsa01100"], "PMID": ["28322796", "24605801", "24960545", "21687659", "20110363", "27170180", "22258513", "21794038", "19345744", "19387108", "28744197", "29731990", "23563653", "22176347", "30683111", "28163914", "28775166", "31001082", "28783107", "26174087", "24384461", "23563667", "23579458", "24575399", "21415121", "31457008", "22988930", "22974251", "24060581", "28687494", "30194926", "28733363", "26587537", "22577490", "20452460", "20919643", "30037082", "30060809", "24970218", "25330516", "30612333", "27697478", "25396754", "25751724", "26967245", "31049165", "29165427", "29147025"], "RCTM": ["HSA-1430728"], "NetworkNeighborAL": ["CL:24845"], "PMC": ["6700246", "6614129", "6479272", "6454043", "6361168", "6347843", "6196108", "6073226", "5929433", "5902181", "5818153", "5772763", "5726251", "5611970", "5578110", "5504187", "5393497", "5270584", "5125891", "5008362", "4927278", "4637461", "4550290", "4502512", "4406771", "4394466", "4370279", "4287023", "4232400", "4221100", "4096625", "4091661", "4030989", "3998523", "3962523", "3929518", "3643694", "3478226", "3347750", "3110726", "3090229", "3069696", "2907186", "2893047", "2856296", "2788435"], "score": "500"}, "RPL11_RPS29": {"Process": ["GO:0002181", "GO:0000184", "GO:0006413", "GO:0006614"], "Component": ["GO:0042788", "GO:0022626", "GO:0044391"], "Keyword": ["KW-1024", "KW-0689"], "KEGG": ["hsa03010"], "PMID": ["31799629", "30515771", "30573510", "30854058", "30881276", "31062022", "31208452", "31350888", "31519693", "31523176", "31600948", "31619461", "29551269", "30228860", "30233640", "30411682", "28115275", "28179501", "28283061", "28923911", "28931864", "26722357", "27018790", "27552055", "27884178", "24931809", "25385494", "25424902", "25946618", "26138676", "26490707", "26565899", "25042156", "25058426", "23449473", "23990987", "24246701", "22120640", "22251860", "22619618", "22709827", "21102526", "21114664", "20116044", "20819938", "20004163", "27884183"], "RCTM": ["HSA-1266738"], "NetworkNeighborAL": ["CL:14982"], "PMC": ["7026650", "6958429", "6954397", "6893189", "6765189", "6743284", "6648895", "6637096", "6587714", "6580590", "6416817", "6365947", "6312012", "6127601", "6117846", "5866246", "5630089", "5607337", "5501179", "5423755", "5376096", "5123407", "5123215", "5026473", "4809510", "4679378", "4644233", "4639797", "4528055", "4515145", "4380436", "4332597", "4278533", "4123107", "3835370", "3747179", "3586312", "3457809", "3438023", "3349117", "3329625", "3310385", "3227680", "2935573", "2820177", "2814252"], "score": "500"}, "BAK1_BCL2": {"Process": ["GO:0043497", "GO:0001782", "GO:0001836", "GO:0010332", "GO:0032469", "GO:0043496", "GO:0070059", "GO:0097192", "GO:1901030", "GO:0051881", "GO:0008630", "GO:0009791", "GO:0010522", "GO:0030183", "GO:0046660", "GO:0042542", "GO:0009411", "GO:0033135", "GO:0031099", "GO:0007568", "GO:0046677", "GO:0071496", "GO:0048608", "GO:0009636", "GO:0007423", "GO:0035239", "GO:0007420", "GO:0008283", "GO:0008285", "GO:0009887", "GO:0014070", "GO:0042493", "GO:0051726", "GO:0051707", "GO:0055085", "GO:0043085", "GO:0032270"], "Component": ["GO:0046930", "GO:0005741", "GO:0005783"], "Function": ["GO:0051400", "GO:0046982", "GO:0042803"], "Keyword": ["KW-1000", "KW-0053"], "KEGG": ["hsa04215", "hsa01524", "hsa05210", "hsa05222", "hsa04141", "hsa04210", "hsa05206", "hsa05226", "hsa05200"], "SMART": ["SM00337"], "InterPro": ["IPR002475", "IPR020717", "IPR020726", "IPR020728", "IPR026298", "IPR036834"], "Pfam": ["PF00452"], "PMID": ["31225513", "29129777", "29138818", "29434790", "29731841", "29731900", "30250865", "30305055", "30420612", "28243243", "28350133", "28376810", "28484602", "26183715", "27678524", "25236395", "25733819", "25821802", "26009469", "26060891", "26566231", "24709986", "23554906", "23808933", "23824218", "22978789", "23152056", "21074850", "21199860", "21394831", "21940310", "21949582", "19654877", "31244343", "28357340", "23967306", "31249651", "29459486", "27308406", "19383853", "16060964", "28056107", "31366565", "29713125", "18590547", "23744510", "22241293", "19388012", "20644627", "29362479"], "RCTM": ["HSA-109581"], "NetworkNeighborAL": ["CL:2810"], "PMC": ["6816490", "6692570", "6558935", "6556269", "6265273", "6180577", "6144451", "5922990", "5920807", "5920744", "5864239", "5836099", "5780099", "5776514", "5741094", "5428403", "5414239", "5379774", "5349020", "5303728", "5215777", "4905241", "4835204", "4590641", "4520770", "4386731", "4363532", "4342182", "4262782", "3977970", "3916141", "3743815", "3742835", "3730352", "3595291", "3542597", "3395076", "3173707", "3128982", "3116150", "3043663", "2903480", "2716537", "2488323", "1198222"], "score": "500"}, "MED12_MED14": {"Process": ["GO:0030521", "GO:0006367", "GO:0019827", "GO:0045944"], "Component": ["GO:0016592", "GO:1990234"], "Function": ["GO:0042809", "GO:0030374", "GO:0038023"], "Keyword": ["KW-0010"], "KEGG": ["hsa04919"], "PMID": ["30733343", "31005419", "31255603", "28432117", "28912271", "29157917", "29313974", "29881391", "30132549", "28603670", "28813667", "29117556", "26383637", "27050271", "27050516", "27974827", "25634893", "25651178", "25772472", "25809282", "26198214", "26240385", "27135800", "24751643", "25255084", "23746844", "23795336", "24049075", "23259508", "21330129", "21854863", "20520624", "20720539", "20940737", "18515835", "18851836", "31939151", "21574958", "24088064", "28245601", "29568061", "30754706", "29786110", "25949827"], "RCTM": ["HSA-1266738"], "NetworkNeighborAL": ["CL:11968"], "PMC": ["7025760", "6671628", "6406693", "6393861", "6131540", "6130968", "6034925", "5976743", "5893376", "5864832", "5864542", "5777908", "5726794", "5588873", "5464003", "5372510", "5156906", "5029609", "5023010", "4833653", "4627066", "4511455", "4500038", "4407625", "4400641", "4398026", "4344494", "4177752", "4114506", "3905876", "3852498", "3686121", "3681429", "3532837", "3217725", "3207035", "3174057", "3086004", "2953795", "2629732", "2475620"], "score": "500"}, "ITPR3_GNAT3": {"Process": ["GO:0050916", "GO:0050917", "GO:0050913"], "Component": ["GO:0045177"], "KEGG": ["hsa04742"], "PMID": ["32116750", "33219051", "31546789", "31781630", "29113930", "29678794", "30474644", "26731661", "26850994", "27628900", "24428937", "23097103", "23261954", "23472053", "23473796", "23604549", "22399770", "22427794", "21941599", "20071408", "21049022", "19343206", "19371753", "19847316", "18930056", "19014514", "17566068", "15211460", "15466813", "11346454", "11564431", "31486942", "27822497", "26492878", "21481196", "22253866", "31546822", "30298009", "24607224", "20565975", "28790351", "24105910", "30813355", "24751357", "19074620"], "RCTM": ["HSA-109582"], "PMC": ["7729297", "7019106", "6875361", "6770773", "6770651", "6765386", "6413048", "6374045", "6342016", "6161541", "6003866", "5548921", "5138268", "5083949", "4830640", "4830394", "4082244", "3994536", "3981604", "3901341", "3824220", "3782387", "3717265", "3704337", "3690797", "3638988", "3589262", "3320161", "3303551", "3254652", "3169900", "2964312", "2898831", "2805811", "2763893", "2696340", "2659647", "2655725", "2596171", "31433"], "score": "500"}, "RPL11_RPL3": {"Process": ["GO:0000027", "GO:0000184", "GO:0006413", "GO:0006614"], "Function": ["GO:0008097", "GO:0003735"], "Keyword": ["KW-0689", "KW-1017"], "KEGG": ["hsa03010"], "PMID": ["32562240", "30854058", "30857280", "30881276", "31062022", "31346498", "31590378", "31712650", "29530001", "29855342", "29915914", "30301139", "31225478", "28085118", "28273808", "28369725", "28835260", "27018790", "27552055", "27884178", "27924828", "26779226", "24214990", "24991888", "25144938", "25189322", "25473889", "23880660", "22570489", "23142978", "21435509", "21625514", "22185324", "19765279", "19789271", "20011513", "17961265", "30105457", "24993014", "26251673", "30913540"], "RCTM": ["HSA-1266738"], "NetworkNeighborAL": ["CL:14985"], "PMC": ["6848149", "6829380", "6648895", "6642628", "6551681", "6468572", "6461172", "6416817", "6365947", "6298857", "6267422", "6210184", "5984324", "5848553", "5695568", "5569505", "5372563", "5297773", "5141482", "5123215", "5026473", "4894425", "4809510", "4702080", "4527112", "4294388", "4169864", "4161973", "4081664", "3919601", "3794597", "3678077", "3381143", "3262029", "3098278", "3078697", "2794172", "2788216", "2760583", "2194726"], "score": "500"}, "CH25H_CYP46A1": {"Process": ["GO:0006699", "GO:0008203", "GO:0055114"], "Component": ["GO:0005789", "GO:0098827"], "Function": ["GO:0008395", "GO:0005506", "GO:0016705"], "Keyword": ["KW-0503", "KW-1207", "KW-0408", "KW-0256"], "KEGG": ["hsa00120"], "PMID": ["29501047", "23500538", "16157450", "29924864", "31909500", "30578919", "31213973", "32117422", "29107136", "29217477", "29321244", "29367626", "29421651", "29523207", "29960034", "28410994", "28993775", "29188025", "27068984", "27604870", "25617738", "26097711", "23347841", "23583456", "23897983", "21965313", "23021221", "21451815", "20054815", "16973241", "31698146", "29568812", "30072948", "31001203", "22389816", "24656052", "28117328", "28720427", "24970128", "29967729", "30283400", "22254144"], "RCTM": ["HSA-1430728"], "NetworkNeighborAL": ["CL:23525"], "PMC": ["7081179", "7041623", "7010853", "6597949", "6554318", "6454151", "6381446", "6317077", "6171785", "6159944", "6157400", "6060264", "6026464", "6010260", "5952874", "5858703", "5845224", "5784124", "5752432", "5743771", "5698910", "5622150", "5474130", "5286209", "5159539", "4827129", "4447034", "4363286", "4105148", "4030866", "4004445", "3994432", "3912678", "3754872", "3689537", "3610018", "3464914", "3263564", "3255168", "2889181"], "score": "500"}, "UGCG_DEGS1": {"Process": ["GO:0046513"], "Keyword": ["KW-0444"], "KEGG": ["hsa00600", "hsa01100"], "PMID": ["31906280", "30683667", "30890654", "31069012", "31417486", "31560163", "29731990", "29778532", "30060812", "30060814", "30071029", "30205942", "27814604", "29075199", "29264548", "26102277", "24055889", "24749054", "24970218", "25330516", "29643939", "23096701", "23563667", "23977395", "22622426", "22937840", "22974251", "21366909", "21415121", "20919643", "19052561", "19147416", "19305508", "27697478", "21942574", "29165427", "29147025", "21573029", "32091396", "31710714"], "RCTM": ["HSA-1430728"], "NetworkNeighborAL": ["CL:24840"], "PMC": ["7054001", "7017054", "6844577", "6826135", "6684947", "6493458", "6460930", "6447312", "6422862", "6399501", "6327306", "6175671", "6071970", "5929433", "5902181", "5891157", "5844360", "5818153", "5686665", "5643460", "5125891", "4477979", "4287023", "4091661", "4030989", "3986510", "3960371", "3748018", "3556343", "3478226", "3477085", "3434298", "3191729", "3090422", "3090229", "3069696", "3053264", "2843519", "2765038", "2654925"], "score": "500"}, "LPAR1_S1PR4": {"Process": ["GO:0007202", "GO:0007188", "GO:0007204"], "Function": ["GO:0045125", "GO:0008289"], "Keyword": ["KW-0297"], "KEGG": ["hsa04080"], "InterPro": ["IPR000276", "IPR017452"], "Pfam": ["PF00001"], "PMID": ["25131845", "30302660", "31807117", "29300303", "30034630", "28626422", "27094722", "25499971", "25253303", "25424429", "22835522", "22884303", "23434648", "23518370", "22623751", "22740131", "23316473", "21411082", "21686182", "21876704", "20080123", "20197381", "20566326", "18590333", "18675379", "18701480", "19077254", "16769764", "17375210", "15298705", "14568343", "12374197", "30048709", "22982815", "18691016", "23430541", "31658655", "29240722", "20735414", "28489817", "21939239", "26967245", "31049165", "27036015"], "RCTM": ["HSA-162582"], "PMC": ["6857321", "6826372", "6479272", "6366663", "6309747", "6047680", "5846738", "5796088", "5751314", "5454082", "5029614", "5008362", "5004781", "4408218", "4357610", "4193286", "3792496", "3724932", "3693945", "3683602", "3640626", "3640540", "3632326", "3591812", "3588015", "3540928", "3446790", "3216694", "3159013", "3116188", "3084612", "2989581", "2841699", "2763580", "2621239", "2597349", "2562162", "1828080", "514652"], "score": "500"}, "RRAGD_LAMTOR5": {"Process": ["GO:0032008", "GO:0071230", "GO:0007050", "GO:0016241", "GO:0034613", "GO:0009605"], "Component": ["GO:0005774", "GO:0005764", "GO:0005768", "GO:0098796"], "Keyword": ["KW-0458"], "KEGG": ["hsa04150"], "PMID": ["32195250", "30306667", "31314152", "31579828", "30020076", "30341294", "28283069", "28686218", "29053970", "29107538", "29199950", "29233869", "29285400", "29296509", "30159546", "27244671", "27462445", "27690010", "25879401", "25950843", "26299971", "24698685", "25218136", "25364759", "25402640", "25457612", "23361334", "23401004", "23465396", "23511850", "23728461", "23911927", "23974112", "22980980", "25242279", "27187479", "31281815", "30072418", "29610153"], "RCTM": ["HSA-1257604"], "NetworkNeighborAL": ["CL:2198"], "PMC": ["7063858", "6760929", "6722880", "6595708", "6347283", "6294686", "6195609", "6110396", "6063731", "5974435", "5869864", "5752196", "5742854", "5739091", "5722659", "5704964", "5618232", "5394987", "5085669", "4931673", "4889327", "4860963", "4570232", "4529762", "4504429", "4367815", "4303546", "4264194", "4253687", "4207031", "4074565", "3988467", "3971544", "3875668", "3747258", "3743096", "3634910", "3575543", "3517996"], "score": "500"}, "UGCG_CERS3": {"Process": ["GO:0046513", "GO:0008544"], "Keyword": ["KW-0444", "KW-0808"], "KEGG": ["hsa00600", "hsa01100"], "PMID": ["26045466", "33844153", "30300355", "30683667", "28842833", "29233519", "27775668", "25771159", "24749054", "22937840", "19609004", "31906280", "32182893", "30890654", "31092846", "30060812", "30060815", "29264548", "26786937", "26174087", "23096701", "21415121", "19247196", "24055889", "21707493", "31496996", "28733363", "25637183", "20452460", "20919643", "21062159", "28248300", "27697478", "25634657", "21942574", "26967245", "31049165", "29165427", "22174787", "20970453", "29147025"], "RCTM": ["HSA-1430728"], "NetworkNeighborAL": ["CL:24840"], "PMC": ["7141376", "7017054", "6712072", "6520399", "6479272", "6460930", "6422862", "6399501", "6320700", "6177135", "5985020", "5902181", "5818153", "5766709", "5686665", "5611970", "5337976", "5125891", "5085785", "5008362", "4717587", "4691703", "4515393", "4502512", "4461540", "3986510", "3960371", "3556343", "3477085", "3259192", "3234268", "3191729", "3090229", "3077284", "3071292", "3069696", "3012148", "2907186", "2743142"], "score": "500"}, "HSD3B1_AKR1C1": {"Process": ["GO:0034754", "GO:0008202"], "Function": ["GO:0033764"], "Keyword": ["KW-0521", "KW-0560"], "KEGG": ["hsa00140"], "PMID": ["29445914", "30530817", "29778874", "30241348", "27794047", "28253524", "28333263", "28352233", "28391539", "28895472", "26797685", "27580660", "27713515", "25448733", "25884519", "24429677", "24829267", "24948873", "25325021", "23200943", "22265960", "22542949", "22971343", "21232532", "21272640", "21521174", "21712345", "22279418", "22389648", "20083198", "20100319", "20186052", "20673851", "19250190", "18537080", "17066074", "17170221", "14672942", "15383625", "12659654", "21889725", "22453214", "28865807", "23919967", "31362062", "31736880", "23435015"], "RCTM": ["HSA-1430728"], "NetworkNeighborAL": ["CL:23923"], "PMC": ["6857441", "6828822", "6565845", "6499753", "6377826", "6326363", "6210088", "5724044", "5506210", "5379152", "5349110", "5222693", "5064754", "5054678", "4859429", "4365963", "4186953", "4167409", "4124858", "4062953", "4016731", "3825703", "3815562", "3759667", "3685485", "3674137", "3392409", "3319280", "3289283", "3263527", "3206266", "3167094", "3104102", "3038333", "2939277", "2894289", "2823645", "1991335", "154104"], "score": "500"}, "DNM1_SH3GL2": {"Process": ["GO:0090148", "GO:0048488", "GO:0030100", "GO:0098657", "GO:0034622"], "Component": ["GO:0098793"], "Function": ["GO:0008022", "GO:0019901"], "Keyword": ["KW-0254"], "KEGG": ["hsa04144"], "PMID": ["33716676", "31820345", "28052246", "28933693", "29078407", "25520322", "25799353", "25997348", "24616664", "24841483", "23297414", "22464325", "23187129", "21316588", "21029864", "19481455", "19722700", "18291592", "11877424", "11309416", "11604418", "10908579", "22514676", "29627340", "29983870", "27307587", "24929359", "21689597", "22099461", "20059951", "32152276", "31331834", "29874123", "28969983", "28231468", "25421206", "21698166", "28243699", "22374090", "30176054", "24957964", "21530608", "30822303", "27571357"], "RCTM": ["HSA-1266738"], "NetworkNeighborAL": ["CL:19120"], "PMC": ["7952526", "7062783", "6711119", "6415872", "6282995", "6173655", "6089609", "6085826", "6033343", "5862733", "5692602", "5663480", "5510332", "5487894", "5340420", "5003355", "4966983", "4442772", "4370887", "4328750", "4230894", "4021885", "3934443", "3585104", "3543677", "3533561", "3465558", "3325943", "3258500", "3190241", "3129138", "3116881", "3058127", "2996235", "2861561", "2711225", "2198845", "2180219", "2169459"], "score": "500"}, "CSTF2_PABPN1": {"Process": ["GO:0006369", "GO:0031124", "GO:0000398"], "Component": ["GO:0016604"], "Keyword": ["KW-0507", "KW-0694", "KW-0488"], "KEGG": ["hsa03015"], "SMART": ["SM00360"], "InterPro": ["IPR000504", "IPR012677", "IPR035979"], "Pfam": ["PF00076"], "PMID": ["30054540", "26061761", "24622240", "17098938", "23357469", "32153636", "31152582", "31598705", "29751519", "29768216", "28233779", "28934468", "29271615", "26496945", "26801249", "26912084", "27284201", "27758885", "25906188", "24243805", "24408965", "24873880", "24903459", "25081038", "25263597", "23685434", "22400011", "22484098", "22747694", "21823232", "19458496", "19506027", "17158511", "17981838", "30961831", "28314893", "27677860", "29875770", "19925684"], "RCTM": ["HSA-109688"], "NetworkNeighborAL": ["CL:16240"], "PMC": ["7047281", "6884704", "6847588", "6465068", "6309179", "6063945", "5983732", "5974052", "5972229", "5766156", "5744726", "5553310", "5501912", "5483950", "5333124", "5144996", "4844933", "4737136", "4724118", "4503322", "4496715", "4407891", "4282565", "4224598", "4179132", "3951239", "3936486", "3737531", "3615088", "3491381", "3345082", "3287031", "3153407", "2935330", "2786911", "2724285", "2190720", "1802579", "1669743"], "score": "500"}, "UGCG_CERS5": {"Process": ["GO:0046513"], "Keyword": ["KW-0746", "KW-0444", "KW-0808"], "KEGG": ["hsa00600", "hsa01100"], "PMID": ["31514293", "19147416", "31906280", "32029474", "30890654", "28842833", "30060812", "30060815", "28955782", "25620271", "27775668", "25771159", "26095250", "26174087", "24055889", "24384461", "24749054", "25522003", "29643939", "23110086", "21303545", "19247196", "19728861", "31496996", "25637183", "20919643", "22577490", "30037082", "30060809", "27697478", "25634657", "21942574", "25751724", "31049165", "22174787", "20970453", "29147025", "21573029"], "RCTM": ["HSA-1430728"], "NetworkNeighborAL": ["CL:24837"], "PMC": ["7105297", "7017054", "6769603", "6712072", "6479272", "6460930", "6422862", "6361168", "6320700", "6073226", "5891157", "5818153", "5766709", "5614681", "5434644", "5125891", "5085785", "4691703", "4603647", "4523684", "4515393", "4502512", "4461540", "4394466", "4270764", "4221100", "3986510", "3960371", "3482221", "3347750", "3234268", "3191729", "3090422", "3069696", "3047436", "3012148", "2765038", "2743142"], "score": "500"}, "RPL11_RPL7": {"Process": ["GO:0000184", "GO:0002181", "GO:0006364", "GO:0006413", "GO:0006614", "GO:0042273"], "Component": ["GO:1990904"], "Function": ["GO:0003735", "GO:0003723"], "Keyword": ["KW-0689", "KW-0694"], "KEGG": ["hsa03010"], "PMID": ["16337596", "30922378", "29420815", "27208118", "27265389", "26044444", "26779226", "26676230", "23912475", "24301020", "23065385", "21435509", "18697920", "16518464", "29530001", "30068389", "29186115", "25332393", "22431104", "20625496", "20004163", "20041225", "27018790", "24991888", "30881276", "31039751", "25385494", "24807543", "21102526", "17961265", "20011513", "24931809", "22709827", "26839715", "30857280", "31357498", "27908926", "23012496", "31877708", "26768650"], "RCTM": ["HSA-1266738"], "NetworkNeighborAL": ["CL:14985"], "PMC": ["7022772", "6721496", "6492341", "6468572", "6440166", "6416817", "6069705", "6066594", "5848553", "5131753", "4959193", "4897761", "4809510", "4714434", "4709679", "4702080", "4633970", "4416652", "4380436", "4278533", "4227798", "4081664", "3863897", "3787140", "3502943", "3448498", "3438023", "3370062", "3227680", "3078697", "2896698", "2814252", "2791202", "2788216", "2525958", "2194726", "1386722"], "score": "500"}, "RRAGD_LAMTOR3": {"Process": ["GO:0032008", "GO:0071230", "GO:0007050", "GO:0016241", "GO:0034613"], "Component": ["GO:0005774", "GO:0005764", "GO:0005768", "GO:0098796"], "KEGG": ["hsa04150"], "PMID": ["32195250", "30197302", "30306667", "31001086", "31579828", "29625033", "30020076", "28083894", "28686218", "28993468", "29107538", "29199950", "29233869", "29285400", "29296509", "27187479", "27227887", "27462445", "27624942", "27690010", "25561175", "25950843", "24529380", "24698685", "25242279", "23361334", "23465396", "23728461", "23974112", "22980980", "21621634", "21981278", "20381137", "21307646", "30072418", "29610153"], "RCTM": ["HSA-1257604"], "NetworkNeighborAL": ["CL:2198"], "PMC": ["7063858", "6760929", "6454084", "6347283", "6331339", "6294686", "6063731", "5974435", "5911935", "5869864", "5752196", "5742854", "5739091", "5722659", "5716277", "5618232", "5334531", "5085669", "5027283", "4931673", "4881991", "4860963", "4529762", "4376665", "4346203", "4253687", "4074565", "3988467", "3875668", "3743096", "3634910", "3517996", "3223267", "3154047", "3146557", "3024592"], "score": "500"}, "RRAGD_LAMTOR2": {"Process": ["GO:0032008", "GO:0071230", "GO:0007050", "GO:0016241", "GO:0034613"], "Function": ["GO:0051020"], "Keyword": ["KW-0458"], "KEGG": ["hsa04150"], "PMID": ["32195250", "30197302", "30306667", "31001086", "31579828", "29625033", "30020076", "28083894", "28686218", "28993468", "29107538", "29199950", "29233869", "29285400", "30159546", "27187479", "27462445", "27624942", "27690010", "25950843", "24485024", "24529380", "24698685", "25218136", "25242279", "23361334", "23465396", "23728461", "23974112", "22749019", "22980980", "21621634", "20381137", "21307646", "29610153"], "RCTM": ["HSA-1257604"], "NetworkNeighborAL": ["CL:2198"], "PMC": ["7063858", "6760929", "6454084", "6331339", "6294686", "6110396", "6063731", "5974435", "5911935", "5869864", "5752196", "5742854", "5722659", "5716277", "5618232", "5334531", "5085669", "5027283", "4931673", "4911697", "4860963", "4529762", "4367815", "4346203", "4253687", "4074565", "3988467", "3875668", "3743096", "3634910", "3517996", "3432651", "3154047", "3146557", "3024592"], "score": "500"}, "CDC20_CDC26": {"Process": ["GO:0031145", "GO:0051783", "GO:0010564", "GO:0016567", "GO:0051301", "GO:0007049"], "Keyword": ["KW-0498", "KW-0833"], "KEGG": ["hsa04110", "hsa04114", "hsa04120", "hsa05166"], "PMID": ["31825153", "30482618", "31112549", "28069571", "28604711", "29167309", "28920074", "25490258", "25723520", "26083744", "26221070", "26380219", "24840027", "24871945", "25043029", "25365520", "23533609", "23628287", "23708605", "24189235", "22675617", "21186364", "22014574", "20706207", "19583842", "19874575", "18253502", "17406682", "22154077", "26650195", "27251328", "25850036", "22655255", "24569229", "22004258"], "RCTM": ["HSA-1280218"], "PMC": ["7125881", "6945068", "6528967", "6340778", "5717348", "5597056", "5472795", "5300100", "4969907", "4744251", "4608048", "4548192", "4515814", "4457591", "4456660", "4444369", "4344199", "4300845", "4217762", "4102794", "4081014", "3995847", "3817697", "3742808", "3606461", "3364535", "3356048", "3298816", "3238414", "3224664", "3199577", "2950081", "2790831", "2215771", "1832223"], "score": "500"}, "GNMT_SHMT1": {"Process": ["GO:0006730", "GO:0051289", "GO:1901605", "GO:0006732", "GO:0051186", "GO:0017144"], "Function": ["GO:0016597", "GO:0019842", "GO:0016741"], "KEGG": ["hsa00260"], "PMID": ["30867454", "31113966", "31208147", "31570555", "31624291", "31737034", "29472622", "29799766", "30337557", "30355281", "28108628", "28264803", "29259101", "26742069", "26846427", "27198213", "25846410", "26400419", "23408533", "23877091", "24228614", "22916264", "20814827", "21215736", "21615938", "21072972", "17150100", "29845757", "30137462", "27824899", "29614775", "22103680", "31395852", "28944587", "25340699"], "RCTM": ["HSA-1430728"], "NetworkNeighborAL": ["CL:21704"], "PMC": ["6867830", "6831610", "6797707", "6687714", "6627940", "6529478", "6441546", "6416297", "6283388", "6280938", "6201565", "6193953", "6051204", "6027508", "5823913", "5808948", "5650505", "5373663", "5100880", "4914876", "4743328", "4728640", "4675451", "4580265", "4437664", "4280507", "3918459", "3739000", "3423345", "3266217", "3129576", "3103616", "3026708", "2999471", "1713227"], "score": "500"}, "RBL1_LIN37": {"KEGG": ["hsa04218"], "PMID": ["30206359", "30833638", "31400114", "29942794", "30517867", "28572607", "28640249", "28920576", "28946006", "29228647", "26728921", "27465258", "27753528", "27828963", "24071582", "24166507", "24475316", "24710275", "24840522", "24857551", "25106871", "23449447", "23650552", "23667535", "23842645", "23093934", "23187802", "21570388", "20101237", "19562686", "19619530", "20514219", "17531812", "25486564", "29357066", "27280975"], "RCTM": ["HSA-1362277"], "NetworkNeighborAL": ["CL:12477"], "PMC": ["6753476", "6586519", "6377300", "6324198", "6004728", "5909198", "5716687", "5653418", "5602299", "5520903", "5453983", "5176148", "5102403", "4994865", "4974476", "4700559", "4612452", "4236229", "4176359", "4118046", "4116813", "4054284", "4002639", "3986830", "3903767", "3874167", "3734824", "3647048", "3641139", "3562311", "3475652", "3326661", "3123737", "2817888", "2757496"], "score": "500"}, "CDC26_CDC20": {"Process": ["GO:0031145", "GO:0051783", "GO:0010564", "GO:0016567", "GO:0051301", "GO:0007049"], "Keyword": ["KW-0498", "KW-0833"], "KEGG": ["hsa04110", "hsa04114", "hsa04120", "hsa05166"], "PMID": ["31825153", "30482618", "31112549", "28069571", "28604711", "29167309", "28920074", "25490258", "25723520", "26083744", "26221070", "26380219", "24840027", "24871945", "25043029", "25365520", "23533609", "23628287", "23708605", "24189235", "22675617", "21186364", "22014574", "20706207", "19583842", "19874575", "18253502", "17406682", "22154077", "26650195", "27251328", "25850036", "22655255", "24569229", "22004258"], "RCTM": ["HSA-1280218"], "PMC": ["7125881", "6945068", "6528967", "6340778", "5717348", "5597056", "5472795", "5300100", "4969907", "4744251", "4608048", "4548192", "4515814", "4457591", "4456660", "4444369", "4344199", "4300845", "4217762", "4102794", "4081014", "3995847", "3817697", "3742808", "3606461", "3364535", "3356048", "3298816", "3238414", "3224664", "3199577", "2950081", "2790831", "2215771", "1832223"], "score": "500"}, "RPL11_RPL24": {"Process": ["GO:0000027", "GO:0002181", "GO:0000184", "GO:0006413", "GO:0006614"], "Component": ["GO:0022625", "GO:0042788"], "Function": ["GO:0003735"], "Keyword": ["KW-0689", "KW-1017"], "KEGG": ["hsa03010"], "PMID": ["27382770", "15687263", "32151059", "30650663", "30857280", "31039751", "29643078", "29745900", "29915914", "30202641", "30425236", "30486342", "28273808", "28835260", "28923911", "27908926", "25613381", "24991888", "25144937", "25470027", "23671674", "23820108", "23874617", "24062412", "24098154", "23142978", "24710530", "20116044", "20625496", "21209837", "19936049", "20011513", "17961265", "25973848"], "RCTM": ["HSA-1266738"], "NetworkNeighborAL": ["CL:14985"], "PMC": ["7140421", "6492341", "6468572", "6356843", "6321632", "6298857", "6234217", "6129146", "5984036", "5909120", "5630089", "5569505", "5372563", "5131753", "4532772", "4431685", "4284697", "4163686", "4081664", "3901145", "3804936", "3797516", "3789817", "3707915", "3678077", "3650062", "3013139", "2896698", "2820177", "2788216", "2773424", "2194726", "1449572"], "score": "500"}, "SRSF3_DDX39B": {"Process": ["GO:0000398", "GO:0006406", "GO:0031124"], "Component": ["GO:0016607"], "Keyword": ["KW-0509", "KW-0508", "KW-0694"], "KEGG": ["hsa03040"], "PMID": ["24073193", "30290229", "30819645", "31390568", "29431587", "27041584", "25662211", "25674768", "25836925", "23582887", "23807439", "23896747", "22363332", "22505578", "22855529", "23084401", "21079985", "21799930", "21814512", "20227104", "20797886", "19273129", "19540372", "19924249", "18974867", "15843684", "27882870", "32188117", "28314893", "31034770", "26343730", "28977640", "23761808"], "RCTM": ["HSA-109688"], "PMC": ["7139312", "6767064", "6693559", "6450743", "6414750", "5973141", "5737799", "5501912", "5122456", "5033661", "4588045", "4488659", "4353906", "4344508", "4158944", "3817148", "3779218", "3761232", "3700650", "3674313", "3522173", "3442416", "3413128", "3282479", "3142171", "3141038", "3028071", "2862097", "2775670", "2748126", "2654602", "2569588", "1083424"], "score": "500"}}
