# Supplementary material for: NETME: on-the-fly knowledge network construction from biomedical literature
Source: Appl Netw Sci. 2022 Jan 6;7(1):1. doi: 10.1007/s41109-021-00435-x (PMC8733431; doi:10.1007/s41109-021-00435-x)
Supplement: Supplementary file 2 — Additional file 2. The json files storing all gene1-gene2 pairs used in the first case study having String scores ranging from 600 to 700. The main key of each record is the name ofthe two genes concatenated by "-". The lists of documents, are under the sub-keys "PMID" and "PMC". [file 41109_2021_435_MOESM2_ESM.json]

{"SRSF3_U2AF2": {"Process": ["GO:0000398", "GO:0006406", "GO:0031124", "GO:0048024"], "Component": ["GO:0016607"], "Function": ["GO:0003723"], "Keyword": ["KW-0508", "KW-0694"], "KEGG": ["hsa03040"], "SMART": ["SM00360"], "InterPro": ["IPR000504", "IPR012677", "IPR035979"], "Pfam": ["PF00076"], "PMID": ["31802121", "31802123", "31879760", "31902674", "32123389", "32188117", "30782661", "30833365", "30916337", "31152582", "31152681", "31315652", "31423168", "31443305", "31504847", "31722197", "31724706", "31783898", "31861467", "29743891", "29788428", "29895741", "30050558", "30209894", "30319972", "30446432", "30533247", "27566151", "27677860", "27867028", "28208770", "28257090", "28314893", "28488700", "28644387", "28977640", "29269732", "26291837", "26990993", "27041584", "27096301", "27107644", "27195699", "27282250", "27603132", "27625393", "27662573", "27882870", "25274489", "25319671", "25784052", "25784054", "25826413", "25836925", "25926848", "25950509", "25985083", "26260686", "26343730", "26641092", "26937306", "23818142", "24549657", "24944197", "24992688", "25294838", "25375204", "23758675", "23851566", "24040939", "24048450", "24066065", "22326677", "22536200", "22541002", "22682314", "22792276", "22855529", "22876777", "23152763", "20856201", "21799930", "21823230", "21852328", "21884834", "21935421", "22111711", "20010808", "20044349", "20628762", "20699273", "20797886", "19273129", "19424417", "19540372", "19553194", "19680430", "19688295", "19854136", "19857271"], "RCTM": ["HSA-109688"], "NetworkNeighborAL": ["CL:15992"], "PMC": ["7145568", "7139312", "7096898", "7026658", "7026646", "7016899", "7000340", "6954394", "6884704", "6883713", "6871770", "6839889", "6821156", "6721216", "6670021", "6637531", "6607279", "6547761", "6422883", "6381282", "6305642", "6286259", "6284822", "6168629", "6093180", "6052891", "6032147", "5878887", "5740069", "5737799", "5644489", "5535834", "5501912", "5483950", "5372486", "5343901", "5335905", "5224494", "5122456", "5100574", "5094465", "5035054", "5033661", "4962813", "4918375", "4893998", "4873146", "4839293", "4804868", "4774009", "4704998", "4671683", "4615370", "4588045", "4526142", "4496701", "4496695", "4488659", "4397863", "4336826", "4329338", "4259418", "4231771", "4158944", "4102251", "4081629", "4081105", "3988834", "3855887", "3826993", "3783158", "3774746", "3687557", "3537547", "3495951", "3495047", "3472233", "3442416", "3434703", "3390395", "3371144", "3334820", "3241662", "3215788", "3173450", "3154077", "3142171", "3068534", "3010329", "3001075", "2950088", "2939332", "2874999", "2784316", "2777236", "2748126", "2731918", "2715136", "2669885", "2654602"], "score": "600"}, "BCL10_IKBKG": {"Process": ["GO:0002223", "GO:0002224", "GO:0007249", "GO:0038095", "GO:0043123", "GO:0050852", "GO:0051092", "GO:0043902", "GO:0045087", "GO:0006915", "GO:0042327", "GO:0060548", "GO:0070647", "GO:0031401", "GO:0043085", "GO:0045893"], "Function": ["GO:0031625"], "KEGG": ["hsa04064", "hsa04660", "hsa04662"], "PMID": ["33640899", "29980933", "30621732", "30718475", "30814996", "30894816", "31134075", "31576094", "31690813", "31817685", "29215797", "29560084", "29649481", "29875204", "29988375", "30005591", "30116248", "30126412", "30158935", "30170968", "30279415", "30283447", "30319628", "30364244", "27538487", "28052131", "28717989", "28765954", "28878677", "29194363", "25982276", "26925060", "26947079", "26973645", "27070702", "27121163", "27157620", "27432943", "27566587", "27644975", "27681433", "27695001", "27777308", "28090315", "25556944", "25609235", "25627829", "25648675", "25748427", "25749629", "25805587", "25849741", "26100848", "26525107", "26540439", "26551667", "23770847", "24411492", "24432023", "24446482", "24491438", "24505473", "24553260", "24608805", "24732096", "24825920", "24832601", "24904593", "25042848", "25087226", "25105596", "25263557", "25486864", "23293002", "23332762", "23434408", "23468073", "23590831", "23613522", "23632891", "23633953", "23720088", "23766805", "24023754", "24062743", "24130731", "24204950", "24240293", "24244017", "24345681", "22301699", "22309193", "22323537", "22343628", "22371397", "22833419", "22981631", "23087406", "23209807", "21111841"], "RCTM": ["HSA-1168372"], "NetworkNeighborAL": ["CL:3631"], "PMC": ["7914255", "6966426", "6831704", "6779045", "6767988", "6636639", "6514058", "6450650", "6414459", "6381293", "6362007", "6340891", "6325753", "6193072", "6168666", "6168461", "6161481", "6156143", "6104486", "6102891", "6082931", "6043997", "6026033", "6023996", "5928781", "5849148", "5842788", "5762115", "5751184", "5676590", "5646969", "5572209", "5558830", "5339436", "5308752", "5214165", "5207066", "5192062", "5102814", "5087334", "5073155", "5031638", "4986527", "4882153", "4878831", "4771772", "4757664", "4659944", "4651666", "4635021", "4615003", "4532635", "4424084", "4396366", "4374122", "4352191", "4352082", "4308877", "4304901", "4304414", "4237018", "4197103", "4167767", "4126661", "4111724", "4098727", "4080217", "4047896", "4033603", "3996652", "3992927", "3969038", "3914969", "3897181", "3886234", "3884829", "3880999", "3813743", "3794005", "3786778", "3775265", "3773926", "3762807", "3678512", "3674670", "3668489", "3664242", "3649923", "3636029", "3586589", "3575799", "3532926", "3510188", "3505544", "3341516", "3340137", "3311756", "3304489", "3294148", "3031767"], "score": "600"}, "SRC_SOS1": {"Process": ["GO:0048011", "GO:0007173", "GO:0051057", "GO:0007292", "GO:0038093", "GO:0032869", "GO:0007411", "GO:0022412", "GO:0050863", "GO:0050900", "GO:0040007", "GO:0002009", "GO:0035239", "GO:0043065", "GO:0007420", "GO:0009887", "GO:0006468", "GO:0034097", "GO:0007186", "GO:0051336", "GO:0043085", "GO:0035556", "GO:0042592"], "Component": ["GO:0014069"], "KEGG": ["hsa01521", "hsa01522", "hsa04012", "hsa04062", "hsa04510", "hsa04540", "hsa04810", "hsa04912", "hsa04915", "hsa04917", "hsa04926", "hsa05205"], "PMID": ["31778606", "31820037", "31936901", "31988705", "31999741", "32076487", "32158759", "32752665", "30514065", "30644389", "30650664", "30669571", "30675227", "30737382", "30761180", "30784236", "30846600", "30921324", "31109065", "31115518", "31216232", "31277234", "31294537", "31308216", "31319646", "31577942", "31681559", "31819533", "31877733", "29192326", "29235562", "29353105", "29357910", "29373839", "29462661", "29482510", "29551131", "29693170", "29745830", "29875142", "29910111", "29930108", "30104528", "30114862", "30208932", "30261690", "30269291", "30302196", "27617576", "27746143", "27883938", "27989642", "28062402", "28111465", "28118365", "28179884", "28185915", "28188674", "28199211", "28241745", "28245631", "28343126", "28432014", "28474232", "28486107", "28634209", "28650106", "28723560", "28748642", "28815022", "28817103", "29235475", "30210578", "26821053", "26935104", "27048591", "27138333", "27227366", "27236105", "27307780", "27339942", "27358588", "27472371", "27485017", "27602332", "27659519", "27713866", "27783593", "27840923", "27913679", "27933291", "27980455", "30805484", "25043303", "25381819", "25602759", "25630670", "25674089", "25681371", "25748412"], "RCTM": ["HSA-109582"], "PMC": ["7390601", "7051914", "7013464", "6991978", "6981773", "6980623", "6965201", "6960053", "6918830", "6898995", "6881207", "6798062", "6743456", "6719442", "6678477", "6642922", "6628717", "6580022", "6563836", "6562528", "6527112", "6465663", "6438456", "6389069", "6372459", "6368546", "6363687", "6359268", "6356397", "6341554", "6333830", "6233353", "6222729", "6211091", "6168044", "6166019", "6134690", "6042104", "6029246", "6014926", "6007982", "5998897", "5979867", "5882563", "5863539", "5836316", "5821135", "5815383", "5783592", "5778704", "5765234", "5751434", "5745011", "5727386", "5710841", "5704918", "5685877", "5624076", "5578174", "5558186", "5508078", "5499527", "5485854", "5482768", "5418169", "5407947", "5372523", "5355652", "5346482", "5342075", "5336380", "5329936", "5317374", "5315272", "5264126", "5261804", "5243175", "5201458", "5148706", "5134997", "5134261", "5122593", "5041020", "5031698", "4993794", "4992636", "4925727", "4908701", "4888465", "4854413", "4826979", "4773771", "4706174", "4424143", "4393982", "4314810", "4306313", "4302068", "4300222"], "score": "600"}, "EPHB2_EPHA2": {"Process": ["GO:0048013", "GO:0048593", "GO:1903078", "GO:0018108", "GO:0070372", "GO:0001525", "GO:0000904", "GO:0006935", "GO:1902532", "GO:0120035", "GO:0032989", "GO:0044087", "GO:0022603", "GO:0006928"], "Function": ["GO:0005003", "GO:0005524", "GO:0008144"], "Keyword": ["KW-0829", "KW-0966", "KW-0067", "KW-0675"], "KEGG": ["hsa04360"], "SMART": ["SM00615", "SM00219", "SM00454", "SM00060"], "InterPro": ["IPR001090", "IPR001426", "IPR011641", "IPR016257", "IPR027936", "IPR001660", "IPR008266", "IPR008979", "IPR020635", "IPR013761", "IPR009030", "IPR001245", "IPR003961", "IPR036116", "IPR017441", "IPR000719", "IPR011009", "IPR013783"], "Pfam": ["PF01404", "PF14575", "PF00536", "PF07647", "PF00041", "PF00069", "PF07714"], "PMID": ["31979096", "31999807", "32082487", "32292715", "32340173", "32509099", "33099474", "33150335", "30682817", "30777101", "30792186", "30881495", "30980212", "31149041", "31160603", "31289549", "31333644", "31420572", "31427645", "31545551", "31577226", "31783534", "31805710", "29258295", "29449527", "29554915", "29581239", "29706868", "29793020", "29799521", "29865155", "30061574", "30065027", "30075624", "30108441", "30222105", "30342492", "30451837", "30501625", "30518103", "30574071", "27401248", "27452454", "27776928", "28123515", "28169277", "28194092", "28648759", "28719590", "28747399", "28768686", "28801576", "28835755", "28901446", "28928394", "28985758", "29024380", "29101386", "29312933", "26519433", "26589795", "26744526", "26747273", "26782642", "26799631", "26861043", "26865249", "26870995", "26989075", "27058903", "27092247", "27184401", "27246245", "27350048", "27354374", "27354377", "27399303", "27457684", "27494882", "27609037", "27619642", "27903606", "27903608", "30775469", "24488013", "24908114", "24917483", "24933439", "25292427", "25319894", "25339196", "25602759", "25670172", "25801123", "25879388", "25886373", "25944917", "25966280", "25993310", "26075886"], "RCTM": ["HSA-1266738"], "NetworkNeighborAL": ["CL:416"], "PMC": ["7675649", "7596893", "7270671", "7243104", "7119101", "7112176", "7074403", "7007292", "6991964", "6966510", "6966484", "6822245", "6774734", "6700147", "6697728", "6680248", "6620610", "6547695", "6540016", "6531304", "6485367", "6406967", "6403506", "6400532", "6389084", "6379987", "6372807", "6321595", "6311088", "6291423", "6287892", "6271583", "6242896", "6196006", "6192698", "6087812", "6065374", "6025626", "5993422", "5967334", "5966337", "5906525", "5859391", "5833398", "5832041", "5822042", "5732981", "5709614", "5670207", "5627885", "5626555", "5605627", "5556610", "5554726", "5554139", "5550979", "5520106", "5346155", "5312354", "5299699", "5294649", "5245074", "5193118", "5148718", "5147006", "5146997", "5114345", "5053742", "5027278", "5008291", "4991493", "4983719", "4960526", "4932377", "4932373", "4927853", "4924994", "4888641", "4821289", "4783348", "4783232", "4771119", "4733360", "4722453", "4715957", "4706692", "4695118", "4496193", "4468085", "4439037", "4389901", "4389669", "4388660", "4383696", "4371088", "4300222", "4263682", "4234705", "4119862"], "score": "600"}, "WNT2B_FZD1": {"Process": ["GO:0045995", "GO:0060070", "GO:1905330", "GO:0060828", "GO:2000027", "GO:0007420", "GO:0009887", "GO:0030182"], "Function": ["GO:0005109"], "Keyword": ["KW-0879", "KW-0217"], "KEGG": ["hsa05217", "hsa04916", "hsa04150", "hsa04310", "hsa04390", "hsa04550", "hsa04934", "hsa05166", "hsa05205", "hsa05224", "hsa05225", "hsa05226", "hsa05165", "hsa05200"], "PMID": ["31834583", "31964872", "31988387", "32049522", "32140111", "30376208", "30760477", "30836939", "30891497", "31131268", "31202261", "31210127", "31213486", "31452509", "31467377", "31608072", "31623618", "31781093", "29058015", "29125798", "29423029", "29443926", "29564334", "29616022", "29776381", "29845518", "29992185", "27722925", "28059551", "28147310", "28197104", "28203237", "28286238", "28302627", "28404920", "28578392", "28614361", "28790300", "28912427", "29081735", "29228019", "29311824", "26456050", "26778749", "26891025", "26969973", "26997867", "27203244", "27496340", "27965955", "25156440", "25470458", "25727890", "25772759", "25796078", "25892522", "26025608", "26453495", "24686518", "24726953", "24768691", "25369031", "25460002", "25505873", "26056595", "23312954", "23349976", "23372744", "23761328", "23861788", "24133501", "24205342", "24260410", "24391920", "22548703", "22606356", "22938389", "22944199", "23015196", "23076981", "23316218", "20602130", "21196256", "21533542", "21668411", "21767405", "21970630", "22073235", "22127236", "19130878", "19623618", "19961481", "20111673", "20178649", "20200414", "20226003", "20376066", "20668165", "18924150", "18929644"], "RCTM": ["HSA-162582"], "NetworkNeighborAL": ["CL:5709"], "PMC": ["7104226", "7042390", "6987083", "6985107", "6972889", "6857519", "6798382", "6769121", "6715814", "6711705", "6679375", "6581508", "6571119", "6509750", "6415956", "6402185", "6398499", "6368876", "6208898", "6038055", "5960217", "5927358", "5864864", "5852589", "5850280", "5814469", "5790446", "5766260", "5735114", "5724891", "5645527", "5599585", "5548745", "5470702", "5457421", "5449486", "5432321", "5408313", "5396059", "5362476", "5285348", "5281629", "5127792", "4974748", "4939608", "4893006", "4874687", "4842149", "4790585", "4763935", "4692127", "4628881", "4600534", "4578624", "4452063", "4437483", "4424168", "4344844", "4301310", "4276498", "4251901", "4245909", "4219662", "4127346", "4051200", "4013576", "3889649", "3877253", "3832467", "3800132", "3783976", "3763696", "3701684", "3683858", "3595301", "3583648", "3556074", "3551900", "3539391", "3518582", "3479425", "3479319", "3457021", "3436686", "3350500", "3206916", "3198762", "3180925", "3173947", "3161051", "3140915", "3133882", "3065862", "2938391", "2886156", "2837036", "2819462", "2812481"], "score": "600"}, "HSPG2_GPC3": {"Process": ["GO:0001523", "GO:0006024", "GO:0006027", "GO:0001568", "GO:0035239", "GO:0022603", "GO:0051248"], "Component": ["GO:0005796", "GO:0043202", "GO:0062023"], "Keyword": ["KW-0357"], "KEGG": ["hsa05205"], "PMID": ["17621645", "33794554", "34249755", "31672849", "31963505", "32032526", "32063906", "32117935", "32154182", "29626500", "30621228", "30745606", "30958121", "30958439", "30962434", "31091809", "31226403", "31266258", "31315930", "31355137", "31371388", "31406700", "31434209", "31448277", "31500313", "31861225", "32082161", "28736980", "29162390", "29277722", "29415062", "29434536", "29559501", "29559954", "29572348", "29731564", "29773865", "29803939", "29940912", "30027065", "30061674", "30079131", "30135409", "30413079", "30487472", "30544937", "30619849", "31448184", "27609403", "27609404", "27663556", "27693511", "27924424", "28045967", "28094006", "28119345", "28196803", "28331220", "28528686", "28672878", "28744223", "28761422", "28916708", "29089873", "29188175", "26315301", "26454099", "26755884", "26801396", "26869928", "26941735", "27030596", "27089953", "27255651", "27416066", "27418189", "27461855", "27793051", "27979833", "25325959", "25325982", "25371494", "25600875", "25706756", "25727152", "25751786", "25982749", "26022293", "26039697", "26076122", "26148345", "26173450", "26440503", "26448753", "26448760", "26487777", "26807112", "24200809", "24412195", "24418517"], "RCTM": ["HSA-1430728"], "PMC": ["8267412", "7047317", "7024324", "7019859", "7005820", "7000921", "7000552", "6945019", "6943813", "6943580", "6787677", "6769656", "6737225", "6719459", "6707746", "6695570", "6685643", "6669472", "6640540", "6595754", "6562592", "6453901", "6432921", "6367132", "6359630", "6341886", "6321082", "6316874", "6306439", "6278363", "6272578", "6272379", "6170735", "6163906", "6080207", "6068845", "6065325", "6031075", "6019305", "6015767", "5958100", "5937176", "5919120", "5917551", "5893304", "5866094", "5845539", "5802856", "5790772", "5741533", "5704007", "5650988", "5612238", "5556687", "5547743", "5537416", "5535854", "5526786", "5514864", "5512541", "5504176", "5487810", "5443120", "5390399", "5356710", "5329135", "5325323", "5207681", "5177502", "5168613", "5152626", "5026315", "4944995", "4906438", "4891694", "4836088", "4805131", "4785798", "4764700", "4740388", "4722750", "4705789", "4698501", "4631762", "4624626", "4595086", "4581578", "4581573", "4561558", "4531098", "4531072", "4528313", "4493048", "4454641", "4324438", "4310351", "4081568", "4004645"], "score": "600"}, "PGAM1_PGK1": {"Process": ["GO:0006094", "GO:0006733", "GO:0006735", "GO:0006754", "GO:0009108", "GO:0009166", "GO:0009168", "GO:0009435", "GO:0042866", "GO:0061621", "GO:0051188", "GO:0006732", "GO:0051186", "GO:0017144"], "Keyword": ["KW-0324"], "KEGG": ["hsa00010", "hsa01200", "hsa01230", "hsa01100"], "PMID": ["31518962", "32041892", "32165865", "32350346", "33053689", "33123536", "30500420", "30670058", "30792207", "30796006", "31066170", "31154896", "31180527", "31401411", "31501489", "31508487", "31650046", "31769431", "31897328", "29416645", "29441566", "29447016", "29463071", "29748541", "29891844", "29893918", "29905005", "30199530", "30305024", "30349298", "30364218", "30430110", "30451898", "30514331", "28099149", "28191039", "28325912", "28673085", "28775680", "28805803", "28837810", "29079678", "29228623", "29267205", "26422112", "27081670", "27800513", "27922079", "25537659", "25652794", "25683251", "25932951", "26017754", "26059363", "26497555", "24569591", "24677814", "24935220", "25216520", "23781264", "23820108", "23928362", "22383974", "22420779", "22641158", "23106691", "21424281", "19953551", "20087356", "20403181", "20459611", "20529248", "20626852", "19739612", "19811410", "20020044", "20154419", "18582531", "29748257", "26491426", "30991638", "26028220", "17883861", "28416140", "27634447", "24280423", "31635166", "29352170", "30590044", "28493839", "24838487", "25470616", "20574525", "29020624", "27418963", "25043030", "30978178", "31366176", "30635167", "27508388"], "RCTM": ["HSA-1430728"], "NetworkNeighborAL": ["CL:21045"], "PMC": ["7589098", "7573230", "7190727", "7060589", "7010317", "6966621", "6958341", "6933030", "6859548", "6804682", "6733950", "6726755", "6721562", "6717593", "6700475", "6599841", "6592250", "6580026", "6515515", "6481923", "6465534", "6444057", "6425277", "6405289", "6343358", "6342545", "6280460", "6242935", "6220322", "6193075", "6186298", "6180635", "6175639", "6130853", "6101545", "6051138", "6001442", "5995811", "5945609", "5881094", "5789332", "5787500", "5775437", "5722575", "5705840", "5642107", "5605765", "5605442", "5542303", "5517784", "5516800", "5428257", "5405111", "5355133", "5297095", "5138588", "5085279", "4980056", "4944519", "4932840", "4818351", "4741987", "4711160", "4605990", "4509618", "4462342", "4452157", "4446904", "4416792", "4376598", "4328042", "4254282", "4196175", "4178217", "4162811", "4129242", "4071217", "4044923", "4007099", "3989738", "3797516", "3678439", "3519430", "3426930", "3359223", "3285613", "3155949", "3080471", "2945029", "2904733", "2888582", "2881024", "2873438", "2816644", "2812871", "2791221", "2148057"], "score": "600"}, "PGK1_PGAM1": {"Process": ["GO:0006094", "GO:0006733", "GO:0006735", "GO:0006754", "GO:0009108", "GO:0009166", "GO:0009168", "GO:0009435", "GO:0042866", "GO:0061621", "GO:0051188", "GO:0006732", "GO:0051186", "GO:0017144"], "Keyword": ["KW-0324"], "KEGG": ["hsa00010", "hsa01200", "hsa01230", "hsa01100"], "PMID": ["31518962", "32041892", "32165865", "32350346", "33053689", "33123536", "30500420", "30670058", "30792207", "30796006", "31066170", "31154896", "31180527", "31401411", "31501489", "31508487", "31650046", "31769431", "31897328", "29416645", "29441566", "29447016", "29463071", "29748541", "29891844", "29893918", "29905005", "30199530", "30305024", "30349298", "30364218", "30430110", "30451898", "30514331", "28099149", "28191039", "28325912", "28673085", "28775680", "28805803", "28837810", "29079678", "29228623", "29267205", "26422112", "27081670", "27800513", "27922079", "25537659", "25652794", "25683251", "25932951", "26017754", "26059363", "26497555", "24569591", "24677814", "24935220", "25216520", "23781264", "23820108", "23928362", "22383974", "22420779", "22641158", "23106691", "21424281", "19953551", "20087356", "20403181", "20459611", "20529248", "20626852", "19739612", "19811410", "20020044", "20154419", "18582531", "29748257", "26491426", "30991638", "26028220", "17883861", "28416140", "27634447", "24280423", "31635166", "29352170", "30590044", "28493839", "24838487", "25470616", "20574525", "29020624", "27418963", "25043030", "30978178", "31366176", "30635167", "27508388"], "RCTM": ["HSA-1430728"], "NetworkNeighborAL": ["CL:21045"], "PMC": ["7589098", "7573230", "7190727", "7060589", "7010317", "6966621", "6958341", "6933030", "6859548", "6804682", "6733950", "6726755", "6721562", "6717593", "6700475", "6599841", "6592250", "6580026", "6515515", "6481923", "6465534", "6444057", "6425277", "6405289", "6343358", "6342545", "6280460", "6242935", "6220322", "6193075", "6186298", "6180635", "6175639", "6130853", "6101545", "6051138", "6001442", "5995811", "5945609", "5881094", "5789332", "5787500", "5775437", "5722575", "5705840", "5642107", "5605765", "5605442", "5542303", "5517784", "5516800", "5428257", "5405111", "5355133", "5297095", "5138588", "5085279", "4980056", "4944519", "4932840", "4818351", "4741987", "4711160", "4605990", "4509618", "4462342", "4452157", "4446904", "4416792", "4376598", "4328042", "4254282", "4196175", "4178217", "4162811", "4129242", "4071217", "4044923", "4007099", "3989738", "3797516", "3678439", "3519430", "3426930", "3359223", "3285613", "3155949", "3080471", "2945029", "2904733", "2888582", "2881024", "2873438", "2816644", "2812871", "2791221", "2148057"], "score": "600"}, "CXCR3_CX3CR1": {"Process": ["GO:0016525", "GO:0030595", "GO:0045766", "GO:0070098", "GO:0006954", "GO:0030334", "GO:0007155", "GO:0008284", "GO:0043066", "GO:0007186"], "Function": ["GO:0004950", "GO:0019956"], "Keyword": ["KW-0297"], "KEGG": ["hsa04062", "hsa04060"], "InterPro": ["IPR000355", "IPR000276", "IPR017452"], "Pfam": ["PF00001"], "PMID": ["33495094", "33963550", "33974561", "34203660", "31723023", "31776431", "31900406", "31906479", "31983065", "31991604", "32041213", "32117924", "32127460", "32189997", "32211348", "32231656", "32256215", "32265903", "32319605", "32439888", "32448031", "32529556", "29189168", "30430756", "30478422", "30489431", "30504438", "30518599", "30541743", "30552164", "30581539", "30626719", "30641867", "30650564", "30658505", "30700305", "30718650", "30760202", "30761072", "30761123", "30766892", "30770703", "30810667", "30824527", "30883723", "30905437", "30915067", "30930851", "30939814", "30939820", "30941119", "30952804", "30957421", "30962399", "30977203", "30984183", "30989333", "31001281", "31024560", "31024571", "31026363", "31032905", "31057521", "31057561", "31068952", "31069065", "31105685", "31146450", "31179346", "31189943", "31191520", "31191550", "31203186", "31210415", "31235823", "31236126", "31251396", "31257026", "31275302", "31275325", "31298204", "31312028", "31354722", "31357397", "31379821", "31404983", "31406672", "31414053", "31428098", "31428180", "31467036", "31467285", "31482487", "31488882", "31543877", "31552052", "31586069", "31618926", "31635289", "31649664"], "RCTM": ["HSA-162582"], "NetworkNeighborAL": ["CL:7361"], "PMC": ["8262328", "8232256", "7289786", "7252465", "7242367", "7183437", "7131952", "7106708", "7099658", "7083101", "7074856", "7074225", "7072521", "7072120", "7064784", "7039810", "7016883", "7013101", "7000969", "6963736", "6890590", "6829866", "6829591", "6796854", "6795712", "6778482", "6778080", "6737489", "6728754", "6723887", "6719093", "6717561", "6715742", "6696679", "6688484", "6685500", "6668607", "6653018", "6650570", "6647465", "6642873", "6636855", "6635729", "6630709", "6600455", "6593687", "6593264", "6593115", "6591483", "6587396", "6581663", "6561945", "6547792", "6546848", "6545748", "6540610", "6529656", "6523455", "6521276", "6507224", "6499173", "6495537", "6491757", "6489523", "6487968", "6485698", "6482476", "6482221", "6481243", "6465545", "6459893", "6459714", "6456717", "6449430", "6439331", "6434926", "6428417", "6423901", "6422991", "6385830", "6375134", "6365204", "6363463", "6362632", "6361912", "6361792", "6358025", "6357066", "6356463", "6356204", "6352449", "6351227", "6350546", "6325012", "6314530", "6314520", "6297055"], "score": "600"}, "WNT2B_FZD2": {"Process": ["GO:0045995", "GO:0060070", "GO:1905330", "GO:2000027", "GO:0090596", "GO:0030182"], "Keyword": ["KW-0879", "KW-0217"], "KEGG": ["hsa05217", "hsa04916", "hsa04150", "hsa04310", "hsa04390", "hsa04550", "hsa04934", "hsa05166", "hsa05205", "hsa05224", "hsa05225", "hsa05226", "hsa05165", "hsa05200"], "PMID": ["32052574", "32053966", "30593464", "30760477", "30836939", "30862048", "30891497", "30924074", "31191253", "31213486", "31452509", "31608072", "31623618", "31781093", "28189566", "29125798", "29169144", "29387236", "29451203", "29495453", "29498662", "29776381", "29895891", "30060804", "27617575", "28059551", "28147310", "28203237", "28367998", "28404920", "28588349", "28607802", "28790300", "29081735", "26778749", "26876048", "26891025", "26942462", "26969975", "27192435", "27535473", "27816064", "25519245", "25747274", "25796078", "25892522", "26359777", "24445433", "24661562", "24691643", "25207539", "25369031", "25374452", "23224710", "23312954", "23468881", "23757356", "23761328", "23775346", "23861788", "24088568", "24133501", "22079544", "22606356", "22938389", "23023003", "23066429", "23251385", "21337461", "21533542", "21569278", "21668411", "21767405", "21839923", "21970630", "19130878", "19961481", "19961844", "20111673", "20140910", "20339843", "20376066", "20609354", "18849017", "18929644", "19008118", "19281773", "19388021", "19560358", "19664639", "19693027", "19732418", "19809090", "19842206", "19849855", "18701700", "17433287", "17873379", "17953485", "17982507"], "RCTM": ["HSA-162582"], "NetworkNeighborAL": ["CL:5705"], "PMC": ["7132344", "7072653", "6857519", "6798382", "6769121", "6711705", "6679375", "6538920", "6429082", "6415956", "6402185", "6398499", "6363426", "6086664", "5997761", "5960217", "5927358", "5867859", "5867848", "5840987", "5768065", "5745276", "5645527", "5550366", "5548745", "5449486", "5447271", "5444923", "5432321", "5377948", "5362476", "5357762", "5285348", "5103317", "5097426", "5051950", "4989167", "4941381", "4893006", "4871528", "4842149", "4833881", "4763935", "4494085", "4444432", "4437483", "4304700", "4304002", "4302845", "4219662", "4213195", "4160219", "4064517", "4055486", "3928513", "3905307", "3843002", "3783976", "3775648", "3763696", "3701684", "3683858", "3595301", "3585227", "3519492", "3512140", "3501338", "3499984", "3479425", "3467146", "3392173", "3385642", "3350500", "3209557", "3198762", "3180925", "3161051", "3133882", "3104484", "3004361", "3000546", "2904512", "2892184", "2886156", "2874024", "2819462", "2814915", "2812481", "2771301", "2770486", "2766238", "2757023", "2754272", "2706142", "2048934", "2041993", "1950126"], "score": "600"}, "CHUK_NFKBIB": {"KEGG": ["hsa04062", "hsa04621", "hsa04622", "hsa04623", "hsa04658", "hsa04659", "hsa04660", "hsa04662", "hsa04920", "hsa05131", "hsa05145", "hsa05162", "hsa05168", "hsa05169"], "PMID": ["32033410", "32174922", "32182776", "32265906", "32759710", "30669684", "30688289", "30775405", "30873160", "30911370", "30979686", "31173168", "31186497", "31365872", "31391116", "31546863", "31580526", "31766503", "31842396", "31847314", "27698401", "29220167", "29464041", "29495566", "29587428", "29606495", "29616037", "29686669", "29695914", "29772694", "29868483", "29901099", "30060453", "30127103", "30158439", "30225173", "30250478", "30337851", "30477559", "30546393", "27868170", "28039456", "28270578", "28402257", "28420741", "28461572", "28480889", "28487699", "28502781", "28503543", "28607508", "28620030", "28720906", "28790798", "28856457", "28906487", "29044191", "29082387", "26294279", "26572787", "26648071", "26656660", "26778773", "26878794", "27009097", "27011790", "27043634", "27079001", "27082114", "27197231", "27554194", "27647951", "27923915", "28000711", "25673992", "25813672", "25823927", "25827455", "25873381", "25905673", "26013799", "26052268", "26195726", "26319552", "26379052", "26483597", "26579219", "26648936", "24231956", "24277482", "24388163", "24487321", "24639404", "24679846", "24793582", "24816292", "24904273", "24958609", "24987270", "25302804"], "RCTM": ["HSA-1168372"], "NetworkNeighborAL": ["CL:3639"], "PMC": ["7432517", "7105607", "7084923", "7072698", "7056731", "6952937", "6950227", "6941088", "6822247", "6770797", "6750208", "6686503", "6684324", "6605627", "6592867", "6560218", "6557765", "6500735", "6417034", "6403165", "6365409", "6362760", "6359276", "6257964", "6256860", "6180204", "6163404", "6162478", "6139464", "6139250", "6126134", "6072195", "6027339", "6027071", "5966538", "5905465", "5900062", "5869388", "5868594", "5814181", "5659363", "5653709", "5647368", "5637244", "5636986", "5534271", "5523465", "5515939", "5509061", "5477466", "5473023", "5464861", "5424167", "5408006", "5403899", "5395671", "5352405", "5340867", "5291752", "5260935", "5175135", "5115916", "5018330", "4995467", "4931664", "4874651", "4868789", "4833305", "4809675", "4804493", "4757812", "4731439", "4664646", "4647710", "4584081", "4580621", "4574560", "4516796", "4467382", "4453583", "4445992", "4439550", "4432492", "4389228", "4384681", "4354685", "4321665", "4193834", "4158903", "4156877", "4111997", "4085475", "4064948", "4033361", "4005385", "3959244", "3887303"], "score": "600"}, "CHUK_REL": {"Process": ["GO:0038061", "GO:0007249", "GO:0032479", "GO:0043123", "GO:0006954", "GO:0045087"], "KEGG": ["hsa04014"], "PMID": ["31901862", "32012718", "32019925", "32024820", "32062419", "32133012", "32150832", "32195000", "32195358", "32201398", "32211411", "32265684", "32265906", "32416562", "30075154", "30196473", "30336972", "30387821", "30421493", "30487243", "30488488", "30507704", "30659163", "30666126", "30717249", "30717817", "30736330", "30740662", "30756482", "30770249", "30773503", "30778349", "30778351", "30791439", "30813597", "30814338", "30863427", "30867233", "30867826", "30867890", "30871024", "30873160", "30875877", "30918505", "30935055", "30936956", "30979686", "31003422", "31024312", "31060902", "31068940", "31083587", "31109359", "31134075", "31171713", "31178872", "31186497", "31198979", "31208841", "31226872", "31231554", "31234396", "31252043", "31257500", "31277415", "31284467", "31293588", "31311877", "31319593", "31319599", "31348811", "31349602", "31349670", "31354915", "31447832", "31448275", "31457011", "31480568", "31484794", "31502302", "31510045", "31527064", "31537813", "31552177", "31554891", "31555665", "31580526", "31598684", "31602271", "31636354", "31658592", "31686890", "31749703", "31749798", "31754095", "31766503", "31769858", "31771503", "31771613", "31792060"], "RCTM": ["HSA-1168372"], "NetworkNeighborAL": ["CL:3639"], "PMC": ["7138542", "7108389", "7105607", "7105602", "7084575", "7075948", "7072551", "7066987", "7054536", "7040100", "7031323", "7014964", "7002447", "7000802", "6950786", "6950227", "6892436", "6880548", "6880376", "6878846", "6872566", "6869488", "6868378", "6842955", "6842949", "6829480", "6822491", "6822247", "6803657", "6781272", "6775609", "6770184", "6761191", "6753094", "6746997", "6742688", "6733886", "6723309", "6721782", "6708886", "6700212", "6695567", "6692429", "6679104", "6679095", "6678954", "6678501", "6660085", "6636482", "6635525", "6630988", "6627449", "6625426", "6605495", "6604761", "6597188", "6594147", "6591573", "6565627", "6563002", "6562022", "6560218", "6557765", "6544535", "6543449", "6534967", "6528379", "6514688", "6514058", "6491678", "6480579", "6471923", "6468646", "6465739", "6449244", "6434243", "6433803", "6429050", "6426684", "6424860", "6423620", "6406450", "6406369", "6403165", "6401500", "6399389", "6396199", "6387103", "6377309", "6369217", "6369152", "6366960", "6360681", "6358521", "6349162", "6331185", "6257846"], "score": "600"}, "PGK1_GAPDH": {"Process": ["GO:0006094", "GO:0006733", "GO:0006735", "GO:0006754", "GO:0009108", "GO:0009166", "GO:0009168", "GO:0009435", "GO:0042866", "GO:0061621", "GO:0051188", "GO:0006732", "GO:0051186", "GO:0017144"], "Keyword": ["KW-0324"], "KEGG": ["hsa00010", "hsa01200", "hsa01230", "hsa04066", "hsa01100"], "PMID": ["32515674", "33345622", "33528041", "34080172", "31707156", "31743950", "31898482", "31911580", "31921361", "31936810", "31947719", "31963926", "32029802", "32033013", "32040482", "32041892", "32053631", "32075045", "32084009", "32117754", "32122374", "32131465", "32134928", "32140187", "32164341", "32174814", "32183388", "32187327", "32197468", "32213936", "32219020", "32226544", "32242003", "32249812", "32251342", "32269212", "32350346", "32437382", "32485234", "32717922", "32977762", "33248547", "29951697", "30082910", "30092282", "30274983", "30368041", "30395302", "30500420", "30530526", "30530755", "30581143", "30624703", "30629669", "30639098", "30640473", "30643292", "30650536", "30665184", "30674873", "30679932", "30694044", "30699359", "30723126", "30728082", "30736736", "30746305", "30755280", "30770778", "30799631", "30809588", "30814510", "30818329", "30834655", "30836711", "30837197", "30841028", "30847983", "30849228", "30860478", "30881377", "30885983", "30897137", "30899431", "30899433", "30914704", "30915350", "30917169", "30917489", "30921420", "30924859", "30925862", "30941121", "30941144", "30942461", "30943309", "30947253", "30952943", "30953511", "30967137"], "RCTM": ["HSA-1430728"], "NetworkNeighborAL": ["CL:21045"], "PMC": ["8205096", "8047443", "7784832", "7705059", "7519550", "7460155", "7241816", "7190727", "7153761", "7143337", "7142149", "7140429", "7140071", "7140034", "7139697", "7136214", "7118073", "7089971", "7087547", "7086359", "7077263", "7070719", "7066992", "7066907", "7058290", "7054465", "7053123", "7028901", "7025553", "7022975", "7019945", "7018035", "7017825", "7013622", "7010317", "7010284", "7004996", "6946671", "6945437", "6941324", "6878663", "6755256", "6718006", "6701825", "6666313", "6635795", "6629158", "6594130", "6593976", "6530646", "6479761", "6472138", "6471363", "6470639", "6454590", "6451012", "6449938", "6449067", "6448137", "6444371", "6441178", "6438469", "6436751", "6435665", "6434997", "6433850", "6430606", "6428271", "6426853", "6422194", "6422191", "6413955", "6406071", "6402242", "6393468", "6390196", "6377719", "6371513", "6370901", "6370319", "6368972", "6368773", "6368365", "6367062", "6366075", "6359595", "6350225", "6342545", "6341571", "6338494", "6331723", "6328105", "6326797", "6324657", "6318269", "6314529", "6202877"], "score": "600"}, "BAK1_BCL2L11": {"Process": ["GO:0001783", "GO:0048563", "GO:0060561", "GO:0070242", "GO:1903896", "GO:0001782", "GO:0090200", "GO:0097192", "GO:0008637", "GO:0008630", "GO:0046902", "GO:0006919", "GO:0002262", "GO:0035108", "GO:0034976", "GO:0007548", "GO:0048608", "GO:0007423", "GO:0048534", "GO:0035239", "GO:0007420", "GO:0014070", "GO:0051726", "GO:0051707"], "Component": ["GO:0097136", "GO:0005741"], "Function": ["GO:0046982"], "Keyword": ["KW-0053", "KW-0496"], "KEGG": ["hsa04215", "hsa05210", "hsa04210", "hsa05206", "hsa05200"], "PMID": ["31930723", "31940915", "32013249", "32047722", "32152266", "32168739", "32513923", "29383700", "30601084", "30679680", "30741921", "30813301", "31084767", "31093317", "31225513", "31554344", "31612056", "31719184", "31727958", "31763216", "31799500", "29166822", "29348439", "29409480", "29434790", "29491412", "29567778", "29731841", "29848383", "29881252", "29987135", "30089222", "30125329", "30143664", "30478310", "30497519", "30544835", "30666297", "28017613", "28017967", "28112199", "28325759", "28556798", "28599421", "28610838", "28699682", "28765925", "28846635", "28849044", "28928208", "28951686", "28955784", "28968997", "28984827", "29057925", "29141222", "29150439", "29182622", "25893290", "26183715", "26396139", "26517680", "26657288", "26675501", "26772977", "26843327", "26962682", "26977250", "27217060", "27379111", "27447597", "27450810", "27607580", "27629831", "27678524", "27905446", "27956838", "24770553", "25236395", "25284154", "25590803", "25795758", "25880086", "25891346", "26009469", "26151347", "26379193", "26492239", "26541461", "26589495", "26610208", "26645568", "26715362", "24236538", "24373752", "24426788", "24454859", "24603326", "24712457", "24768206"], "RCTM": ["HSA-109581"], "NetworkNeighborAL": ["CL:2812"], "PMC": ["7280233", "7139827", "7073680", "7063049", "7022251", "7005644", "6997152", "6859425", "6856172", "6851287", "6829453", "6823530", "6791364", "6781566", "6558935", "6517609", "6481009", "6412802", "6370832", "6363037", "6345916", "6343733", "6330761", "6321604", "6274009", "6263071", "6255874", "6123645", "6117096", "6109071", "6066460", "6058788", "5987987", "5977543", "5955861", "5920744", "5833689", "5801751", "5776514", "5774333", "5771443", "5711519", "5706494", "5705153", "5691641", "5651864", "5647045", "5618009", "5614680", "5609929", "5609686", "5605936", "5553306", "5547958", "5540815", "5485981", "5452934", "5450235", "5363285", "5253627", "5113913", "5059870", "5056427", "5024523", "4991636", "4905986", "4890306", "4886928", "4874246", "4823944", "4823124", "4823067", "4779672", "4764750", "4715348", "4696189", "4675455", "4672899", "4670944", "4669737", "4654800", "4650556", "4650438", "4632781", "4581817", "4520770", "4406280", "4402260", "4304989", "4262782", "4237543", "4166519", "4071131", "3973243", "3893205", "3890408"], "score": "600"}, "PTCH2_IHH": {"Process": ["GO:0001708", "GO:0008589"], "KEGG": ["hsa04340"], "PMID": ["31979112", "32214226", "32976586", "30386903", "30535481", "30719823", "30831323", "31253779", "31261739", "31275456", "31284128", "31352196", "31426273", "31552188", "31554387", "31588709", "31611949", "31692536", "31695582", "31819473", "29274272", "29357974", "29423139", "29453315", "29557675", "29558958", "29703892", "29725500", "29861625", "29899399", "30110910", "30144507", "30200443", "30423843", "27875522", "28275010", "28351866", "28352196", "28523343", "28604738", "28688895", "28716426", "28743979", "28782836", "28881358", "28948003", "28986380", "29119099", "29244790", "29615561", "26834157", "26891329", "26912062", "27157927", "27258259", "27347166", "27367032", "27552050", "27695345", "27829362", "28083533", "29615589", "25557621", "25559776", "25646180", "25691811", "25781211", "25842978", "25889650", "25961504", "26354419", "26389956", "26635611", "26973699", "30258872", "24007940", "24384722", "24488694", "24548465", "24574096", "25134527", "23200667", "23303278", "23349881", "23547970", "23637832", "23677624", "23826113", "23880852", "23883523", "23888252", "23892539", "23935937", "24260306", "22028038", "22281744", "22295244", "22315164", "22361633", "22475005"], "RCTM": ["HSA-162582"], "NetworkNeighborAL": ["CL:13925"], "PMC": ["7096424", "7037136", "6976826", "6847988", "6820189", "6781764", "6746928", "6719140", "6711563", "6678827", "6664200", "6612925", "6599078", "6589188", "6476890", "6447955", "6317662", "6262325", "6225318", "6165682", "6150077", "6115939", "6033520", "5999604", "5972359", "5968796", "5932254", "5931255", "5923244", "5861627", "5831777", "5831770", "5826678", "5791209", "5759326", "5750477", "5743625", "5732041", "5672936", "5660979", "5601171", "5589787", "5569906", "5527100", "5472791", "5399624", "5399619", "5360396", "5226576", "5220149", "5187386", "5103609", "5028081", "5014547", "4926391", "4907170", "4860619", "4787298", "4773745", "4765071", "4749921", "4711017", "4672996", "4657436", "4630008", "4626059", "4586799", "4449815", "4387376", "4339509", "4325629", "4316382", "4153855", "4152578", "4119796", "4112589", "4106997", "4040663", "3946028", "3888023", "3832531", "3823758", "3742228", "3720582", "3691482", "3691204", "3680638", "3672663", "3630190", "3565315", "3548780", "3515664", "3350426", "3304423", "3266853", "3262601"], "score": "600"}, "EPHB2_EPHA7": {"Process": ["GO:0031290", "GO:0050771", "GO:0048013", "GO:0051963", "GO:0018108", "GO:0070372", "GO:0001655", "GO:0010469", "GO:0007420", "GO:0035239"], "Component": ["GO:0030425", "GO:0043025", "GO:0098794", "GO:0005887"], "Function": ["GO:0008046", "GO:0005003", "GO:0005102", "GO:0005524", "GO:0008144"], "Keyword": ["KW-0829", "KW-0524", "KW-0217", "KW-0067", "KW-0675"], "KEGG": ["hsa04360"], "SMART": ["SM00615", "SM00219", "SM00454", "SM00060"], "InterPro": ["IPR001090", "IPR001426", "IPR011641", "IPR016257", "IPR027936", "IPR001660", "IPR008266", "IPR008979", "IPR020635", "IPR013761", "IPR009030", "IPR001245", "IPR003961", "IPR036116", "IPR017441", "IPR000719", "IPR011009", "IPR013783"], "Pfam": ["PF01404", "PF07699", "PF14575", "PF00536", "PF07647", "PF00041", "PF00069", "PF07714"], "PMID": ["31979096", "33099474", "30726731", "31015535", "31333644", "31427645", "31577226", "29581239", "30061574", "30075624", "28255556", "28614915", "28835755", "28924206", "29101386", "26178595", "26519433", "26870995", "27058903", "27822180", "30775469", "24933439", "25292427", "25319894", "25944917", "25966280", "25993310", "26328272", "26345456", "26407069", "26666565", "26779014", "24103789", "24448209", "24469634", "24658113", "24979294", "25073978", "25110592", "25123191", "25144626", "25333284", "25494541", "22910031", "23314923", "23349729", "23519126", "23866769", "24130906", "21852108", "22040914", "22040915", "22044884", "22044885", "22044886", "22222570", "22363788", "22449939", "22862837", "23028443", "20969945", "21500864", "21575221", "21791013", "22022520", "22144690", "19786129", "20097213", "20224755", "20506192", "20730556", "20738842", "20809932", "20838624", "20880989", "18761422", "18948148", "19277044", "19542359", "19553108", "19678838", "19864579", "18495033", "18495034", "18648668", "16596241", "14726470", "14993233", "15558486", "10769020", "9707552", "7898931", "24003208", "23799130", "29925527", "23346046", "22201756", "26100142", "31434729", "30937469"], "RCTM": ["HSA-1266738"], "NetworkNeighborAL": ["CL:416"], "PMC": ["7675649", "7074403", "6803282", "6774734", "6700147", "6620610", "6502786", "6478925", "6372807", "6367597", "6291014", "6287892", "6125158", "6065374", "5966337", "5670207", "5603509", "5556610", "5523019", "5309434", "5075536", "5053742", "5008291", "4983719", "4927853", "4853368", "4733360", "4701947", "4695118", "4678660", "4583388", "4561476", "4549360", "4492469", "4439037", "4404412", "4393718", "4388660", "4335687", "4253418", "4234705", "4213861", "4204899", "4183860", "4158101", "4106224", "4026543", "3962387", "3912530", "3905230", "3795076", "3753714", "3728264", "3683942", "3682978", "3631567", "3625366", "3615738", "3587720", "3548895", "3548228", "3522123", "3446960", "3395072", "3374974", "3319464", "3288889", "3288821", "3288406", "3282790", "3241718", "3212957", "3196665", "3191169", "3140955", "3108796", "3004986", "2964178", "2941684", "2939508", "2935892", "2928155", "2865185", "2850602", "2836134", "2818219", "2730633", "2729353", "2670002", "2631096", "2474680", "2405795", "2405773", "2175154", "2172175", "21413"], "score": "600"}, "RAP1A_RAPGEF3": {"Process": ["GO:0032486", "GO:0061028", "GO:0071320", "GO:0050796", "GO:1904018", "GO:0032386", "GO:0043547", "GO:0044087", "GO:0051050", "GO:0001934", "GO:0022603", "GO:0051130"], "Function": ["GO:0017034"], "KEGG": ["hsa04720", "hsa04670", "hsa04015", "hsa04024"], "PMID": ["33806572", "34067282", "32041177", "32120817", "29621614", "30582457", "30955253", "31174369", "31637050", "29168172", "29659486", "29882482", "29885334", "30002060", "30156466", "30302196", "30354217", "30360518", "27649969", "28178039", "28232663", "28512254", "28634209", "28731505", "28740152", "28851815", "28948210", "27534532", "27602951", "27612207", "27626668", "27789473", "25545047", "25569036", "25790437", "26092100", "26181635", "26212757", "26714318", "24479731", "24553435", "24586238", "24701590", "24714377", "24790136", "25066614", "25110951", "25122553", "25159528", "25208567", "23416045", "23420480", "23469100", "23523686", "23565202", "23716716", "23720748", "23864608", "23864716", "23911990", "23912486", "24019534", "24039860", "22127306", "22186256", "22209329", "22286105", "22330068", "22347375", "22365550", "22479536", "22621783", "22654882", "22671597", "22814395", "23056265", "23166790", "23209302", "23209645", "23226434", "24281338", "21295042", "21367844", "21520057", "20028760", "20170508", "20352060", "21040840", "21094904", "19564912", "19615876", "18577515", "18714009", "18767072", "18832707", "17954608", "16316996", "17116731", "15937214", "16043520"], "RCTM": ["HSA-109582"], "PMC": ["8224555", "8000763", "7084553", "7037602", "6778398", "6627336", "6533519", "6498840", "6457439", "6373484", "6309370", "6274753", "6249841", "6206876", "6173295", "6170734", "6168044", "6154455", "5979568", "5920548", "5751434", "5611689", "5599484", "5546514", "5524698", "5510674", "5474120", "5467728", "5356681", "5336561", "5024738", "5017209", "4892858", "4694701", "4587029", "4571460", "4540143", "4504471", "4372486", "4366062", "4354140", "4278376", "4262597", "4230782", "4224284", "4200330", "4156617", "4144752", "4128582", "4049856", "4042107", "3970818", "3934822", "3919063", "3913963", "3913003", "3816672", "3798683", "3791512", "3776352", "3769400", "3756920", "3711306", "3661976", "3652879", "3614555", "3585282", "3531977", "3518219", "3511394", "3507925", "3499522", "3468345", "3462743", "3443962", "3360201", "3325758", "3313974", "3307595", "3294063", "3276499", "3268451", "3090149", "3077557", "3009389", "3008420", "2844717", "2844500", "2841981", "2831893", "2698983", "2657844", "2527106", "2213086", "2118160", "2064761"], "score": "600"}, "CHUK_NFKB1": {"Process": ["GO:0002223", "GO:0007249", "GO:0032481", "GO:0038061", "GO:0038095", "GO:0050852", "GO:0051092", "GO:0051403", "GO:0070498", "GO:0071356", "GO:0032496", "GO:0043902", "GO:0009636", "GO:0006954", "GO:0045087", "GO:0010243", "GO:0042493", "GO:1901701", "GO:0045944", "GO:0044092", "GO:0009967", "GO:0051049"], "Function": ["GO:0046982", "GO:0042803"], "KEGG": ["hsa01523", "hsa04014", "hsa04062", "hsa04064", "hsa04210", "hsa04380", "hsa04620", "hsa04621", "hsa04622", "hsa04623", "hsa04657", "hsa04658", "hsa04659", "hsa04660", "hsa04662", "hsa04668", "hsa04920", "hsa05120", "hsa05131", "hsa05142", "hsa05145", "hsa05160", "hsa05161", "hsa05162", "hsa05166", "hsa05167", "hsa05168", "hsa05169", "hsa05212", "hsa05215", "hsa05220", "hsa05221", "hsa05222", "hsa05418", "hsa04010", "hsa05165", "hsa04151", "hsa05200"], "PMID": ["34153024", "31677335", "31743516", "31961795", "31993221", "32033410", "32062419", "32075112", "32166449", "32234079", "32963532", "30387821", "30447158", "30717768", "30773503", "30808860", "30814338", "30819886", "30871024", "30989865", "31068381", "31164887", "31171713", "31183403", "31186497", "31234396", "31234917", "31249597", "31277415", "31477775", "31484794", "31537813", "31572487", "31598684", "31842333", "31875557", "29066276", "29145791", "29175419", "29187362", "29315242", "29403301", "29416662", "29464041", "29541406", "29552625", "29654284", "29772680", "29772694", "29862377", "29868483", "29871974", "29874793", "29898731", "29961672", "30018073", "30048879", "30066852", "30070632", "30083085", "30111820", "30225173", "30236786", "30250478", "30333625", "30361641", "30392493", "30425977", "30497491", "30518925", "30555476", "27641334", "27733012", "28029652", "28074489", "28087598", "28270578", "28350008", "28355270", "28368397", "28417298", "28420741", "28423685", "28448599", "28502781", "28503543", "28561798", "28598356", "28626800", "28765552", "28775339", "28820283", "28824638", "28839114", "28854372", "28883017", "29044191", "29057904", "29062811", "29082387"], "RCTM": ["HSA-1168372"], "NetworkNeighborAL": ["CL:3639"], "PMC": ["8230250", "7495224", "7106801", "7083487", "7072934", "7072698", "7067725", "7040864", "7031323", "7004530", "6943569", "6940205", "6868378", "6830765", "6757439", "6753094", "6746997", "6718417", "6680106", "6679104", "6630988", "6592003", "6591573", "6582252", "6560218", "6551188", "6544535", "6536010", "6534967", "6431142", "6429050", "6415950", "6391473", "6360719", "6296374", "6283264", "6281604", "6267809", "6257846", "6245951", "6239251", "6218406", "6204471", "6202343", "6139464", "6139250", "6093911", "6086626", "6080916", "6078493", "6060182", "6027367", "6027307", "6027071", "6013702", "6001031", "5978768", "5966812", "5966538", "5893169", "5854325", "5852394", "5834278", "5817891", "5814181", "5793177", "5787519", "5783012", "5733690", "5659363", "5651869", "5647368", "5640714", "5640206", "5611971", "5583508", "5582258", "5546445", "5543083", "5539167", "5539153", "5523465", "5489815", "5489813", "5489571", "5482601", "5472228", "5412838", "5410377", "5408006", "5407609", "5395671", "5386326", "5368983", "5346295", "5340867"], "score": "600"}, "PTEN_PDGFRB": {"Process": ["GO:0048008", "GO:0035265", "GO:0014066", "GO:0032355", "GO:0048660", "GO:0048738", "GO:0046488", "GO:0051896", "GO:0070374", "GO:0007568", "GO:0030258", "GO:0001525", "GO:0001655", "GO:0010959", "GO:0046677", "GO:0070482", "GO:0048608", "GO:0009636", "GO:0010035", "GO:0071363", "GO:0071900", "GO:0007346", "GO:0043065", "GO:0051347", "GO:0008283", "GO:0010564", "GO:0070925", "GO:0032989", "GO:0030334", "GO:0016477", "GO:0008284", "GO:0009725", "GO:0009887", "GO:0042493", "GO:0043066", "GO:0032101", "GO:0071495", "GO:0051094"], "Component": ["GO:0016324"], "Function": ["GO:0005161", "GO:0019901"], "KEGG": ["hsa01521", "hsa05206", "hsa05214", "hsa05215", "hsa05218", "hsa05230", "hsa04510", "hsa04151", "hsa05165", "hsa05200"], "PMID": ["33568640", "33582932", "31659567", "31906320", "31908021", "31950476", "31956415", "31957165", "31964111", "31980996", "32016577", "32042390", "32054078", "32054662", "32071710", "32092958", "32099073", "32100259", "32117924", "32144278", "32171304", "32182776", "32183342", "32188878", "32206612", "32226022", "32244867", "32273762", "32292420", "32376470", "32466671", "32565964", "33134923", "29967251", "30251463", "30404026", "30448735", "30468628", "30561756", "30582770", "30594039", "30631106", "30644073", "30650664", "30653559", "30655555", "30668978", "30669372", "30696103", "30700832", "30717910", "30729513", "30755532", "30761297", "30795552", "30824837", "30836703", "30847023", "30858363", "30873683", "30881110", "30890157", "30899440", "30914918", "30915036", "30921324", "30925923", "30934534", "30945363", "30949442", "31002735", "31013963", "31018595", "31040762", "31040922", "31058079", "31083565", "31116423", "31126310", "31131319", "31165043", "31167513", "31179642", "31196369", "31207938", "31221659", "31221668", "31231472", "31277692", "31283376", "31284441", "31289610", "31294536", "31297054", "31303863", "31315055", "31323891", "31328874", "31331834", "31336846"], "RCTM": ["HSA-1257604"], "PMC": ["7876135", "7586143", "7323486", "7285964", "7140093", "7139914", "7136181", "7133744", "7121227", "7111459", "7105108", "7104087", "7084923", "7081669", "7080778", "7072468", "7072236", "7071709", "7060236", "7042250", "7028844", "7028806", "7021741", "7017116", "7013101", "6997963", "6992719", "6986967", "6965345", "6958531", "6917507", "6897376", "6889278", "6771568", "6767457", "6756000", "6711119", "6687632", "6679381", "6679377", "6679203", "6679129", "6678194", "6662660", "6628025", "6627706", "6612215", "6609254", "6608545", "6604392", "6580078", "6572295", "6570463", "6554258", "6536421", "6536410", "6534064", "6533683", "6531005", "6520730", "6515388", "6493770", "6481343", "6478763", "6476953", "6472057", "6468759", "6441663", "6441157", "6438456", "6433548", "6425561", "6423165", "6422910", "6422198", "6411998", "6410754", "6406494", "6402964", "6398177", "6397533", "6391997", "6387194", "6366338", "6364047", "6360505", "6359268", "6358886", "6340723", "6336890", "6336331", "6328535", "6314911", "6307535", "6294998", "6240710"], "score": "600"}, "MBL2_C4A": {"Process": ["GO:0006958", "GO:0050766", "GO:0072376", "GO:0045807", "GO:0006954", "GO:0045087", "GO:0006508"], "Function": ["GO:0004252"], "Keyword": ["KW-0180"], "KEGG": ["hsa05150", "hsa04610"], "PMID": ["32557728", "33806309", "34063241", "31645047", "31871188", "31916313", "32116493", "32152940", "32158600", "32267878", "32286129", "32293297", "32509962", "32518534", "30513451", "30596178", "30598730", "30606111", "30645146", "30666741", "30692699", "30723261", "30740661", "30868077", "30886620", "30897158", "30915073", "31019911", "31032394", "31033064", "31156618", "31171813", "31194090", "31207869", "31231398", "31531231", "31555269", "31555668", "31574965", "31592318", "31636644", "31676221", "31700615", "31780883", "31787968", "31869396", "32010145", "28894916", "29196460", "29199277", "29323238", "29324883", "29344374", "29364839", "29406582", "29434479", "29449526", "29454575", "29483907", "29515573", "29562526", "29563915", "29581196", "29599912", "29650987", "29690995", "29696019", "29725647", "29740431", "29752310", "29805343", "29867953", "29892280", "29892304", "29896194", "29899265", "29907871", "29935708", "29947713", "30044715", "30061895", "30062094", "30083158", "30092084", "30111112", "30126455", "30197647", "30210498", "30301856", "30319602", "30319647", "30515158", "30619374", "30687327", "30930551", "27902638", "27942748", "27959629", "27979430", "28073296"], "RCTM": ["HSA-166658"], "NetworkNeighborAL": ["CL:10093"], "PMC": ["8147407", "8002017", "7459190", "7269004", "7254108", "7158068", "7142058", "7141620", "7127679", "7048186", "7015047", "6979546", "6963926", "6955305", "6944389", "6861304", "6856077", "6820822", "6788431", "6773636", "6742699", "6733876", "6722227", "6717021", "6715590", "6617418", "6568193", "6554399", "6551506", "6529562", "6510028", "6497150", "6477776", "6458250", "6445466", "6444633", "6422998", "6420126", "6409326", "6404389", "6379837", "6363739", "6335266", "6331245", "6318849", "6311996", "6308373", "6305747", "6255829", "6225413", "6178621", "6167450", "6165897", "6162114", "6128774", "6120983", "6117404", "6103516", "6102844", "6064732", "6054933", "6054932", "6032339", "6020056", "6014723", "5986924", "5985374", "5985368", "5984681", "5964522", "5962897", "5960667", "5953541", "5932138", "5925867", "5904255", "5897447", "5871974", "5871083", "5870012", "5867263", "5845983", "5826192", "5823032", "5816341", "5805379", "5805003", "5804351", "5800817", "5794833", "5765048", "5764403", "5761301", "5468513", "5424580", "5378756"], "score": "600"}, "DKK1_WNT8A": {"Process": ["GO:0032526", "GO:0009952", "GO:0001101", "GO:0010469", "GO:0016055", "GO:0022411", "GO:0043009", "GO:0048646"], "Function": ["GO:0048018"], "Keyword": ["KW-0879", "KW-0217", "KW-0964"], "KEGG": ["hsa04310"], "PMID": ["32046053", "32049522", "32050297", "32079226", "32132993", "32996251", "30002488", "30483786", "30630531", "30837472", "30883036", "31092014", "31108394", "31131268", "31202261", "31276001", "31394717", "31557960", "31588233", "31596871", "31703281", "31781093", "29113510", "29148561", "29169144", "29296000", "29316729", "29330560", "29391809", "29438298", "29443926", "29483868", "29564334", "29580128", "29675109", "29776381", "29962904", "29991871", "30075015", "30262634", "30477246", "27617575", "27693749", "27889317", "28087459", "28165497", "28228445", "28248066", "28259909", "28404920", "28443299", "28467796", "28497213", "28575156", "28663367", "28678406", "28791309", "28924388", "29081735", "29093497", "29108326", "29163160", "29422917", "25980938", "26477526", "26626076", "26629686", "26641070", "26692289", "26751775", "26775730", "26798354", "27043632", "27049382", "27322325", "27538477", "27672480", "27681429", "27927230", "29367563", "25266456", "25331637", "25554602", "25560970", "25681501", "25710911", "25767773", "25837853", "25954197", "25978043", "26153229", "26207376", "26232087", "26346243", "26352263", "26369691", "26405272", "26432885", "31245441", "24431301"], "RCTM": ["HSA-162582"], "NetworkNeighborAL": ["CL:5704"], "PMC": ["7104226", "7072930", "7059166", "7039855", "7037748", "6888549", "6857519", "6826868", "6785072", "6771244", "6721041", "6669047", "6589275", "6581763", "6571119", "6536945", "6526295", "6509750", "6400930", "6329065", "6321180", "6318317", "6300341", "6297791", "6075782", "6034147", "6022857", "5960217", "5907676", "5906143", "5855783", "5853106", "5852589", "5850280", "5848428", "5838536", "5816064", "5803770", "5793173", "5778907", "5769582", "5752873", "5750467", "5750230", "5745276", "5715676", "5670149", "5668059", "5665985", "5645527", "5599912", "5576565", "5534294", "5503624", "5432321", "5393313", "5360433", "5357762", "5344754", "5324723", "5292965", "5218926", "5160023", "5142348", "5076887", "5028726", "4994019", "4990963", "4931622", "4854783", "4848951", "4846851", "4838282", "4803629", "4731262", "4728341", "4699094", "4644514", "4636111", "4618088", "4593336", "4587636", "4582173", "4572055", "4564164", "4531025", "4514755", "4464690", "4433280", "4407579", "4379729", "4369436", "4341543", "4336815", "4293283", "4061726"], "score": "600"}, "BMPR2_NOG": {"Process": ["GO:0061626", "GO:0003197", "GO:0003209", "GO:0060412", "GO:0110111", "GO:2000826", "GO:0001707", "GO:0003151", "GO:0060393", "GO:0061035", "GO:0030510", "GO:0030509", "GO:0045667", "GO:0051216", "GO:0030324", "GO:0050679", "GO:0060173", "GO:0009952", "GO:0048705", "GO:0045926", "GO:0048638", "GO:0048608", "GO:0007423", "GO:0007420", "GO:0008285", "GO:0050767", "GO:0030334", "GO:0060429", "GO:0045944", "GO:0051094", "GO:2000113", "GO:0045934", "GO:0048468", "GO:0051240"], "Function": ["GO:0019955"], "KEGG": ["hsa04350"], "PMID": ["31979268", "31996252", "32211409", "32238803", "32845956", "29496517", "30392121", "30539233", "30733656", "30827938", "30854720", "30999619", "31167348", "31217285", "31217738", "31249554", "31311865", "31316051", "31530856", "31665064", "31861793", "28629737", "29115380", "29234727", "29315687", "29324456", "29330161", "29415997", "29449696", "29747422", "29752282", "29754876", "29767241", "29767367", "30012194", "30098998", "30206204", "30324105", "30469504", "30619890", "27698430", "27773809", "27844469", "27864336", "28115580", "28163952", "28278424", "28299802", "28401685", "28423564", "28447104", "28467498", "28481944", "28615657", "28680159", "28769795", "28870989", "28886385", "28903487", "28969002", "29340096", "26461965", "26495794", "26776312", "26827654", "26967714", "27086888", "27188586", "27191723", "27289177", "27354790", "27355685", "27385727", "27524626", "27528760", "27746044", "27795714", "27997570", "24998846", "25446538", "25587097", "25601208", "25602473", "25706534", "25768094", "25808976", "25893161", "25938661", "26013758", "26123688", "26141517", "26215036", "26235139", "26274893", "26352281", "26391659", "26444546", "26447543", "26455827", "26509156"], "RCTM": ["HSA-162582"], "NetworkNeighborAL": ["CL:5929"], "PMC": ["7452852", "7113306", "7075941", "7073173", "7008977", "6990519", "6982176", "6903908", "6819484", "6748948", "6706059", "6681752", "6679586", "6637205", "6600593", "6593811", "6582276", "6566744", "6515024", "6394697", "6362854", "6316377", "6311184", "6305318", "6172302", "6134011", "6109615", "6059703", "6048721", "6039103", "6033643", "5992594", "5984193", "5983782", "5945579", "5861030", "5833706", "5795617", "5769627", "5762364", "5746303", "5723373", "5637726", "5612783", "5609934", "5550896", "5509761", "5509488", "5501910", "5498665", "5488238", "5483997", "5471210", "5421763", "5414995", "5410293", "5378681", "5342987", "5326597", "5282469", "5173340", "5113147", "5067322", "5013871", "5003109", "5001929", "4966848", "4927184", "4907710", "4886232", "4874810", "4871520", "4853233", "4833530", "4753137", "4741448", "4741102", "4735642", "4689138", "4673207", "4626182", "4609778", "4596878", "4586738", "4562868", "4554828", "4517404", "4456160", "4443547", "4398664", "4358884", "4344885", "4338295", "4325271", "4309750", "4300214"], "score": "600"}, "IL2RG_IL7R": {"Process": ["GO:0038111"], "Component": ["GO:0009897"], "Function": ["GO:0004896"], "Keyword": ["KW-0705", "KW-0675"], "KEGG": ["hsa05340", "hsa04630", "hsa04060", "hsa04151", "hsa05200"], "InterPro": ["IPR003531", "IPR003961", "IPR036116", "IPR013783"], "PMID": ["34159752", "31767632", "31911623", "31998790", "32009323", "32019891", "32063905", "32082327", "32117306", "32181275", "32223753", "32445296", "32779449", "32791329", "33628209", "29625134", "29939941", "30503142", "30552164", "30595449", "30651344", "30683858", "30723095", "30770814", "30777857", "30778343", "30845223", "30850736", "30854108", "30856173", "30886618", "30897162", "30922400", "30926235", "30940840", "30944470", "30967617", "31018996", "31024866", "31058115", "31100039", "31110501", "31137085", "31145756", "31148972", "31179236", "31191551", "31208153", "31221971", "31242590", "31242804", "31244832", "31283790", "31286412", "31316752", "31332184", "31337788", "31349155", "31366568", "31392129", "31405895", "31420016", "31427184", "31428098", "31440277", "31456805", "31534216", "31545408", "31552044", "31572360", "31593314", "31597342", "31620118", "31628331", "31658584", "31736942", "31737588", "31741754", "31766350", "31781102", "31781103", "31817502", "31822609", "31875557", "32082296", "32099460", "29183988", "29208547", "29253513", "29304123", "29317685", "29382598", "29436597", "29449575", "29452935", "29456530", "29462399", "29484181", "29485974", "29549114"], "RCTM": ["HSA-1266695"], "NetworkNeighborAL": ["CL:3912"], "PMC": ["8290234", "7897653", "7481889", "7424196", "7104540", "7063414", "7035474", "7028690", "7027528", "7005222", "7002357", "7000421", "6997278", "6997219", "6970498", "6966642", "6966522", "6965034", "6954904", "6946674", "6940205", "6936713", "6861185", "6851052", "6844328", "6834641", "6831519", "6829590", "6829352", "6822223", "6802119", "6801424", "6800037", "6788927", "6776186", "6760365", "6756040", "6749021", "6737833", "6733707", "6704686", "6700292", "6698010", "6695501", "6688484", "6682495", "6650435", "6646407", "6628508", "6627042", "6613708", "6611138", "6598323", "6586630", "6581000", "6549489", "6542544", "6538686", "6534087", "6531932", "6522741", "6499215", "6481643", "6477155", "6477099", "6460992", "6445073", "6437964", "6428341", "6428256", "6409349", "6405045", "6400800", "6400543", "6398344", "6377622", "6369708", "6358025", "6347616", "6329660", "6170730", "6037048", "6019125", "6003836", "5919805", "5887055", "5881472", "5846653", "5828523", "5822408", "5814445", "5801419", "5773236", "5760642", "5748853"], "score": "600"}, "HEYL_NOTCH3": {"Process": ["GO:0007221", "GO:0032835", "GO:0045664", "GO:0006366", "GO:0035295", "GO:0048646", "GO:0072359", "GO:0009968", "GO:0045892"], "Keyword": ["KW-0914", "KW-0217"], "KEGG": ["hsa05224", "hsa05165", "hsa05200"], "PMID": ["32092942", "30238211", "30636370", "31129492", "31379945", "31615106", "31796853", "28941602", "29463793", "29532851", "29545603", "30030826", "30117015", "30194467", "30226866", "30290177", "30347392", "30375389", "30456308", "27821617", "28356914", "28428712", "28472949", "28521042", "28594912", "28676438", "28719575", "29054964", "26521657", "26786414", "26936847", "26939110", "27107790", "27131604", "27140856", "27197169", "27216293", "27240197", "27378579", "27381829", "27454451", "27565024", "27923399", "25311838", "25387766", "25572698", "25617435", "25700162", "25870235", "25922523", "25934888", "26147083", "26183893", "26198357", "26213336", "26592839", "23963632", "24076266", "24345875", "24472470", "24479731", "24508387", "24583262", "24749067", "24906372", "25038227", "25364710", "25601901", "26312157", "23117660", "23420695", "23457626", "23668474", "23699523", "23703657", "23766265", "23901284", "23977226", "24043949", "24209892", "24273513", "24367688", "24386421", "21818769", "21952830", "22002679", "22045613", "22147907", "22351932", "22457635", "22547109", "22613711", "22615991", "22715413", "23078884", "23342261", "20614134", "21321153", "21557011", "21624809"], "RCTM": ["HSA-157118"], "NetworkNeighborAL": ["CL:6081"], "PMC": ["7072615", "6890777", "6843177", "6657611", "6536707", "6494455", "6382709", "6360133", "6280662", "6237857", "6233323", "6207726", "6178221", "6161902", "6133107", "6002343", "5933616", "5886295", "5881647", "5820265", "5818282", "5741834", "5568480", "5529143", "5520050", "5464651", "5418727", "5385399", "5357538", "5340259", "5145742", "5144577", "5142279", "5074914", "4942359", "4933934", "4926772", "4911243", "4903875", "4822406", "4791423", "4726253", "4695194", "4607068", "4560672", "4545650", "4536967", "4521991", "4459822", "4447303", "4423829", "4419274", "4336283", "4325377", "4283135", "4206996", "4154994", "4113727", "4107328", "3986584", "3982918", "3970724", "3956445", "3947214", "3932967", "3913963", "3903015", "3874025", "3867546", "3827841", "3824104", "3778678", "3772757", "3758784", "3744489", "3726525", "3716275", "3707963", "3677191", "3573152", "3572946", "3544441", "3524357", "3502717", "3488350", "3408176", "3384696", "3377369", "3371022", "3355134", "3310726", "3302221", "3272107", "3260393", "3210892"], "score": "600"}, "CXCR3_CXCL13": {"Process": ["GO:0048247", "GO:0070098", "GO:0050921", "GO:0002685", "GO:0007204", "GO:0045765", "GO:0006954", "GO:0048646", "GO:0051241", "GO:0007186", "GO:0042127"], "Keyword": ["KW-0145"], "KEGG": ["hsa04062", "hsa04060"], "PMID": ["33232721", "33467722", "34237649", "31733111", "31796951", "31841044", "31906479", "31913856", "31935848", "31983065", "31991604", "32000760", "32082308", "32114393", "32127796", "32157087", "32157125", "32209092", "32211348", "32268275", "32269686", "33123134", "33330050", "30377338", "30478422", "30499575", "30546951", "30549419", "30650358", "30655308", "30696983", "30723095", "30745186", "30777092", "30778076", "30787933", "30800123", "30816519", "30824527", "30828337", "30873179", "30874350", "30903869", "30911136", "30915067", "30941119", "30967876", "30973890", "30977203", "30984195", "31026414", "31033594", "31069145", "31069161", "31100059", "31101122", "31101882", "31105685", "31133860", "31136008", "31167762", "31168092", "31189943", "31189952", "31209404", "31210415", "31244831", "31275325", "31308541", "31312028", "31324882", "31333650", "31341169", "31390578", "31423738", "31444404", "31447862", "31456809", "31480382", "31500373", "31537912", "31555593", "31572568", "31581676", "31591367", "31603920", "31616413", "31627866", "31647037", "31666568", "31683641", "31687053", "31702806", "31803182", "31814701", "31921177", "31921189", "32117199", "33911617", "28736271"], "RCTM": ["HSA-162582"], "NetworkNeighborAL": ["CL:7365"], "PMC": ["7992767", "7830156", "7735156", "7570948", "7137023", "7136607", "7131952", "7109061", "7093991", "7074856", "7072521", "7068837", "7064901", "7064590", "7064569", "7049648", "7038820", "7026892", "7016883", "7010811", "7002358", "6993467", "6982134", "6977695", "6930186", "6923700", "6890378", "6877598", "6874831", "6862604", "6857774", "6854604", "6852567", "6827161", "6821795", "6819875", "6818157", "6808495", "6806548", "6802000", "6788883", "6780166", "6775284", "6771938", "6770459", "6761725", "6731125", "6726437", "6722482", "6717561", "6707182", "6700335", "6697065", "6656756", "6653018", "6647859", "6642691", "6626542", "6615198", "6609483", "6602789", "6599474", "6593115", "6563595", "6561945", "6546165", "6542545", "6525459", "6525255", "6523399", "6499173", "6495537", "6492984", "6492968", "6487968", "6459597", "6450439", "6440384", "6434926", "6423582", "6422991", "6422039", "6400988", "6400543", "6384271", "6379489", "6378740", "6375834", "6372527", "6363434", "6350622", "6325132", "6325012", "6287794", "5844600"], "score": "600"}, "CXCR3_CCL21": {"Process": ["GO:0048247", "GO:0051282", "GO:0070098", "GO:0050921", "GO:0002685", "GO:0007204", "GO:0006954", "GO:0007155", "GO:0043066", "GO:0051050", "GO:1902533", "GO:0007186"], "Keyword": ["KW-0145"], "KEGG": ["hsa04062", "hsa04060"], "PMID": ["31796951", "31970588", "31983065", "31991604", "32014515", "32111837", "32153578", "32161595", "32189997", "32211348", "32214134", "32231656", "32330476", "32565940", "32689904", "33123134", "30478422", "30502589", "30658505", "30723095", "30777092", "30778076", "30785638", "30787933", "30824527", "30873179", "30874350", "30899263", "30914733", "30915078", "30936872", "30941119", "30977203", "30979057", "30987228", "31026414", "31041299", "31061630", "31069161", "31100966", "31101122", "31105685", "31174392", "31193493", "31244846", "31248118", "31249570", "31257468", "31257992", "31307548", "31312028", "31406672", "31431807", "31554793", "31581676", "31628331", "31690788", "31750245", "31776331", "31814701", "31905690", "31921156", "31921189", "32010148", "32038612", "29189412", "29246401", "29272415", "29293587", "29332936", "29338732", "29416853", "29431689", "29503649", "29507584", "29520275", "29520367", "29527513", "29535724", "29552015", "29556226", "29632724", "29637711", "29666622", "29732011", "29735644", "29761166", "29858286", "29875261", "29997123", "29997620", "30030323", "30076959", "30082772", "30093907", "30126117", "30165356", "30217830", "30266714", "30319638"], "RCTM": ["HSA-162582"], "NetworkNeighborAL": ["CL:7365"], "PMC": ["7570948", "7286113", "7131952", "7098933", "7097228", "7096434", "7083101", "7074856", "7072521", "7072120", "7053378", "7048855", "7044183", "7026892", "7019604", "6985149", "6974474", "6930186", "6923277", "6881351", "6857774", "6848379", "6831659", "6827161", "6802119", "6761123", "6731125", "6717561", "6711759", "6701936", "6685500", "6657970", "6631514", "6630071", "6627906", "6600384", "6597261", "6582763", "6563723", "6562906", "6536457", "6525459", "6521027", "6520684", "6500397", "6499173", "6495537", "6492968", "6487968", "6476925", "6435673", "6434926", "6431610", "6422055", "6422039", "6416210", "6400988", "6400543", "6379489", "6378740", "6372527", "6357781", "6357066", "6325012", "6309445", "6290759", "6289880", "6179953", "6167476", "6120486", "6115859", "6112860", "6089537", "6079066", "6070600", "6028555", "6028505", "5985935", "5944576", "5929454", "5894355", "5891592", "5889291", "5845129", "5840889", "5840145", "5834428", "5833086", "5829610", "5827529", "5820320", "5812358", "5782407", "5771146", "5749787"], "score": "600"}, "NRAS_PIK3CA": {"Keyword": ["KW-0656"], "KEGG": ["hsa01521", "hsa01522", "hsa04012", "hsa04014", "hsa04015", "hsa04062", "hsa04068", "hsa04071", "hsa04072", "hsa04140", "hsa04150", "hsa04151", "hsa04210", "hsa04211", "hsa04213", "hsa04218", "hsa04360", "hsa04370", "hsa04550", "hsa04650", "hsa04660", "hsa04662", "hsa04664", "hsa04722", "hsa04725", "hsa04810", "hsa04910", "hsa04915", "hsa04917", "hsa04919", "hsa04926", "hsa04933", "hsa05160", "hsa05161", "hsa05165", "hsa05166", "hsa05167", "hsa05203", "hsa05205", "hsa05206", "hsa05210", "hsa05211", "hsa05213", "hsa05214", "hsa05215", "hsa05218", "hsa05220", "hsa05221", "hsa05223", "hsa05224", "hsa05225", "hsa05226", "hsa05230", "hsa05231", "hsa05200"], "PMID": ["32043900", "33915518", "31374137", "31743516", "31867841", "31925297", "31940719", "31949199", "31979318", "32014025", "32025336", "32050465", "32133418", "32164265", "32197436", "32204305", "32206037", "32206360", "32207263", "32210430", "32214828", "32219013", "32219061", "32232001", "32256352", "32269612", "32369821", "32473611", "32625092", "29307569", "29621614", "30121958", "30287548", "30312528", "30542204", "30567904", "30591517", "30602391", "30639242", "30643249", "30646508", "30709791", "30784243", "30785867", "30786925", "30816012", "30816460", "30848094", "30859564", "30871467", "30909364", "30915108", "30921324", "30934988", "30937446", "30948496", "30970263", "30987166", "30999681", "31003596", "31009917", "31015309", "31025831", "31040922", "31058079", "31068650", "31080553", "31086113", "31096111", "31118560", "31119042", "31124195", "31126066", "31127692", "31140217", "31141932", "31179415", "31181806", "31186313", "31207946", "31217897", "31226844", "31227006", "31236308", "31247975", "31254442", "31264548", "31289513", "31289610", "31311505", "31320709", "31347092", "31350822", "31355047", "31382929", "31395751", "31455041", "31455347", "31456750", "31480354"], "RCTM": ["HSA-109582"], "PMC": ["8205048", "8100622", "7419022", "7311751", "7140675", "7139884", "7139554", "7115063", "7097678", "7094861", "7090308", "7090218", "7083634", "7083487", "7083147", "7079375", "7079252", "7078327", "7057834", "7046989", "7039987", "7038784", "7038132", "7037360", "7005625", "6998257", "6997177", "6965099", "6964137", "6946677", "6859585", "6822250", "6816337", "6771634", "6770689", "6770443", "6728290", "6724511", "6724201", "6712827", "6698790", "6690758", "6683413", "6678600", "6670011", "6644129", "6639322", "6639182", "6636046", "6627901", "6627713", "6627075", "6617112", "6609254", "6589502", "6588909", "6587976", "6581088", "6566633", "6565516", "6562582", "6557202", "6555144", "6547427", "6543115", "6540134", "6528456", "6525306", "6520836", "6520749", "6520638", "6514765", "6506598", "6504226", "6503308", "6498998", "6488152", "6481343", "6479071", "6478763", "6474042", "6468430", "6463111", "6438456", "6435851", "6423615", "6422983", "6416880", "6386588", "6381667", "6363432", "6360370", "6359975", "6317219", "6170734"], "score": "600"}, "BMPR1A_NOG": {"Process": ["GO:0003223", "GO:0060897", "GO:0061312", "GO:0061626", "GO:1901213", "GO:0003203", "GO:0048645", "GO:0061384", "GO:0060043", "GO:0021983", "GO:0001707", "GO:0042733", "GO:0060393", "GO:0003151", "GO:0007492", "GO:0060411", "GO:0061053", "GO:0009953", "GO:0045667", "GO:0019827", "GO:0048762", "GO:0051216", "GO:0030324", "GO:0050679", "GO:0009952", "GO:2000027", "GO:0030336", "GO:0050768", "GO:0001701", "GO:0048568", "GO:0003006", "GO:0045944", "GO:0051094", "GO:0048468", "GO:0051240"], "KEGG": ["hsa04350"], "PMID": ["33159638", "33548573", "33980237", "31996252", "32105214", "32142668", "32152328", "32209485", "32238803", "32453466", "32845956", "30239775", "30392121", "30413887", "30414136", "30539233", "30609919", "30705753", "30708099", "30745822", "30854720", "30902259", "31027994", "31171901", "31216669", "31217019", "31311865", "31320612", "31450621", "31530856", "31637260", "31694641", "28681971", "29229532", "29244903", "29315687", "29360544", "29376829", "29513926", "29529483", "29666052", "29719616", "29752282", "29754876", "29767241", "29793441", "29899771", "29902209", "29930977", "29933623", "30087351", "30098998", "30102472", "30120338", "30134066", "30134069", "30171151", "30174316", "30181900", "30283901", "30345151", "30349003", "30469504", "30505649", "27364468", "27374065", "27581688", "27773809", "27864336", "27915011", "27935820", "27987249", "28007661", "28074350", "28077088", "28110217", "28159860", "28160402", "28163952", "28193725", "28299802", "28394884", "28413068", "28413565", "28445731", "28467498", "28534535", "28648364", "28694257", "28747340", "28835755", "28870287", "28870989", "28886385", "28890779", "29081810", "29129916", "29232368", "29404474", "26138449"], "RCTM": ["HSA-162582"], "NetworkNeighborAL": ["CL:5929"], "PMC": ["8117630", "7452852", "7113306", "7109522", "7105820", "7069721", "7063040", "6990519", "6903908", "6836336", "6800124", "6769927", "6766129", "6748948", "6733417", "6710826", "6681752", "6639381", "6627856", "6600080", "6593811", "6582603", "6535652", "6467800", "6394697", "6367540", "6359924", "6343229", "6320592", "6316377", "6311184", "6261384", "6201342", "6197243", "6193039", "6177008", "6163436", "6135866", "6124159", "6120946", "6108449", "6108447", "6098060", "6081372", "6059703", "6054479", "6033643", "6019817", "6009760", "6002883", "5992594", "5992531", "5984193", "5982492", "5968480", "5941946", "5915083", "5877473", "5873274", "5832415", "5814349", "5769627", "5726630", "5712477", "5694942", "5682285", "5678904", "5612783", "5610807", "5584991", "5574483", "5568528", "5560039", "5558053", "5556610", "5554737", "5550896", "5531599", "5510744", "5488238", "5482241", "5474349", "5414995", "5410172", "5397362", "5390468", "5354942", "5303154", "5282469", "5278525", "5256671", "5225521", "5209299", "5201454", "4937102"], "score": "600"}, "FZD8_FZD3": {"Process": ["GO:0035567", "GO:0060070", "GO:0035239"], "Function": ["GO:0042813", "GO:0017147", "GO:0030165", "GO:0004930"], "Keyword": ["KW-0879", "KW-0217", "KW-0297", "KW-0832"], "KEGG": ["hsa05217", "hsa04916", "hsa04150", "hsa04310", "hsa04390", "hsa04550", "hsa04934", "hsa05166", "hsa05205", "hsa05224", "hsa05225", "hsa05226", "hsa05165", "hsa05200"], "SMART": ["SM01330", "SM00063"], "InterPro": ["IPR000539", "IPR015526", "IPR020067", "IPR036790", "IPR017981"], "Pfam": ["PF01534", "PF01392"], "PMID": ["33618667", "31931755", "31941033", "32046053", "32052562", "30707741", "30737406", "30841855", "30849938", "30924074", "31249432", "31285641", "31382613", "31608072", "31769242", "31998752", "29084211", "29600540", "29632210", "29717114", "29776381", "29793441", "30057263", "30062101", "30555565", "28074068", "28147310", "28388415", "28416592", "28545982", "28803732", "28885975", "28904337", "29029485", "29038508", "26514730", "26778749", "26969975", "27110577", "27192435", "27555740", "27698350", "27744318", "27760216", "28174748", "25470458", "25547388", "26126266", "26132195", "26675214", "24162855", "24293657", "24348824", "24389191", "24662753", "24764076", "24897117", "24959224", "25262113", "22833265", "23178848", "23333523", "23345222", "23377854", "23445611", "23593172", "23764954", "23827310", "24088568", "24273411", "24403870", "25364706", "22124704", "22647544", "23076981", "23140630", "23251385", "21352958", "21533542", "21636130", "21752258", "21795542", "21907913", "22016777", "19765659", "19147588", "19277043", "19285468", "19300477", "19664639", "19708915", "19782678", "19849855", "18364260", "18701700", "18986540", "18997112", "17873379", "15647854", "15702250"], "RCTM": ["HSA-162582"], "NetworkNeighborAL": ["CL:5701"], "PMC": ["7901191", "7131918", "7037748", "7016569", "6966886", "6958774", "6881706", "6769121", "6721652", "6636823", "6599440", "6589473", "6408821", "6404335", "6368630", "6358104", "6276305", "6165711", "6093179", "6062551", "5968480", "5960217", "5931552", "5924918", "5851113", "5643531", "5630385", "5597608", "5590807", "5586543", "5537530", "5537054", "5514552", "5362476", "5247319", "5103317", "5087658", "5070765", "5059456", "4968609", "4968410", "4871528", "4842149", "4826689", "4745260", "4713724", "4686014", "4627850", "4488846", "4484057", "4344844", "4314372", "4287412", "4207013", "4190347", "4163545", "4071049", "4063647", "4049898", "4045932", "4000238", "3963860", "3940357", "3861566", "3854138", "3844105", "3843002", "3836661", "3763754", "3701286", "3653035", "3624033", "3620528", "3583648", "3564519", "3519492", "3458933", "3385642", "3350791", "3189939", "3180925", "3167573", "3162575", "2888028", "2854277", "2801549", "2770486", "2766021", "2754272", "2741579", "2669996", "2649445", "2629396", "2596118", "2452985"], "score": "600"}, "BAK1_BAX": {"Process": ["GO:0001783", "GO:0002352", "GO:0008635", "GO:0032471", "GO:0043497", "GO:0048597", "GO:0060068", "GO:0070242", "GO:1902262", "GO:1903896", "GO:0010248", "GO:0008053", "GO:0001782", "GO:0001836", "GO:0043496", "GO:0033137", "GO:0090200", "GO:0001974", "GO:0070059", "GO:0097192", "GO:1901030", "GO:0010332", "GO:0010524", "GO:0051881", "GO:0008630", "GO:0034644", "GO:0002262", "GO:0034620", "GO:0035108", "GO:0061025", "GO:0009636", "GO:0007420", "GO:0008283", "GO:0008285", "GO:0051726", "GO:0051704"], "Component": ["GO:0097136", "GO:0046930", "GO:0005741", "GO:0005783"], "Function": ["GO:0051400", "GO:0031072", "GO:0051087", "GO:0046982", "GO:0042803"], "Keyword": ["KW-1000", "KW-0053"], "KEGG": ["hsa04215", "hsa05216", "hsa01524", "hsa05210", "hsa05212", "hsa05213", "hsa05214", "hsa05217", "hsa05218", "hsa05220", "hsa05222", "hsa05223", "hsa04210", "hsa04141", "hsa05202", "hsa05224", "hsa05225", "hsa05226", "hsa05167", "hsa05203", "hsa05165", "hsa05200"], "SMART": ["SM00337"], "InterPro": ["IPR002475", "IPR020717", "IPR020726", "IPR020728", "IPR026298", "IPR036834"], "Pfam": ["PF00452"], "PMID": ["31863799", "32168739", "32685475", "33198338", "30461197", "30471378", "30516019", "30664159", "30710424", "30720072", "30813301", "30894073", "30896796", "31084767", "31167518", "31215339", "31258040", "31452803", "31515472", "31690718", "31799500", "31807158", "31817791", "31949507", "28993979", "29129777", "29257275", "29368005", "29403556", "29433359", "29434790", "29552105", "29556233", "29706614", "29731841", "29731900", "29765216", "29852199", "29938581", "30046113", "30127885", "30160351", "30250580", "30250865", "30305055", "30344670", "30389788", "30541591", "28213497", "28281027", "28350133", "28361387", "28376810", "28401933", "28507280", "28599421", "28693146", "28765925", "28846635", "28849044", "28928208", "28943902", "29113217", "29181377", "29250183", "26183715", "26772977", "26838806", "26884599", "26938300", "26962682", "26962684", "26967968", "27060176", "27259245", "27433345", "27446443", "27556459", "27748874", "27813025", "27994676", "28035994", "28101238", "25204670", "25236395", "25501598", "25590803", "25812120", "25821802", "25834399", "25834400", "25880086", "26041883", "26060891", "26151347", "26351857", "26353782", "26354682", "26379193", "26566231"], "RCTM": ["HSA-109581"], "NetworkNeighborAL": ["CL:2812"], "PMC": ["7696913", "7335397", "7139827", "6995572", "6953953", "6934939", "6876286", "6859425", "6844504", "6831575", "6742651", "6704326", "6662350", "6628066", "6570621", "6517609", "6471343", "6433689", "6430155", "6423616", "6412802", "6390015", "6349196", "6311495", "6292005", "6201215", "6180577", "6176139", "6144451", "6144284", "6135628", "6096072", "6070010", "6003420", "5944465", "5940126", "5920807", "5920744", "5845385", "5840568", "5786286", "5783510", "5780737", "5776514", "5741094", "5727598", "5693848", "5661607", "5658467", "5647045", "5638669", "5618009", "5605936", "5604101", "5547958", "5542236", "5494940", "5452934", "5428403", "5399169", "5379774", "5347618", "5297679", "5228289", "5190018", "5166549", "5136711", "5102021", "5095106", "5000768", "4950876", "4876145", "4835204", "4823948", "4823944", "4823925", "4815038", "4738356", "4715348", "4684998", "4669737", "4650556", "4650438", "4590641", "4581817", "4572863", "4565013", "4564272", "4558111", "4386983", "4374875", "4366042", "4365758", "4363532", "4262782"], "score": "600"}, "UGCG_ASAH1": {"Process": ["GO:0006672", "GO:0006687"], "Keyword": ["KW-0746"], "KEGG": ["hsa00600", "hsa01100"], "PMID": ["31906280", "32085512", "32098196", "32098447", "32182893", "32474112", "30621069", "30683667", "30735839", "31001082", "31022733", "31363040", "31457008", "31703585", "28842833", "29731990", "29982630", "30011843", "30060812", "30060815", "30120964", "30197917", "31891125", "27814604", "28189725", "28322247", "28687494", "28733637", "28753653", "28762527", "28775166", "28955782", "29075199", "29163032", "29264548", "26364609", "26786937", "26811497", "27126290", "27154977", "27441734", "27870891", "27980577", "25769964", "25771159", "25855965", "26095250", "26141240", "24060581", "24384461", "24599001", "24749054", "25164007", "25184529", "25367571", "23096701", "23290775", "23353700", "23563653", "23563667", "23579458", "23919551", "23984075", "24391908", "24970177", "22176347", "22180294", "22315320", "22349266", "22847494", "22962326", "22974251", "22989629", "21181285", "21415121", "21490804", "21707493", "21749307", "20137073", "20574539", "19147160", "19247196", "19298866", "19728861", "19874262", "21566746", "15679111", "11564794", "10974027", "30586924", "28155899", "25637183", "31496996", "28733363", "23835113", "20919643", "29044125", "29269995", "20452460", "30194926"], "RCTM": ["HSA-1430728"], "NetworkNeighborAL": ["CL:24842"], "PMC": ["7141376", "7073989", "7073171", "7072201", "7017054", "6936734", "6842240", "6756795", "6718434", "6712072", "6700246", "6485987", "6460930", "6454043", "6399501", "6356353", "6337583", "6320700", "6292211", "6196108", "6161031", "6140777", "6127980", "5929433", "5844360", "5772763", "5766709", "5726251", "5722210", "5705877", "5686665", "5675881", "5656936", "5647389", "5643460", "5614681", "5611970", "5533446", "5522391", "5359599", "5290459", "5234703", "5149029", "5117723", "4924601", "4884990", "4791218", "4717587", "4691703", "4650549", "4624034", "4603647", "4523684", "4461540", "4459585", "4370279", "4285436", "4221100", "4220304", "4216473", "4203652", "4096625", "4091661", "4030949", "3998523", "3986510", "3976422", "3962523", "3935629", "3877204", "3747619", "3721966", "3716967", "3614347", "3604153", "3556343", "3498583", "3495995", "3478226", "3442815", "3376837", "3282822", "3259192", "3090229", "3069696", "3066853", "3058424", "3022355", "2907186", "2888613", "2828451", "2796572", "2743142", "2660887", "2193270"], "score": "600"}, "XIAP_CASP7": {"Keyword": ["KW-0053"], "KEGG": ["hsa04215", "hsa04210", "hsa05200"], "PMID": ["33365077", "33755959", "31659567", "31743516", "31892549", "31930653", "31963204", "31979409", "32012980", "32053595", "32151798", "32180561", "32951155", "30326253", "30342797", "30506628", "30507173", "30576747", "30599902", "30625288", "30639261", "30654580", "30670698", "30678065", "30699367", "30699970", "30701088", "30733856", "30746905", "30813267", "30866919", "30881038", "30891950", "30978697", "31039814", "31059038", "31064994", "31075907", "31118573", "31249651", "31260254", "31294000", "31380246", "31392262", "31398271", "31450613", "31450709", "31450828", "31454995", "31505859", "31509938", "31546993", "31590367", "31604983", "31618928", "31638196", "31720316", "31766707", "31781485", "31824169", "31877692", "28224479", "29042326", "29063676", "29066276", "29158468", "29315210", "29330409", "29343508", "29362401", "29368005", "29386580", "29393421", "29416781", "29434799", "29506556", "29538428", "29549824", "29596115", "29619127", "29623944", "29629029", "29666220", "29669823", "29686719", "29700304", "29719463", "29719611", "29731848", "29731867", "29765202", "29772677", "29774132", "29805590", "29881252", "29946223", "29962003", "29966654", "29973205", "30093599"], "RCTM": ["HSA-109581"], "NetworkNeighborAL": ["CL:2760"], "PMC": ["7716706", "7126799", "7083487", "7073976", "7072423", "7063135", "7052947", "7043793", "7032656", "7028855", "7024344", "7023344", "7011010", "6995534", "6965345", "6900317", "6876990", "6858495", "6856297", "6838739", "6831210", "6829446", "6826788", "6826729", "6789105", "6770606", "6770402", "6770084", "6770071", "6769855", "6763784", "6747454", "6669006", "6664112", "6606734", "6566061", "6562873", "6556269", "6522877", "6510712", "6505044", "6503025", "6499140", "6496939", "6492315", "6430684", "6416936", "6413742", "6412296", "6410226", "6406242", "6379902", "6372329", "6361675", "6359839", "6359475", "6349851", "6348444", "6348338", "6342974", "6263143", "6124555", "6039425", "6033231", "6001173", "5987987", "5983579", "5955138", "5950566", "5942175", "5926506", "5921233", "5920861", "5919970", "5915078", "5909753", "5900522", "5886964", "5865955", "5857302", "5854930", "5854325", "5851616", "5838867", "5833427", "5829322", "5793066", "5792625", "5788649", "5786286", "5779616", "5776510", "5766540", "5752598", "5748481"], "score": "600"}, "CHUK_RELA": {"Process": ["GO:0002221", "GO:0002223", "GO:0009615", "GO:0032481", "GO:0033209", "GO:0034614", "GO:0038095", "GO:0043123", "GO:0043200", "GO:0050852", "GO:0051092", "GO:0070498", "GO:0032496", "GO:0046677", "GO:0043902", "GO:0009636", "GO:0006954", "GO:0010035", "GO:0098542", "GO:0042493", "GO:0045944", "GO:0035556"], "KEGG": ["hsa01523", "hsa04014", "hsa04062", "hsa04064", "hsa04210", "hsa04380", "hsa04620", "hsa04621", "hsa04622", "hsa04623", "hsa04657", "hsa04658", "hsa04659", "hsa04660", "hsa04662", "hsa04668", "hsa04920", "hsa05120", "hsa05131", "hsa05142", "hsa05145", "hsa05160", "hsa05161", "hsa05162", "hsa05166", "hsa05167", "hsa05168", "hsa05169", "hsa05212", "hsa05215", "hsa05220", "hsa05221", "hsa05222", "hsa05418", "hsa04010", "hsa05165", "hsa04151", "hsa05200"], "PMID": ["33478005", "31901862", "31947615", "31961795", "32033386", "32033410", "32054925", "32062419", "32075112", "32075247", "32133012", "32145751", "32150832", "32194422", "32195358", "32201398", "32209656", "32211411", "32231206", "32234079", "32265684", "32265906", "32780889", "33998855", "29651914", "30075154", "30196473", "30199605", "30240635", "30321559", "30336972", "30387821", "30421493", "30431078", "30487243", "30488488", "30553438", "30622239", "30659163", "30666126", "30716099", "30717249", "30756482", "30773503", "30775405", "30791439", "30796706", "30808860", "30813597", "30845975", "30849228", "30863427", "30867233", "30867826", "30867837", "30867890", "30872589", "30873160", "30925913", "30979686", "31003422", "31024312", "31064980", "31068381", "31068940", "31107917", "31134075", "31158394", "31160659", "31178872", "31183403", "31198979", "31198981", "31216707", "31227439", "31234396", "31234917", "31238570", "31244811", "31277415", "31284467", "31311877", "31319593", "31319599", "31328430", "31349602", "31349670", "31354634", "31354915", "31391116", "31396572", "31408949", "31446223", "31448275", "31480568", "31484794", "31485132", "31502302", "31506437", "31510045"], "RCTM": ["HSA-1168372"], "NetworkNeighborAL": ["CL:3639"], "PMC": ["7835924", "7212629", "7138542", "7106801", "7105607", "7105602", "7105474", "7084575", "7077277", "7075948", "7072934", "7072698", "7072272", "7066987", "7064631", "7060607", "7054536", "7040864", "7040100", "7031323", "7018718", "7017284", "7014964", "6950786", "6869488", "6787569", "6781272", "6770184", "6746997", "6737093", "6724458", "6723309", "6721782", "6720190", "6713801", "6704330", "6700395", "6692429", "6686503", "6684589", "6679104", "6679095", "6678954", "6678501", "6658002", "6642357", "6639976", "6636482", "6635795", "6635525", "6630988", "6627888", "6617214", "6605495", "6592003", "6581700", "6563445", "6557765", "6551188", "6547726", "6544535", "6543449", "6527189", "6514688", "6514058", "6504957", "6504182", "6491678", "6490683", "6468646", "6465739", "6449244", "6440013", "6433803", "6423620", "6418260", "6407248", "6406450", "6406369", "6403165", "6401509", "6401500", "6399389", "6396199", "6391473", "6377309", "6366960", "6365409", "6361451", "6358521", "6349162", "6331185", "6325107", "6317657", "6257846"], "score": "600"}, "GNAS_GNAQ": {"Process": ["GO:0007212", "GO:0007189", "GO:0009791", "GO:0030168", "GO:0030326", "GO:0043547", "GO:0001501", "GO:0032870", "GO:0042493", "GO:0022414"], "Component": ["GO:0005834", "GO:0030425"], "Function": ["GO:0031683", "GO:0001664", "GO:0003924", "GO:0005525"], "Keyword": ["KW-0013", "KW-0342", "KW-0460", "KW-0807"], "KEGG": ["hsa04015", "hsa04020", "hsa04261", "hsa04270", "hsa04540", "hsa04611", "hsa04713", "hsa04724", "hsa04726", "hsa04728", "hsa04730", "hsa04750", "hsa04911", "hsa04912", "hsa04915", "hsa04916", "hsa04918", "hsa04921", "hsa04922", "hsa04924", "hsa04925", "hsa04927", "hsa04934", "hsa04961", "hsa04970", "hsa04971", "hsa04972", "hsa05142", "hsa05146", "hsa05200"], "SMART": ["SM00275"], "InterPro": ["IPR001019", "IPR011025", "IPR027417"], "Pfam": ["PF00503", "PF00025"], "PMID": ["32532044", "21619427", "20714830", "14646694", "12086589", "30371878", "30761771", "29931260", "28179590", "28876222", "26894955", "27631024", "25423558", "24485488", "21317923", "19741567", "17702581", "31143927", "30111377", "26097886", "26307011", "26327537", "23478236", "23828942", "22236444", "29523687", "30204251", "29025585", "29220067", "25573287", "24071592", "20534837", "30971436", "31291995", "30272263", "30575751", "27218454", "24255551", "31514735", "28573215", "27057633", "27220763", "27568332", "22691121", "24565081", "18719078", "27285292", "27756406", "20060087", "31799787", "31941061", "32055701", "32099073", "32196516", "32265839", "30696811", "30730996", "30847023", "30857282", "30905849", "30912334", "31025831", "31138260", "31160609", "31248021", "31423337", "31527657", "31633047", "31693690", "31775759", "31781186", "29135520", "29467617", "29487694", "29575903", "29603567", "29636989", "29795681", "29914973", "30227836", "30310523", "30510362", "30613367", "27489289", "27741505", "27875628", "28137276", "28145643", "28229982", "28363951", "28415793", "28416737", "28446504", "28514312", "28525363", "28640116", "28770103", "29100278", "29299135", "29307989"], "RCTM": ["HSA-109582"], "PMC": ["7352965", "7105679", "7083309", "7042250", "7016562", "7008167", "7004534", "6943248", "6882338", "6875414", "6834262", "6788377", "6746819", "6743131", "6724201", "6677998", "6651591", "6617698", "6602504", "6591019", "6547725", "6537372", "6530789", "6491940", "6435845", "6429399", "6418364", "6398177", "6366887", "6351542", "6323903", "6303298", "6298401", "6234097", "6232366", "6202084", "6171013", "6145190", "6140781", "6104640", "6094570", "6066652", "5967825", "5949987", "5946082", "5890860", "5814261", "5808171", "5804490", "5746370", "5743500", "5659836", "5652672", "5650080", "5648526", "5559310", "5548131", "5527319", "5502096", "5484224", "5471059", "5471012", "5445603", "5440149", "5410282", "5352324", "5351654", "5339924", "5290099", "5282851", "5241251", "5069823", "5053711", "5019182", "4978764", "4966164", "4878875", "4769161", "4694844", "4618482", "4468339", "4259400", "3980263", "3925981", "3909954", "3877202", "3830942", "3349449", "3288394", "3005568", "2896866", "2820181", "2634606", "117241"], "score": "600"}, "FGR_SYK": {"Process": ["GO:0038083", "GO:0043306", "GO:0050764", "GO:0007229", "GO:0038096", "GO:0050715", "GO:0030100", "GO:0042742", "GO:0045088", "GO:0002283", "GO:0006897", "GO:0007169", "GO:0033674", "GO:0098657", "GO:0043900", "GO:0045087", "GO:0045055", "GO:0045859", "GO:0016477", "GO:1902533", "GO:0042127"], "Component": ["GO:0031234"], "Function": ["GO:0001784", "GO:0004715", "GO:0019901", "GO:0044877", "GO:0005102", "GO:0005524", "GO:0008144"], "Keyword": ["KW-0727", "KW-0829", "KW-0399", "KW-0067", "KW-0832"], "KEGG": ["hsa05169"], "SMART": ["SM00219", "SM00252"], "InterPro": ["IPR000980", "IPR001245", "IPR008266", "IPR020635", "IPR036860", "IPR017441", "IPR000719", "IPR011009"], "Pfam": ["PF00017", "PF00069", "PF07714"], "PMID": ["11672534", "34051221", "31680418", "31901221", "31992353", "32093123", "30605723", "30654600", "30830058", "30873178", "30914635", "31028249", "31138708", "31226944", "31277464", "31282857", "31434231", "31921192", "29031599", "29125705", "29216473", "29353325", "29438996", "29459867", "29470443", "29636436", "29763550", "29774100", "29861875", "29925802", "29992036", "30116247", "30181811", "30271400", "30349554", "30460241", "30546362", "30687710", "27759161", "28032533", "28102731", "28176486", "28199182", "28282470", "28359287", "28368000", "28426203", "28512645", "28576735", "28638976", "28811476", "28833704", "28837810", "28904407", "28991187", "29047397", "29235464", "29286055", "26349526", "26848862", "27071344", "27186148", "27499140", "27763263", "27768734", "27786273", "27807193", "27872592", "28087938", "25346239", "25428990", "25689372", "25783157", "25795378", "25887889", "25926555", "25955968", "25974135", "26068045", "26101325", "26120366", "26224100", "26232427", "26392467", "26453377", "26466016", "26517880", "26598760", "26628682", "26650353", "24037532", "24373315", "24505132", "24586448", "24678775", "24724051", "24860424", "24902122", "25038257", "25057020"], "RCTM": ["HSA-109582"], "NetworkNeighborAL": ["CL:4444"], "PMC": ["7072502", "7027541", "6988309", "6928112", "6720900", "6678419", "6660195", "6602532", "6588864", "6575637", "6502172", "6486619", "6435685", "6425277", "6404786", "6397676", "6359378", "6335340", "6279920", "6232667", "6186792", "6146083", "6132063", "6130198", "6114956", "6082945", "6032250", "6017231", "5994657", "5982769", "5955129", "5930406", "5899056", "5893879", "5865592", "5820395", "5807682", "5750123", "5727434", "5706974", "5666792", "5648501", "5624865", "5597638", "5591173", "5559087", "5557797", "5500908", "5490799", "5420437", "5382270", "5374673", "5345872", "5310841", "5240797", "5155032", "5136470", "5098908", "5098387", "5095291", "5074466", "4911173", "4896384", "4891096", "4875565", "4848023", "4841779", "4766099", "4755762", "4689164", "4673539", "4626889", "4618158", "4610851", "4591202", "4569528", "4546890", "4535360", "4506862", "4484417", "4481116", "4444601", "4402142", "4379541", "4342272", "4310742", "4249585", "4230584", "4188507", "4135013", "4030455", "4026737", "3971203", "3930642"], "score": "600"}, "BMPR1A_SMAD5": {"Process": ["GO:0001880", "GO:0045669", "GO:0007179", "GO:0030509", "GO:0051216", "GO:0007389", "GO:0035295", "GO:0006468", "GO:0009790", "GO:0060429", "GO:0045944"], "KEGG": ["hsa04350", "hsa04550"], "PMID": ["31675135", "31738481", "31957496", "31996252", "32256050", "33043005", "30392121", "30413887", "30414133", "30458056", "30478858", "30568302", "30898152", "30958854", "31019974", "31059090", "31091229", "31311865", "31320612", "31356698", "31434001", "31579527", "31658594", "31667459", "31826007", "31861570", "28681971", "28918311", "29097342", "29226476", "29376829", "29411501", "29416020", "29449840", "29555587", "29631995", "29750278", "29767241", "29844019", "29915186", "29976569", "30029678", "30120338", "30188920", "30206237", "30283901", "30287858", "30360575", "30761184", "27693511", "27773809", "28114966", "28123059", "28193725", "28257460", "28299802", "28467498", "28489883", "28495881", "28513105", "28569204", "28599080", "28611671", "28646109", "28733457", "28814567", "28815607", "28815688", "28945007", "29029620", "29113242", "29232368", "29285402", "26660854", "26735394", "26753790", "26771354", "26778533", "26780949", "26826495", "26862524", "26907255", "26941801", "27039259", "27104151", "27191723", "27217206", "27335065", "27385727", "27396341", "27405802", "27433166", "27601729", "27679685", "27795714", "27922109", "27977771", "28074096", "25176603", "25311629"], "RCTM": ["HSA-162582"], "NetworkNeighborAL": ["CL:5928"], "PMC": ["7523465", "7090222", "7031650", "7028150", "7027912", "7022616", "6990519", "6927666", "6834140", "6808222", "6760261", "6681752", "6639381", "6628926", "6538191", "6535142", "6522871", "6492930", "6467800", "6453526", "6451790", "6434085", "6429712", "6363705", "6328316", "6316356", "6311184", "6309868", "6309254", "6172200", "6134087", "6126839", "6124159", "6098060", "6059703", "6054746", "6028748", "6006330", "5986189", "5896781", "5873274", "5871398", "5866189", "5854540", "5839253", "5833391", "5832415", "5831257", "5799226", "5738879", "5726630", "5661662", "5650528", "5640934", "5636702", "5626404", "5568946", "5566526", "5554737", "5550896", "5547743", "5488238", "5452635", "5447768", "5425193", "5414995", "5336296", "5328643", "5260045", "5242376", "5198191", "5158050", "5138601", "5107316", "5067322", "5031890", "5029477", "5013871", "4956518", "4942823", "4940573", "4877576", "4875791", "4871520", "4838576", "4783985", "4769363", "4752998", "4746415", "4729924", "4719190", "4717534", "4383600", "4326607"], "score": "600"}, "SGPL1_SPHK2": {"Process": ["GO:0030148", "GO:0001568", "GO:0060322", "GO:0044703"], "KEGG": ["hsa00600", "hsa04071", "hsa01100"], "PMID": ["34085165", "32033121", "32176839", "32192225", "32998447", "30655321", "30683111", "31091284", "31314788", "31360579", "31477835", "31546702", "31554869", "31608278", "31694512", "31737503", "31783527", "29643998", "29685115", "29719499", "29721575", "29788359", "29863195", "29923327", "27720306", "27890706", "28135860", "28363640", "28706199", "29029455", "29085869", "29089987", "29249870", "29375197", "30740601", "26990127", "27160553", "25446881", "26347020", "26485657", "26539114", "24468113", "24728593", "24851099", "24929359", "25180446", "25330249", "25383881", "22750505", "23933064", "23936150", "24619572", "22606352", "22908849", "21304987", "21331079", "21543615", "18675379", "29853792", "25434743", "21946005", "27547823", "26174087", "24077965", "27011900", "31891125", "26157579", "29687345", "30484906", "27339463", "31417486", "28890699", "27129720", "25333900", "27049060", "27656050", "31861214", "26419927", "30718751", "29377310", "29250447", "29333002", "24614349", "20919643", "27621206", "25309325", "29540995", "30242145", "27692180", "18671863", "30612333", "27697478", "28851267", "29214018", "30140974", "26967245", "25362489", "31049165", "29147025", "21573029"], "RCTM": ["HSA-1430728"], "NetworkNeighborAL": ["CL:24874"], "PMC": ["7599816", "7139883", "7120161", "7037072", "6950728", "6949192", "6941007", "6936734", "6835097", "6801987", "6761390", "6761203", "6684947", "6662730", "6636735", "6614129", "6519827", "6479272", "6476865", "6445689", "6364841", "6361991", "6355341", "6347843", "6334734", "6154999", "6148460", "6089149", "6023743", "5986285", "5960540", "5913346", "5911956", "5884653", "5819894", "5818902", "5818153", "5742514", "5733215", "5713657", "5700482", "5698600", "5651498", "5649462", "5630355", "5576338", "5574909", "5511862", "5509685", "5315594", "5292070", "5140735", "5125891", "5053832", "5021499", "5016220", "5008362", "4988402", "4882985", "4861980", "4850705", "4800486", "4617901", "4610201", "4589103", "4539443", "4534000", "4502512", "4495778", "4425997", "4299585", "4291314", "4232981", "4230894", "4226500", "4205484", "4199546", "4162362", "4022777", "3948775", "3947625", "3912487", "3882047", "3791871", "3729514", "3609719", "3560305", "3351440", "3172106", "3090422", "3069696", "3031585", "2562162", "2547860"], "score": "600"}, "BMPR1A_SMAD6": {"Process": ["GO:0003183", "GO:0009950", "GO:0003148", "GO:1902895", "GO:0035904", "GO:0060393", "GO:0007179", "GO:0030509", "GO:0045667", "GO:0003231", "GO:0045596", "GO:0035295", "GO:0009790", "GO:0060429", "GO:0051241", "GO:0006955", "GO:0042127"], "Function": ["GO:0046332"], "KEGG": ["hsa04350"], "PMID": ["31996252", "32105214", "33166654", "30595547", "30721716", "31059090", "31085163", "31324879", "31511566", "31586071", "31626133", "31658594", "31694641", "31768489", "31775259", "31976476", "28918311", "29129645", "29367466", "29571612", "29594151", "29631995", "29641448", "29749927", "29752282", "30029678", "30098998", "27660075", "27693511", "27920040", "28077088", "28106101", "28467498", "28489883", "28495881", "28637511", "28641928", "28694257", "28733457", "28814567", "28844842", "28886385", "28985029", "29020916", "29222456", "26631724", "26660854", "26780949", "27012662", "27199449", "27208419", "27385727", "27601729", "27606499", "25176603", "25311629", "25359125", "25428115", "25601208", "25897433", "25924783", "25970290", "25987829", "26020521", "26047946", "26081042", "26226633", "26235139", "26274893", "26423516", "26568816", "24443024", "24608800", "24680892", "24850914", "24864252", "25007997", "25136070", "25401122", "25478164", "26556413", "23179685", "23243027", "23483893", "23637785", "23761735", "23880664", "23917168", "24008158", "24077895", "24116187", "24145169", "24173804", "24330639", "21763749", "21945156", "22275001", "22374147", "22958403", "22960284"], "RCTM": ["HSA-162582"], "NetworkNeighborAL": ["CL:5928"], "PMC": ["7069721", "6990519", "6958404", "6924545", "6903908", "6892741", "6874179", "6850218", "6836336", "6834140", "6824762", "6778199", "6739398", "6522871", "6434085", "6335586", "6148416", "6054746", "5992594", "5979292", "5947988", "5896781", "5871398", "5862098", "5821217", "5722815", "5659764", "5637055", "5636702", "5626404", "5612783", "5595652", "5560993", "5560039", "5547743", "5480199", "5425193", "5414995", "5334261", "5247719", "5242376", "5225521", "5045293", "5013871", "4919184", "4809742", "4806459", "4742757", "4717534", "4673207", "4644319", "4600745", "4590954", "4557308", "4554828", "4520454", "4467681", "4447420", "4443431", "4430433", "4422073", "4410689", "4406393", "4394136", "4383600", "4344892", "4326607", "4325271", "4255921", "4232216", "4154859", "4079587", "4057048", "4042855", "4016833", "3969452", "3969049", "3878643", "3855352", "3833432", "3812980", "3792867", "3775241", "3739305", "3671186", "3634066", "3594378", "3590201", "3523027", "3492913", "3466404", "3208316", "3203253"], "score": "600"}, "TRAF1_TNFAIP3": {"Process": ["GO:0010803", "GO:2001236", "GO:0051090"], "Keyword": ["KW-0053"], "KEGG": ["hsa04064", "hsa04668", "hsa05169"], "PMID": ["32028675", "32231389", "32674293", "30745806", "31092410", "31174269", "31207932", "31287004", "31541082", "31824568", "29651950", "29718933", "29760065", "30206205", "30319618", "30419821", "30513096", "27369649", "27575017", "28298903", "28362800", "28487501", "28600438", "28662718", "28702029", "28842689", "28887050", "28986577", "28990043", "29190882", "29285249", "26924576", "26925423", "27009084", "27092776", "27099782", "27536202", "27586056", "27830702", "25834819", "26002975", "26185770", "26226010", "26367137", "26379192", "26460319", "26504858", "26658904", "24178905", "24449572", "24487321", "24529102", "24747419", "24747594", "24798100", "25159142", "25437280", "22525270", "23223422", "23381558", "23450725", "23468073", "23506417", "23832230", "25258655", "21905002", "21908396", "22129793", "22294642", "22354554", "22536334", "22577947", "22586175", "22863753", "22975265", "23028356", "23121884", "23251214", "21156761", "21249183", "21383967", "21385363", "21492465", "21521520", "21556860", "21614018", "21673997", "21767392", "21931699", "19674979", "20049410", "20075733", "20179762", "20192992", "20196860", "20205706", "20233754", "20303870", "20309874", "20353580"], "RCTM": ["HSA-162582"], "NetworkNeighborAL": ["CL:3630"], "PMC": ["7404062", "7108734", "7072579", "6879671", "6754467", "6691931", "6627414", "6617024", "6613242", "6367523", "6279052", "6251041", "6233266", "6165910", "6134143", "5984538", "5931457", "5779956", "5739636", "5696148", "5657581", "5630589", "5626232", "5572729", "5522097", "5502421", "5492717", "5487479", "5376300", "5331050", "5109591", "5009362", "4967658", "4837569", "4836711", "4808443", "4806505", "4746355", "4729856", "4707038", "4687638", "4650442", "4609464", "4569087", "4491573", "4475472", "4365300", "4285161", "4250577", "4172344", "4163118", "4051202", "4013649", "4005385", "3995011", "3994469", "3991618", "3930761", "3884829", "3783172", "3721195", "3694322", "3686260", "3683854", "3674592", "3652476", "3606368", "3594048", "3521484", "3491807", "3488004", "3441678", "3375583", "3366043", "3335047", "3245926", "3239354", "3171415", "3132380", "3132064", "3121048", "3108877", "3094270", "3060109", "3044685", "3020935", "3015094", "2935325", "2933175", "2888207", "2888185", "2888183", "2825264"], "score": "600"}, "UGCG_SMPD1": {"Process": ["GO:0006687", "GO:0046513"], "KEGG": ["hsa00600", "hsa01100"], "PMID": ["33749503", "31868683", "32098196", "32098447", "30530526", "30683667", "31188689", "31197681", "31321505", "31581580", "28842833", "29343457", "29511534", "30011843", "30060815", "30061825", "30071029", "30205942", "30223045", "30300355", "30687116", "27840079", "28231462", "28322247", "28322796", "28744197", "28775166", "28783107", "29075199", "29186855", "26747710", "26811497", "27121756", "27154977", "27605553", "27870891", "25597763", "25771159", "25784942", "25855965", "26095250", "26174087", "26253821", "26530050", "24384461", "25060904", "25349751", "25440051", "25479233", "23096701", "23290775", "23353987", "23563667", "23579458", "23640498", "23667632", "23919551", "24237309", "24391908", "24575399", "22176347", "22258513", "22297646", "22937840", "20561942", "20807315", "21181285", "21303545", "21415121", "21629700", "21794038", "20456020", "20525256", "20616960", "19052561", "19387108", "16807977", "15364016", "15679111", "12208520", "10974027", "31906280", "32182893", "31891125", "26786937", "27339463", "29643939", "31417486", "23646066", "21566746", "31457008", "25620271", "24861084", "22988930", "27814604", "22974251", "30621069", "28687494", "29163032", "24055889"], "RCTM": ["HSA-1430728"], "NetworkNeighborAL": ["CL:24845"], "PMC": ["7141376", "7073989", "7073171", "7029361", "7017054", "6936734", "6832137", "6821533", "6787114", "6744384", "6700246", "6684947", "6566750", "6399501", "6356353", "6336831", "6331723", "6327306", "6320700", "6177216", "6177135", "6161031", "6071970", "6054920", "5891157", "5844360", "5814740", "5772763", "5766709", "5751131", "5726251", "5675881", "5643460", "5578110", "5513154", "5504187", "5434644", "5359599", "5327952", "5222682", "5117723", "5026326", "5016220", "4939172", "4884990", "4717587", "4650549", "4632660", "4562691", "4550290", "4523684", "4502512", "4461540", "4406771", "4393079", "4386893", "4359096", "4349382", "4345273", "4257710", "4221100", "4216473", "4203652", "4202276", "4096625", "4091661", "3998523", "3960371", "3929518", "3901850", "3877204", "3784343", "3686920", "3646759", "3643694", "3640872", "3556343", "3478226", "3477085", "3101221", "3090229", "3058424", "3047436", "3022355", "3008286", "3006650", "2910150", "2902432", "2895776", "2893047", "2843519", "2688147", "2193270"], "score": "600"}, "HTR1B_DRD2": {"Process": ["GO:0002031", "GO:0014059", "GO:0032228", "GO:0042756", "GO:0051967", "GO:0042220", "GO:0050795", "GO:0072347", "GO:0007193", "GO:2001023", "GO:0051588", "GO:0060359", "GO:0045471", "GO:0043271", "GO:1903531", "GO:0009410", "GO:0046677", "GO:0008015", "GO:0007268", "GO:0009636", "GO:0098657", "GO:0008284", "GO:0009628"], "Function": ["GO:0070405", "GO:0030594", "GO:0004930", "GO:0008144"], "Keyword": ["KW-0297"], "KEGG": ["hsa04024", "hsa04080"], "InterPro": ["IPR000276", "IPR017452"], "Pfam": ["PF10320", "PF00001"], "PMID": ["34199792", "31478179", "32014554", "32125460", "32168319", "32199997", "33224242", "33244961", "30766477", "31014225", "31111357", "31159491", "31212854", "31614907", "31620020", "28054193", "28901854", "28971285", "29276054", "29343833", "29382897", "29398112", "29524848", "29552726", "29593543", "29661255", "29731525", "29785111", "29858598", "29896132", "30224768", "30287754", "30347827", "30470814", "27720787", "28270751", "28270862", "28459439", "28473721", "28628756", "28748860", "28753422", "28867940", "28890736", "28894586", "28904447", "29057276", "29862379", "26869923", "26903789", "26903795", "27087806", "27150400", "27650554", "27810775", "25650085", "25655461", "25670520", "26066722", "26185765", "26251766", "26441655", "26549892", "23546171", "23973568", "24438157", "24791199", "24795614", "24904397", "24971074", "25017045", "25317006", "25360773", "25374541", "25452719", "23342024", "23422934", "23485949", "23593239", "23597047", "23785236", "23887686", "24143125", "24174903", "24312204", "22028400", "22259185", "22558465", "22754217", "22761612", "23032942", "23393546", "25324626", "25478122", "20951731", "21350792", "21365391", "21655346", "21835227", "21906503"], "RCTM": ["HSA-162582"], "PMC": ["8227035", "7667553", "7297821", "7135368", "6829862", "6759823", "6734474", "6675570", "6617109", "6600179", "6554261", "6365703", "6309861", "6274606", "6251863", "6214143", "6213157", "6143434", "6141614", "5994209", "5987676", "5976254", "5953306", "5935273", "5935264", "5902989", "5857711", "5847444", "5789875", "5772633", "5766830", "5754455", "5646707", "5586110", "5582657", "5581967", "5573560", "5560499", "5552826", "5547839", "5478435", "5466704", "5431432", "5327504", "5319934", "5318393", "5191954", "5108578", "4818794", "4777966", "4746330", "4742554", "4735425", "4631445", "4585031", "4524748", "4491549", "4437814", "4330993", "4325423", "4253374", "4233907", "4204440", "4198854", "4194002", "4148591", "4053925", "4033128", "4006340", "3997037", "3965568", "3898241", "3842251", "3811103", "3798203", "3701956", "3682805", "3636495", "3617140", "3573269", "3565826", "3564659", "3547034", "3385710", "3385174", "3382046", "3340339", "3221766", "3174022", "3104691", "3094671", "3042115", "3031138"], "score": "600"}, "CTH_MTR": {"Process": ["GO:0009086", "GO:0017144"], "Function": ["GO:0019842", "GO:0048037"], "Keyword": ["KW-0028"], "KEGG": ["hsa00450", "hsa00270", "hsa01230", "hsa01100"], "PMID": ["819897", "32024302", "32218777", "32245022", "32469419", "29608906", "29786139", "30646578", "30770540", "30775629", "30781581", "30781775", "30871635", "31069230", "31100816", "31319489", "31321096", "31417486", "31447151", "31519977", "31539805", "31641591", "31670376", "32154498", "28605831", "29474406", "29722030", "29792680", "30022794", "30050925", "30065790", "30094187", "30429785", "27620316", "27778219", "28245568", "28487633", "28598562", "28753969", "28806970", "28930162", "29056905", "29299040", "26742069", "26959487", "27033954", "27267668", "27602985", "27775595", "27805256", "27973419", "25463282", "25630355", "25729574", "25801727", "26046927", "26047341", "26053618", "26276101", "26376956", "26472193", "26495122", "26558284", "24974179", "25018788", "25033061", "25339876", "25584190", "22995213", "23136133", "23396728", "23472083", "23576045", "23766724", "23877091", "24236104", "24314320", "24376891", "24532985", "22240119", "22260268", "22307928", "22856873", "20567909", "20814827", "21284672", "21338559", "21731679", "22022143", "22082324", "24212770", "20561703", "20578266", "20613990", "20889125", "18675334", "16519922", "15642325", "8507876", "30362089"], "RCTM": ["HSA-1430728"], "NetworkNeighborAL": ["CL:21703"], "PMC": ["7140887", "7078163", "7072208", "7053581", "7025433", "6879356", "6811996", "6796781", "6744457", "6743726", "6684947", "6679037", "6609363", "6587534", "6562400", "6491750", "6419445", "6413093", "6412520", "6398387", "6365407", "6359124", "6220027", "6167214", "6152384", "6080220", "6062997", "6047336", "6046153", "6011177", "5839495", "5825090", "5749629", "5741875", "5635055", "5622795", "5601299", "5557254", "5403919", "5372852", "5344790", "5203861", "5188458", "5133158", "5107119", "5085763", "5014566", "4784912", "4728640", "4698376", "4684266", "4629001", "4611077", "4582125", "4515967", "4498306", "4490461", "4488798", "4357314", "4342893", "4310040", "4290132", "4280296", "4186289", "4091797", "4028786", "4027041", "3924248", "3871600", "3827285", "3757373", "3739000", "3736728", "3682498", "3676954", "3652920", "3642811", "3589430", "3549305", "3458983", "3350836", "3316156", "3292920", "3195194", "3120850", "3083460", "3026708", "2966547", "2923260", "2921576", "2895301", "2743895", "2014095"], "score": "600"}, "DKK1_FZD1": {"Process": ["GO:0030514", "GO:0090175", "GO:0045995", "GO:0090090", "GO:0050808", "GO:0016055", "GO:1901214", "GO:0045666", "GO:0022411", "GO:0048729", "GO:0043009", "GO:0048598", "GO:0080135", "GO:0007420", "GO:0048646", "GO:0001934", "GO:0060548", "GO:0060429", "GO:0045892", "GO:0044093", "GO:0010628"], "Keyword": ["KW-0879", "KW-0217"], "KEGG": ["hsa04310"], "PMID": ["26543380", "34166505", "31797147", "31923576", "31988387", "32013702", "32049522", "32052562", "32075123", "32083079", "32174786", "32203052", "32226376", "30378175", "30391546", "30655833", "30691485", "30841855", "31036548", "31180539", "31452509", "31582965", "31623618", "29313411", "29318445", "29399175", "29412136", "29523784", "29564334", "29616022", "29675109", "29775757", "29805346", "29844946", "29864439", "29975877", "30046613", "30227220", "30332609", "30386103", "30425633", "30538446", "30556170", "30613366", "28130402", "28235973", "28489818", "28626389", "28678406", "28885975", "28978053", "29029622", "25717070", "26189772", "26456050", "26746675", "26851123", "26924476", "27257912", "27320846", "27391060", "27428421", "27531891", "27545991", "27718180", "27807401", "25640183", "25814644", "26025608", "26125441", "26132195", "26728723", "24060344", "24129818", "24225420", "24454902", "24466159", "24648001", "24663056", "25195856", "25232676", "25286307", "25360795", "23333523", "23345222", "23523683", "23548730", "23754980", "23784673", "23861811", "24187654", "24391920", "21982879", "22356868", "22817897", "22967504", "23118798", "26069618", "20602130", "21335072"], "RCTM": ["HSA-162582"], "NetworkNeighborAL": ["CL:5704"], "PMC": ["7920490", "7138577", "7131918", "7104226", "7081734", "7072478", "7053425", "7053302", "7033870", "7005411", "6987068", "6985107", "6945120", "6798382", "6754970", "6711705", "6549102", "6503981", "6460915", "6404335", "6350303", "6313057", "6298399", "6295663", "6257138", "6246922", "6218458", "6209578", "6110966", "6038687", "5994380", "5968037", "5962902", "5959333", "5907676", "5903678", "5864864", "5850280", "5844884", "5807051", "5803335", "5772790", "5640931", "5620193", "5590807", "5461793", "5454044", "5328763", "5312386", "5226591", "5069291", "5055515", "4919540", "4913255", "4892678", "4861317", "4835216", "4758681", "4706649", "4695147", "4692127", "4640679", "4628881", "4622446", "4540190", "4492542", "4488846", "4476411", "4383664", "4297187", "4227194", "4216012", "4170800", "4163545", "4106883", "4087157", "4016799", "3975439", "3899290", "3893219", "3877253", "3810972", "3701602", "3699333", "3690158", "3668263", "3564519", "3480675", "3472244", "3457021", "3351128", "3237830", "3094493"], "score": "600"}, "PSMB9_PSME1": {"Process": ["GO:0016579", "GO:0043687", "GO:0052548"], "Component": ["GO:0000502"], "Keyword": ["KW-0647"], "KEGG": ["hsa03050"], "PMID": ["32535163", "33028693", "30675634", "30839208", "30871179", "30886358", "31134089", "31456945", "31482094", "31608052", "31824858", "29073609", "29387813", "29463848", "29899819", "29963228", "30107725", "30464175", "27976853", "28051153", "28199372", "28278207", "28438776", "28543773", "28719601", "29050334", "29104774", "29182146", "29254231", "26892607", "27155164", "27471621", "27560373", "27659694", "27875560", "25092168", "25561571", "25688236", "25943340", "26158850", "26527367", "26636107", "30761219", "23507199", "23941502", "23994620", "24022895", "24140722", "24239609", "24304442", "24563857", "24653662", "24752321", "24970231", "25033340", "25098831", "25127410", "25230751", "25326516", "25482151", "23508734", "23706739", "23808166", "23965983", "24490108", "22188123", "22349260", "22551112", "22564544", "22567116", "22612225", "22727423", "23050151", "23253225", "21211719", "21256843", "21360704", "21387144", "21879293", "22014063", "19578074", "20080121", "20091677", "20174631", "20223233", "20536393", "20613855", "20632995", "20919990", "19065646", "19152337", "19443843", "19609968", "19812695", "19924240", "17944870", "18321749", "18337449", "17298671", "16414974"], "RCTM": ["HSA-109581"], "NetworkNeighborAL": ["CL:13752"], "PMC": ["7542663", "7109953", "6883405", "6773889", "6745699", "6710370", "6700291", "6544544", "6513971", "6466164", "6407133", "6377343", "6370320", "6249217", "6021241", "5995229", "5820281", "5789218", "5745808", "5739592", "5731941", "5705213", "5662272", "5642609", "5546725", "5501413", "5344377", "5310909", "5209724", "5119786", "5045817", "5034284", "4967006", "4938303", "4759779", "4695966", "4617869", "4497732", "4453063", "4332148", "4310299", "4295294", "4277934", "4232765", "4201977", "4192667", "4123911", "4101498", "4035846", "4011941", "3994161", "3990655", "3983474", "3968686", "3958958", "3947038", "3926120", "3916118", "3892944", "3858528", "3759077", "3752329", "3710712", "3589765", "3587160", "3557507", "3462393", "3414636", "3384713", "3383951", "3342291", "3315394", "3312875", "3209477", "3133595", "3100532", "3091964", "3071949", "3040445", "2933030", "2891702", "2882558", "2877368", "2849732", "2823778", "2773418", "2773157", "2766596", "2762196", "2754331", "2747509", "1802078", "1798250"], "score": "600"}, "RPL5_RPS3": {"Process": ["GO:0000184", "GO:0006413", "GO:0006614", "GO:0031397", "GO:0006417", "GO:0070925", "GO:0030162", "GO:0051338", "GO:0032270"], "Function": ["GO:0019843", "GO:0003729"], "Keyword": ["KW-0689", "KW-0694"], "KEGG": ["hsa03010"], "PMID": ["32173868", "29534548", "28574606", "26247142", "25088050", "20831793", "8252643", "8413195", "32562240", "31925425", "32252814", "30961535", "31216623", "31234937", "31340143", "31392315", "29490697", "29530001", "29531801", "29678149", "29734756", "30114217", "30228860", "28261192", "28273808", "28453770", "28685163", "28750307", "28835260", "28848506", "28957463", "26888293", "27271198", "27444405", "27808238", "27845896", "27883047", "28123874", "26132763", "24141778", "24174547", "24558476", "25201201", "25281844", "22391559", "23874713", "24386369", "22418843", "22544605", "22570489", "22688947", "22916303", "19912438", "21804542", "21835981", "20657786", "19138403", "19167202", "19553190", "18266979", "18474103", "18559667", "18765437", "17446074", "17183665", "15707503", "15826309", "16085754", "15024419", "12162807", "8002596", "1620617", "29095864", "26196861", "25552531", "24807543", "30650663", "22833095", "30862090", "30425236", "20116044", "18794846", "28112326", "28085118", "26839715", "26165925", "24710530", "16504170", "25470027", "26853850", "25144937", "19765279", "27908926", "27897204", "26139519", "31350888", "32191711", "30573510", "20140087", "29610153"], "RCTM": ["HSA-1266738"], "NetworkNeighborAL": ["CL:14967"], "PMC": ["7137472", "7081981", "7026650", "6954454", "6765136", "6684276", "6627324", "6591869", "6454704", "6429320", "6356843", "6312012", "6234217", "6117846", "6095553", "5977106", "5974435", "5910586", "5877688", "5848553", "5841321", "5831590", "5695614", "5610729", "5581682", "5575477", "5569505", "5550686", "5497025", "5421314", "5372563", "5356734", "5340083", "5313477", "5297773", "5215235", "5131753", "5126576", "5121591", "5111805", "5093560", "4965285", "4957087", "4757882", "4716672", "4709679", "4578312", "4530029", "4510362", "4506161", "4488577", "4472007", "4416652", "4318256", "4316638", "4284697", "4224345", "4163686", "4026346", "3928369", "3919599", "3901145", "3873408", "3822796", "3736832", "3713000", "3472500", "3423374", "3413141", "3406587", "3402165", "3381143", "3346313", "2942850", "2908137", "2820177", "2816712", "2760583", "2731911", "2698946", "2633276", "2568035", "2426938", "2397417", "1885954", "1762390", "1459141", "1183108", "1087475", "554972", "368164", "312459", "197229"], "score": "600"}, "SRC_KRAS": {"Process": ["GO:0051385", "GO:0002223", "GO:0051057", "GO:0048754", "GO:0001894", "GO:0031647", "GO:0043406", "GO:0030900", "GO:0043902", "GO:0048732", "GO:0030036", "GO:0009887", "GO:0043066", "GO:0006468", "GO:0044703", "GO:0034097", "GO:0009628", "GO:0051094", "GO:0022008", "GO:0035556", "GO:0048468"], "Component": ["GO:0031234", "GO:0045121", "GO:0005739"], "Keyword": ["KW-0656", "KW-0449"], "KEGG": ["hsa01521", "hsa01522", "hsa04012", "hsa04137", "hsa04370", "hsa04540", "hsa04912", "hsa04915", "hsa04917", "hsa04919", "hsa04921", "hsa04926", "hsa05161", "hsa05219", "hsa04360", "hsa04015", "hsa04062", "hsa04810", "hsa05167", "hsa05203", "hsa05205"], "PMID": ["33130216", "33277443", "33408789", "33622869", "33680360", "33767440", "33997693", "34006524", "34192548", "34246774", "31477830", "31721649", "31799787", "31804619", "31813106", "31874105", "31935919", "31936346", "31941061", "31947673", "31947935", "31949002", "31956350", "31968611", "31979397", "31980649", "31983610", "31988639", "31988705", "31992716", "32000794", "32013145", "32022477", "32034150", "32054031", "32064003", "32069833", "32075099", "32075174", "32076369", "32076487", "32098335", "32102233", "32103869", "32117772", "32133288", "32140061", "32154182", "32158232", "32158759", "32160919", "32161586", "32164350", "32168759", "32171300", "32178475", "32183385", "32184826", "32194994", "32206112", "32206709", "32210335", "32218702", "32219002", "32226298", "32251323", "32272438", "32292420", "32295603", "32558293", "32793596", "29621614", "29947013", "29961873", "30121950", "30290240", "30352800", "30419314", "30422386", "30448068", "30473379", "30478887", "30514065", "30535494", "30578323", "30618127", "30621055", "30621735", "30631039", "30644389", "30658453", "30679179", "30686777", "30691487", "30700700", "30701321", "30704478", "30706659", "30746305", "30755372"], "RCTM": ["HSA-109582"], "PMC": ["8340308", "8099562", "8045062", "7902900", "7839839", "7778606", "7428500", "7387701", "7160960", "7140629", "7140047", "7139953", "7139637", "7139116", "7131842", "7127944", "7121227", "7108928", "7097926", "7093549", "7090067", "7089381", "7085261", "7080500", "7078304", "7076888", "7073229", "7073055", "7072809", "7072808", "7072552", "7072212", "7071386", "7069086", "7066772", "7063197", "7053507", "7053331", "7051914", "7047975", "7047317", "7039860", "7037908", "7029350", "7028753", "7023176", "7017119", "7017043", "7016832", "7016562", "7013436", "7008247", "7005756", "7004534", "7003173", "6993356", "6987485", "6987220", "6981206", "6980623", "6966813", "6965201", "6959081", "6952403", "6938270", "6859563", "6689402", "6642922", "6622456", "6593722", "6449168", "6447837", "6442332", "6441932", "6420842", "6409180", "6368972", "6360386", "6357398", "6356594", "6354556", "6353966", "6352200", "6350302", "6347501", "6333830", "6328617", "6325735", "6318062", "6317693", "6314525", "6311435", "6170734"], "score": "600"}, "PLXNA3_NRP1": {"Process": ["GO:0021612", "GO:0021637", "GO:0021785", "GO:0048843", "GO:1902287", "GO:0021884", "GO:1990138", "GO:0021761", "GO:0021543", "GO:0051495"], "Component": ["GO:0002116", "GO:0030054"], "Function": ["GO:0017154"], "KEGG": ["hsa04360"], "PMID": ["27143756", "16145665", "28480592", "11239433", "32181336", "32761635", "30579864", "30654587", "30735130", "30762002", "30823454", "30944331", "31027288", "31205625", "31350404", "31420553", "31572401", "31616373", "29449528", "29642487", "30324109", "30353093", "30405423", "27787863", "28670267", "28792937", "28843905", "28957729", "29017050", "29018205", "27014259", "27180624", "27258772", "27439112", "27506939", "27715392", "27720589", "27798666", "25563987", "25624520", "25824683", "25883607", "25889301", "25977570", "26156437", "26239560", "26286962", "26311294", "26601141", "26633812", "23912898", "24276892", "24427116", "24809797", "24918638", "24970554", "25016954", "25087623", "25314276", "23307780", "23430612", "23595275", "23626807", "23667446", "23689123", "23825919", "23986882", "24065959", "24242317", "24319778", "24489481", "22327328", "22396765", "22465808", "22476930", "22693250", "22697500", "22719999", "22723300", "22723695", "22738912", "22783168", "22926477", "22936999", "22997549", "23104057", "23251405", "21325504", "21336944", "21668292", "21747928", "21822644", "21852397", "20036652", "20065093", "20102335", "20124444", "20216211", "20298787", "20551597"], "RCTM": ["HSA-1266738"], "NetworkNeighborAL": ["CL:473"], "PMC": ["7060067", "6763740", "6753332", "6697747", "6659631", "6557972", "6515012", "6468495", "6447549", "6404484", "6389285", "6359241", "6355729", "6348469", "6209114", "6199275", "6196129", "6173139", "6027460", "5833799", "5805144", "5732850", "5635066", "5472699", "5295395", "5160040", "5160038", "5104691", "5087894", "4909861", "4892512", "4867620", "4841833", "4780025", "4737655", "4640594", "4621894", "4604680", "4537802", "4496725", "4485001", "4461362", "4392793", "4392656", "4308982", "4268048", "4267999", "4196904", "4196688", "4103428", "4072440", "3951768", "3905318", "3880607", "3879460", "3853368", "3779810", "3774599", "3753659", "3733222", "3695760", "3661931", "3648524", "3647028", "3633891", "3590443", "3572231", "3518474", "3505717", "3498053", "3447186", "3446531", "3441150", "3427728", "3427296", "3421041", "3407365", "3397149", "3389612", "3374805", "3367504", "3292556", "3221843", "3171219", "3151319", "3128581", "3081170", "3046637", "2921923", "2862895", "2820590", "2812843"], "score": "600"}, "SRC_PLCG2": {"Process": ["GO:0002223", "GO:0030168", "GO:0038096", "GO:0046488", "GO:0030100", "GO:0002521", "GO:0032496", "GO:0001819", "GO:0043902", "GO:0006897", "GO:0098657", "GO:0050801", "GO:0043069", "GO:0051050", "GO:0051130"], "Function": ["GO:0051219"], "Keyword": ["KW-0727", "KW-0728"], "KEGG": ["hsa01521", "hsa04012", "hsa04370", "hsa04611", "hsa04750", "hsa04919", "hsa05120", "hsa04360", "hsa05167", "hsa05205"], "SMART": ["SM00252", "SM00326"], "InterPro": ["IPR000980", "IPR036860", "IPR001452", "IPR036028"], "Pfam": ["PF00017", "PF00018", "PF07653", "PF14604"], "PMID": ["32233694", "33152345", "33919019", "33953788", "31794329", "31901221", "31963572", "32051419", "32053993", "32075046", "32095094", "32133013", "32178287", "32210952", "32231518", "32352928", "32375785", "32671844", "32899248", "29715484", "29795134", "30559322", "30597505", "30609930", "30653502", "30658193", "30674869", "30699285", "30733265", "30736372", "30771481", "30777096", "30799665", "30819914", "30881917", "30982098", "30995736", "31011187", "31011556", "31019091", "31086815", "31101498", "31101814", "31138708", "31157616", "31242657", "31289200", "31293582", "31315298", "31328160", "31367693", "31396241", "31397086", "31398205", "31416282", "31484350", "31507408", "31521607", "31686856", "31699794", "31861854", "31877725", "31881809", "31889510", "31921144", "29193689", "29263215", "29300778", "29301608", "29337666", "29348675", "29381098", "29435116", "29443373", "29449845", "29455639", "29470443", "29472360", "29472624", "29496178", "29503739", "29507689", "29523808", "29531651", "29563117", "29587428", "29601810", "29636373", "29662484", "29670076", "29695020", "29755458", "29794149", "29861875", "29883056", "29887539", "29890296", "29925802", "29942802", "29968773"], "RCTM": ["HSA-109582"], "PMC": ["8142988", "8068545", "7503776", "7244060", "7201758", "7141357", "7094213", "7083177", "7075805", "7072819", "7065919", "7049344", "7040094", "7033355", "7020592", "7016142", "7014042", "7004563", "6981976", "6981459", "6959184", "6919295", "6838672", "6821604", "6787465", "6777435", "6747410", "6724213", "6721072", "6716448", "6688823", "6679228", "6669159", "6668486", "6667742", "6660578", "6637015", "6627635", "6603181", "6591008", "6575637", "6561723", "6525203", "6515203", "6511029", "6506238", "6468227", "6460619", "6427010", "6406015", "6403451", "6386838", "6379963", "6354059", "6353226", "6329759", "6327716", "6324942", "6320601", "6286703", "6260114", "6207480", "6202930", "6119128", "6113229", "6099067", "6082118", "6032250", "6030188", "6027339", "6017231", "6004767", "5989728", "5988577", "5982769", "5940257", "5932189", "5927996", "5906636", "5890157", "5844867", "5841936", "5833125", "5823918", "5823631", "5817726", "5809258", "5799234", "5796987", "5780205", "5770159", "5754092"], "score": "600"}, "CXCR3_CCR10": {"Process": ["GO:0070098", "GO:0007204", "GO:0006935", "GO:0007186"], "Component": ["GO:0009986"], "Function": ["GO:0004950"], "Keyword": ["KW-0297"], "KEGG": ["hsa04062", "hsa04060"], "InterPro": ["IPR000355", "IPR000276", "IPR017452"], "Pfam": ["PF00001"], "PMID": ["31991604", "32103029", "32104579", "32174910", "32246774", "32802894", "33324414", "33336868", "30518599", "30709036", "30718650", "30844087", "30899257", "30903869", "30952804", "30979375", "31032905", "31045236", "31061630", "31096719", "31102428", "31114575", "31134051", "31248118", "31269437", "31278120", "31327960", "31379818", "31417562", "31431807", "31447864", "31467285", "31681327", "31701087", "31749806", "31749811", "31783783", "31824942", "28987475", "29080420", "29155096", "29283192", "29288198", "29288606", "29316717", "29338773", "29441231", "29483708", "29487602", "29491142", "29552008", "29651444", "29731754", "29844586", "29904388", "29912865", "29915722", "29939854", "29953389", "30008902", "30034395", "30038616", "30131803", "30165356", "30405637", "30429855", "30526667", "30555460", "30555481", "30619268", "30631766", "30651930", "27751964", "28025071", "28165741", "28290464", "28363955", "28421069", "28436433", "28480561", "28555670", "28701399", "28807771", "28855310", "28943917", "28971136", "29020986", "29021537", "29066845", "29163483", "29218082", "29234318", "29463952", "26826243", "26851219", "26953825", "27078070", "27106080", "27148267", "27294147"], "RCTM": ["HSA-162582"], "NetworkNeighborAL": ["CL:7359"], "PMC": ["7726249", "7322588", "7096836", "7072521", "7058417", "7057121", "7056740", "7044203", "7036337", "7028353", "6884778", "6881464", "6848223", "6842967", "6837876", "6803384", "6778482", "6767778", "6715742", "6701936", "6696622", "6689816", "6685390", "6679941", "6648801", "6640863", "6627906", "6609813", "6587396", "6566870", "6514047", "6503092", "6500397", "6461823", "6417458", "6410043", "6361912", "6319332", "6315146", "6314520", "6295478", "6289880", "6288908", "6283263", "6281983", "6220365", "6207597", "6156774", "6102094", "6090154", "6077845", "6046379", "6043636", "6037435", "6036326", "5994426", "5990602", "5925793", "5919943", "5873429", "5840263", "5835170", "5830968", "5820151", "5816789", "5808313", "5804416", "5796128", "5780235", "5771017", "5731833", "5714768", "5712391", "5666299", "5655640", "5637168", "5636893", "5614640", "5599734", "5592871", "5483895", "5471518", "5402263", "5385617", "5376574", "5154845", "5145291", "4886049", "4841252", "4836046", "4779667", "4761490"], "score": "600"}, "POLL_POLM": {"Process": ["GO:0016446", "GO:0006303", "GO:0071897", "GO:0006310"], "Function": ["GO:0003887", "GO:0003677"], "Keyword": ["KW-0239", "KW-0234"], "KEGG": ["hsa03450"], "InterPro": ["IPR002054", "IPR010996", "IPR018944", "IPR019843", "IPR022312", "IPR027421", "IPR028207", "IPR029398", "IPR037160", "IPR001357", "IPR036420"], "Pfam": ["PF14716", "PF14791"], "PMID": ["33184862", "34061890", "34119520", "31860280", "31911268", "32052035", "32133160", "32161626", "32569550", "33045948", "29729018", "30645109", "30700998", "30768892", "30773314", "30777372", "30897375", "31053851", "31141888", "31184586", "31189884", "31347832", "31374881", "31477700", "31579821", "31649692", "31656396", "28391554", "28754468", "29225080", "29247828", "29330301", "29494238", "29590477", "29683380", "29788485", "29860127", "29931796", "29972306", "29998737", "30060597", "30098577", "30126151", "30208165", "30250067", "30309820", "30310122", "30422114", "30442338", "30597836", "31164573", "27760288", "27915046", "27980700", "28067843", "28109743", "28140505", "28180309", "28208741", "28272441", "28279077", "28297716", "28380295", "28388097", "28416484", "28423907", "28431012", "28449123", "28498946", "28531304", "28541665", "28645371", "28655184", "28679371", "28754021", "28761124", "28817566", "28835467", "28841374", "28860552", "28877429", "28902865", "28905458", "28934471", "28934491", "28939775", "28972744", "29071010", "29079701", "29201867", "29210356", "29234107", "29243925", "29281621", "29362705", "26491064", "26694751", "26727495", "26758048", "26765330"], "RCTM": ["HSA-5693532"], "NetworkNeighborAL": ["CL:12781"], "PMC": ["8260881", "8168857", "7144918", "7135728", "7048032", "7003646", "6959417", "6948715", "6794406", "6791036", "6760925", "6718401", "6695781", "6695475", "6684861", "6648339", "6634983", "6628319", "6561919", "6559790", "6481070", "6477918", "6453116", "6431551", "6404771", "6346524", "6340726", "6337749", "6309319", "6261451", "6251625", "6181923", "6158600", "6155126", "6151283", "6116012", "6115784", "6113849", "6098728", "6098713", "6085753", "6056224", "5992617", "5961147", "5872566", "5827445", "5773155", "5766190", "5766153", "5760103", "5758106", "5743609", "5737361", "5731819", "5730883", "5727293", "5715348", "5696574", "5696069", "5696005", "5682974", "5654197", "5632588", "5626543", "5614518", "5597260", "5579206", "5573590", "5560539", "5537341", "5536071", "5500382", "5499815", "5499640", "5499590", "5498885", "5490984", "5449269", "5444907", "5402696", "5394382", "5388406", "5341039", "5333053", "5295014", "5241707", "5131436", "5047065", "4889237", "4763079", "4713420", "4699697"], "score": "600"}, "CYP17A1_CYP3A4": {"Process": ["GO:0008209", "GO:0042446", "GO:0006694", "GO:1901615", "GO:0017144", "GO:0055114"], "Function": ["GO:0008395", "GO:0019825", "GO:0005506", "GO:0016705", "GO:0020037", "GO:0048037", "GO:0008144"], "Keyword": ["KW-0503", "KW-0349"], "KEGG": ["hsa00140", "hsa01100"], "InterPro": ["IPR001128", "IPR017972", "IPR036396"], "Pfam": ["PF00067"], "PMID": ["31628858", "31847542", "32060549", "32107597", "32194361", "32274422", "32681429", "33312738", "30658838", "30709839", "30746120", "30815023", "30854503", "30984389", "30984412", "31068988", "31168403", "31199676", "31294783", "31349903", "31446511", "31487853", "31527549", "31533357", "31533365", "31616008", "31617754", "28716760", "28865807", "29027195", "29038839", "29197246", "29215266", "29233455", "29382051", "29497605", "29774122", "29774129", "29792703", "29882250", "29976866", "30072948", "30092625", "30101644", "30139042", "30324017", "30349596", "30360443", "27814623", "28238672", "28288674", "28389510", "28396637", "28468774", "28529549", "28560422", "28574832", "28611384", "28695267", "28821847", "28848438", "28866654", "28893623", "28949811", "28959657", "29344414", "29707651", "30756097", "26514241", "26555610", "26582501", "26689671", "26756814", "26909338", "26918053", "26995450", "27032061", "27086313", "27106175", "27164191", "27267697", "27312874", "27320797", "27370570", "27406023", "27494119", "27583544", "27600150", "27626107", "28702250", "24784887", "25337833", "25358780", "25482340", "25699018", "25722318", "26030522", "26039251", "26046844", "26123203"], "RCTM": ["HSA-1430728"], "NetworkNeighborAL": ["CL:23745"], "PMC": ["7717703", "7273800", "7136188", "7133115", "7104807", "7068204", "7018538", "6867436", "6861345", "6858476", "6794376", "6792367", "6770831", "6770661", "6770025", "6769793", "6643296", "6565845", "6545007", "6497009", "6446492", "6442407", "6399707", "6383448", "6369400", "6368965", "6367708", "6363829", "6360643", "6286224", "6211126", "6183514", "6182924", "6171375", "6131009", "6100361", "6060264", "6017103", "5955159", "5955155", "5913755", "5899062", "5831081", "5818862", "5818588", "5767547", "5758349", "5706436", "5704987", "5615117", "5573754", "5562805", "5559332", "5550772", "5550701", "5546485", "5517319", "5482093", "5471955", "5469744", "5424866", "5366339", "5348910", "5125716", "5094896", "5080363", "5069300", "5067195", "5067181", "5008748", "4987391", "4975406", "4961565", "4956504", "4942611", "4915572", "4904732", "4898193", "4754414", "4749360", "4714354", "4710531", "4709032", "4650481", "4506215", "4505810", "4485255", "4457846", "4456341", "4454644", "4329414", "4313599"], "score": "600"}, "DKK1_WNT8B": {"Process": ["GO:0032526", "GO:0007369", "GO:0001101", "GO:0003002", "GO:0010469", "GO:0016055", "GO:0022411"], "Function": ["GO:0048018"], "Keyword": ["KW-0879", "KW-0217", "KW-0964"], "KEGG": ["hsa04310"], "PMID": ["17222974", "11025224", "30878878", "21340743", "19452545", "19515997", "17390031", "15955830", "15053977", "15539488", "32046053", "32049522", "32079226", "32132993", "30483786", "30630531", "30883036", "31092014", "31108394", "31131268", "31276001", "31370265", "31394717", "31557960", "31588233", "31596871", "31703281", "31781093", "29113510", "29148561", "29169144", "29296000", "29330560", "29391809", "29438298", "29443926", "29464056", "29580128", "29962904", "29991871", "30075015", "30529950", "27617575", "28228445", "28248066", "28404920", "28443299", "28467796", "28497213", "28729440", "28791309", "28924388", "29081735", "29093497", "29108326", "29228019", "29422917", "26456050", "26477526", "26626076", "26629686", "26692289", "26751775", "26775730", "27140856", "27322325", "27672480", "27681429", "28408959", "29367563", "25266456", "25331637", "25554602", "25710911", "25767773", "25837853", "26207376", "26346243", "26352263", "26405272", "31245441", "24060344", "24404146", "24691643", "24821540", "24825509", "25187738", "25217618", "25238599", "26312156", "23190887", "23300485", "23377854", "23459013", "23462960", "23472141", "23761328", "23784673", "23826257", "23940519"], "RCTM": ["HSA-162582"], "NetworkNeighborAL": ["CL:5704"], "PMC": ["7104226", "7072930", "7039855", "7037748", "6888549", "6857519", "6826868", "6785072", "6771244", "6721041", "6696068", "6589275", "6581763", "6536945", "6526295", "6509750", "6423405", "6329065", "6300341", "6297791", "6287089", "6075782", "6034147", "6022857", "5906143", "5855783", "5853106", "5852589", "5838536", "5814196", "5778907", "5769582", "5752873", "5750467", "5750230", "5745276", "5724891", "5715676", "5668059", "5665985", "5645527", "5599912", "5559767", "5534294", "5529143", "5503624", "5432321", "5393313", "5390339", "5357762", "5324723", "5160023", "5076887", "5028726", "4994019", "4931622", "4854783", "4830431", "4803629", "4731262", "4692127", "4587636", "4572055", "4564164", "4536962", "4531025", "4514755", "4464690", "4369436", "4341543", "4336815", "4294579", "4293283", "4197442", "4170800", "4169625", "4133035", "4087157", "4057726", "4055486", "3880277", "3763696", "3734181", "3691138", "3678150", "3653035", "3594635", "3589352", "3536663", "3086138", "2789262"], "score": "600"}, "ACADM_HADHA": {"Process": ["GO:0006635"], "Component": ["GO:0005759", "GO:0031966"], "Function": ["GO:0050662", "GO:0048037", "GO:0016491"], "Keyword": ["KW-0276", "KW-0560", "KW-0809", "KW-0496"], "KEGG": ["hsa00071", "hsa00280", "hsa00410", "hsa00640", "hsa01212", "hsa01200", "hsa01100"], "PMID": ["32978841", "32139607", "30995737", "30996346", "31240151", "31358011", "31489930", "31640247", "29519241", "29644153", "29678161", "29882869", "30344430", "30390815", "30442990", "27365097", "28456994", "27727308", "27812017", "26000322", "26303601", "26500845", "26506382", "26589966", "28649538", "24412531", "25152047", "23674167", "23966849", "21630065", "22587661", "22989098", "23226596", "21430558", "21483766", "21760940", "21990309", "20532823", "20700461", "20938947", "20648231", "18456726", "18652860", "19046568", "16197558", "32206097", "30549037", "28952033", "29317621", "29590220", "29731766", "30147834", "30477112", "28723568", "26805879", "26828774", "27698188", "27881304", "26025381", "24411942", "25238230", "23133608", "20195903", "21035761", "27320917", "32176696", "31831718", "30588094", "28045125", "24773203", "21453527", "28472139", "28473603", "25421206", "31620014", "29637793", "24780531", "25258478", "25615628", "30203228", "30563100", "28737753", "30096135", "31766193", "32258946", "30925787", "30914704", "30893613", "31060333", "25901971", "24944896", "22477519", "31906278", "23459395"], "RCTM": ["HSA-1430728"], "NetworkNeighborAL": ["CL:21420"], "PMC": ["7821272", "7109344", "7104269", "7101856", "7075573", "7069076", "7019345", "6932923", "6888257", "6835511", "6770475", "6759601", "6757345", "6664539", "6562577", "6557120", "6543850", "6523966", "6519273", "6515064", "6498828", "6435665", "6321263", "6306737", "6296681", "6237992", "6233988", "6233320", "6191945", "6134879", "6105032", "6083493", "6025059", "5920142", "5910552", "5889153", "5874065", "5842515", "5760723", "5578913", "5568495", "5546239", "5496034", "5471402", "5417483", "5206656", "5193020", "5134900", "5117832", "5095665", "5058478", "4967041", "4966159", "4927362", "4728670", "4718505", "4636942", "4632454", "4588459", "4450908", "4442772", "4435704", "4304718", "4236586", "4169590", "4166426", "4108529", "4103168", "4060217", "4047177", "4017355", "3995348", "3744394", "3583548", "3514685", "3495906", "3487853", "3458880", "3359510", "3131387", "3078891", "3069965", "3060650", "2991614", "2950079", "2947562", "2917369", "2905823", "2848452", "2593715", "1262764"], "score": "600"}, "BMPR2_SMAD6": {"Process": ["GO:0003183", "GO:0003148", "GO:1905314", "GO:0060393", "GO:0003281", "GO:0060840", "GO:0030510", "GO:0030509", "GO:0045667", "GO:0003002", "GO:0008285", "GO:0035295", "GO:0009790", "GO:0051093", "GO:0060429", "GO:0045944", "GO:0051241"], "KEGG": ["hsa04350"], "PMID": ["34061599", "31996252", "32211409", "30692543", "31217285", "31286997", "31324879", "31626133", "31658594", "31685442", "31768489", "31775259", "31976476", "29207198", "29409506", "29449696", "29587443", "29618840", "29631995", "29641448", "29743490", "29747422", "29749927", "29751359", "29752282", "30029678", "30098998", "30120215", "30200294", "27267863", "27660075", "27773809", "27844469", "27866993", "28250237", "28278424", "28370465", "28388887", "28401685", "28467498", "28489883", "28844842", "28847510", "28881850", "28886385", "29116087", "29218085", "26461965", "26631724", "26660854", "26704296", "26908439", "27208419", "27213345", "27375481", "27385727", "27528760", "27530160", "27636090", "27647829", "27780848", "28868873", "24998846", "25176603", "25205038", "25601208", "26029871", "26029998", "26047946", "26081042", "26215036", "26226633", "26235139", "26274893", "26380273", "26383977", "26505747", "26862319", "24443024", "24608800", "24621505", "24680699", "24680892", "24713633", "24751708", "24775865", "24785830", "24794464", "25077702", "25110717", "25401122", "25426114", "25478164", "23243027", "23401079", "23527084", "23610558", "23613887", "23747011", "23802622"], "RCTM": ["HSA-162582"], "NetworkNeighborAL": ["CL:5928"], "PMC": ["8262994", "7113187", "7075941", "6990519", "6958404", "6924545", "6903908", "6892741", "6874179", "6834140", "6824762", "6693351", "6679586", "6662589", "6615090", "6349860", "6326349", "6164161", "6161649", "6054746", "6000115", "5992594", "5983782", "5979309", "5979292", "5947988", "5945579", "5943448", "5896781", "5884786", "5814246", "5802052", "5714771", "5676684", "5660632", "5637726", "5612783", "5595652", "5581149", "5550896", "5509488", "5483997", "5425193", "5414995", "5383973", "5342987", "5177517", "5104271", "5015707", "5013871", "4988052", "4951260", "4894905", "4886232", "4881582", "4743484", "4742757", "4689138", "4673207", "4653024", "4624764", "4561307", "4557308", "4554828", "4520454", "4517404", "4485521", "4467681", "4410689", "4396626", "4326607", "4325271", "4277920", "4255921", "4232216", "4224125", "4198744", "4089042", "4071855", "4057889", "4057048", "4049950", "4022264", "3979749", "3969049", "3951972", "3810024", "3739305", "3629228", "3627648", "3602516"], "score": "600"}, "EPHB2_EPHB1": {"Process": ["GO:0021631", "GO:0031290", "GO:0060997", "GO:0021952", "GO:0051965", "GO:0048013", "GO:0048593", "GO:0008037", "GO:0018108", "GO:0070372", "GO:0001525", "GO:0045596", "GO:0051241", "GO:0050877"], "Component": ["GO:0030424", "GO:0030425", "GO:0005887"], "Function": ["GO:0005005", "GO:0008046", "GO:0044877", "GO:0005524", "GO:0008144"], "Keyword": ["KW-0829", "KW-0524", "KW-0966", "KW-0067", "KW-0675", "KW-0832"], "KEGG": ["hsa04360"], "SMART": ["SM00615", "SM00219", "SM00454", "SM00060"], "InterPro": ["IPR001090", "IPR001426", "IPR011641", "IPR016257", "IPR027936", "IPR001660", "IPR008266", "IPR008979", "IPR020635", "IPR013761", "IPR009030", "IPR001245", "IPR003961", "IPR036116", "IPR017441", "IPR000719", "IPR011009", "IPR013783"], "Pfam": ["PF01404", "PF14575", "PF00536", "PF07647", "PF00041", "PF00069", "PF07714"], "PMID": ["31949258", "32092051", "32188141", "32226496", "32509099", "32841448", "30326247", "30682817", "30819650", "30820459", "31011859", "31111695", "31160603", "31277365", "31289549", "31633063", "31920518", "29416088", "29666605", "29844876", "30031105", "30058095", "30185604", "28095646", "28194092", "28262839", "28590245", "28595615", "28747399", "28931592", "28947178", "29114064", "26178595", "26519433", "26870995", "26928051", "26989075", "27092247", "27260203", "27297944", "27350048", "27354374", "27398792", "27830726", "27882975", "30775469", "25319894", "25370417", "25475547", "25533791", "25879388", "25944917", "25966280", "26106609", "26345456", "26517812", "24448209", "24453220", "24662724", "24677421", "24810043", "24836890", "25051176", "25073978", "25410963", "23308246", "23318582", "23395373", "23476809", "23497526", "23628727", "23835497", "24112471", "24130906", "24171479", "22040914", "22040918", "22044886", "22183394", "22222570", "22403721", "22434763", "22449939", "22516618", "22622783", "22649091", "22807579", "22862837", "23319347", "20969945", "21539827", "21559471", "21647913", "21672356", "21847105", "21959989", "21964490", "22144690", "19864302", "20112066"], "RCTM": ["HSA-1266738"], "NetworkNeighborAL": ["CL:416"], "PMC": ["7693045", "7270671", "7139586", "7086246", "7058351", "7001656", "6965176", "6928102", "6789002", "6755122", "6689289", "6651880", "6547695", "6540016", "6456402", "6406967", "6392779", "6372807", "6219728", "6172048", "6159941", "5963632", "5891583", "5803231", "5716044", "5683763", "5658245", "5550979", "5546907", "5489314", "5463316", "5337985", "5299699", "5103206", "5023278", "5008291", "4991493", "4983719", "4980997", "4932373", "4927853", "4924994", "4898815", "4853368", "4821289", "4774052", "4741976", "4733360", "4695118", "4627370", "4561476", "4498260", "4496193", "4461725", "4404412", "4393718", "4314128", "4304116", "4250375", "4120273", "4047907", "4005714", "3947671", "3938282", "3926086", "3905230", "3859973", "3836384", "3795076", "3777820", "3684256", "3631567", "3631563", "3621102", "3616423", "3586504", "3569744", "3538581", "3522123", "3518405", "3438283", "3328632", "3293909", "3288889", "3288612", "3288406", "3241718", "3203317", "3104126", "3084771", "3004986"], "score": "600"}, "COL5A2_COL6A1": {"Process": ["GO:0071230", "GO:0030198", "GO:0043933"], "Component": ["GO:0005581", "GO:0005788", "GO:0099512"], "Keyword": ["KW-0176", "KW-0379", "KW-0272"], "KEGG": ["hsa04974"], "InterPro": ["IPR008160"], "Pfam": ["PF01391"], "PMID": ["33875569", "31765226", "32121305", "32373127", "33212864", "30718510", "30774578", "30800594", "30828485", "30923657", "30941059", "31061140", "31110246", "31123405", "31159744", "31183373", "31183379", "31227742", "31409761", "31484417", "28749036", "29268106", "29279183", "29298881", "29499655", "29739312", "29795344", "29956080", "30002985", "30410353", "30603057", "27334250", "27889319", "28416225", "28542244", "28586059", "28769795", "28781950", "26917217", "27095596", "27128408", "27167848", "27390605", "27516960", "25607805", "25787708", "26076453", "26479319", "26549358", "24516532", "24533825", "24630964", "24818782", "25514169", "25593998", "23324119", "23915301", "24359594", "22318389", "22580345", "23227356", "23700517", "21731504", "21777411", "20194116", "20194304", "20548288", "19154717", "18816857", "17666000", "17931229", "16318415", "15054833", "11279127", "1979060", "23727491", "30643803", "25935398", "23385231", "23285163", "30383866", "26681915", "25977693", "25994290", "30255099", "27693538", "28545403", "23675535", "18671851", "30282902", "26151842", "26093898", "30252905", "31137733", "18576389", "31258820", "20016822"], "RCTM": ["HSA-1266738"], "NetworkNeighborAL": ["CL:751"], "PMC": ["7698422", "7187896", "7084410", "6747081", "6711749", "6705180", "6601211", "6588626", "6571969", "6562010", "6547491", "6527555", "6512074", "6512038", "6511250", "6433881", "6432904", "6394344", "6375822", "6364390", "6362103", "6311312", "6305105", "6213163", "6211742", "6199216", "6155545", "6145047", "6103804", "6039112", "6033081", "5985950", "5941690", "5939571", "5936673", "5858978", "5834868", "5789155", "5787041", "5557687", "5537071", "5509761", "5482716", "5482069", "5445270", "5436668", "4985442", "4971837", "4934038", "4908826", "4851360", "4768411", "4689630", "4671993", "4663675", "4529340", "4519886", "4468243", "4438523", "4424514", "4419265", "4301872", "4281935", "4278268", "4267804", "4031746", "4018326", "3950332", "3942106", "3917845", "3892118", "3750351", "3721369", "3651237", "3609086", "3588040", "3575264", "3532066", "3512326", "3372631", "3326181", "3156794", "3121762", "2896516", "2862728", "2789411", "2652503", "2579967", "2518935", "1298943"], "score": "600"}, "NRAS_KRAS": {"Process": ["GO:0002223", "GO:0007265", "GO:0000165", "GO:0043902", "GO:0008284"], "Function": ["GO:0003924", "GO:0005525", "GO:0044877"], "Keyword": ["KW-0636", "KW-0656", "KW-0342", "KW-0564", "KW-0488", "KW-1017", "KW-0832"], "KEGG": ["hsa01521", "hsa01522", "hsa04010", "hsa04012", "hsa04014", "hsa04015", "hsa04062", "hsa04068", "hsa04071", "hsa04072", "hsa04137", "hsa04140", "hsa04150", "hsa04210", "hsa04211", "hsa04213", "hsa04218", "hsa04360", "hsa04370", "hsa04371", "hsa04540", "hsa04550", "hsa04650", "hsa04660", "hsa04662", "hsa04664", "hsa04714", "hsa04720", "hsa04722", "hsa04725", "hsa04726", "hsa04730", "hsa04810", "hsa04910", "hsa04912", "hsa04915", "hsa04916", "hsa04917", "hsa04919", "hsa04921", "hsa04926", "hsa04933", "hsa05034", "hsa05160", "hsa05161", "hsa05165", "hsa05166", "hsa05167", "hsa05203", "hsa05205", "hsa05206", "hsa05210", "hsa05211", "hsa05213", "hsa05214", "hsa05215", "hsa05216", "hsa05218", "hsa05219", "hsa05220", "hsa05221", "hsa05223", "hsa05224", "hsa05225", "hsa05226", "hsa05230", "hsa05231", "hsa04151", "hsa05200"], "SMART": ["SM00173"], "InterPro": ["IPR020849", "IPR001806", "IPR005225", "IPR027417"], "Pfam": ["PF00025", "PF00071", "PF08477"], "PMID": ["33588147", "33635116", "34220225", "31475312", "31743516", "31780575", "31851852", "31906952", "31958057", "32013145", "32028967", "32050465", "32133418", "32197436", "32210363", "32211535", "32219061", "32219446", "32232001", "32269612", "32345469", "32625092", "33015528", "29248537", "29307569", "29409705", "29432816", "29621614", "30121958", "30240635", "30604476", "30646508", "30685691", "30719547", "30743998", "30769101", "30816012", "30842983", "30848094", "30871055", "30881505", "30921324", "30935124", "31025831", "31062740", "31068650", "31141166", "31141932", "31146417", "31213532", "31217897", "31231460", "31234353", "31289513", "31312020", "31320709", "31350822", "31386964", "31419909", "31427573", "31480647", "31530159", "31540406", "31551296", "31612018", "31612108", "31614848", "31711486", "31712554", "31728128", "31781501", "31803506", "31803624", "31807023", "31816869", "31861875", "31920394", "32239119", "28262927", "29059163", "29059171", "29079711", "29120102", "29196297", "29212306", "29282294", "29311131", "29424242", "29443947", "29444163", "29486723", "29526493", "29545603", "29552546", "29573133", "29600072", "29632525", "29718780", "29735543", "29765547"], "RCTM": ["HSA-109582"], "NetworkNeighborAL": ["CL:2600"], "PMC": ["8241590", "7529530", "7311751", "7225687", "7139554", "7115063", "7093422", "7083746", "7083487", "7083147", "7078327", "7072212", "7063404", "7060043", "7039987", "7037360", "7020251", "7017085", "7006422", "6968486", "6952822", "6945409", "6941598", "6890394", "6877753", "6864030", "6861383", "6857536", "6850686", "6849194", "6848142", "6839657", "6833378", "6827048", "6822250", "6816337", "6781645", "6780195", "6773824", "6770736", "6756068", "6724201", "6700103", "6695279", "6639322", "6627614", "6627075", "6620191", "6613145", "6611891", "6600293", "6587976", "6570475", "6557202", "6540134", "6524019", "6506598", "6504182", "6488152", "6468859", "6463111", "6438456", "6430197", "6409688", "6403519", "6396121", "6370713", "6258355", "6170734", "6101676", "6085166", "6072630", "6035883", "6032855", "6002343", "5955812", "5940401", "5927616", "5897943", "5879109", "5874806", "5863124", "5852592", "5844814", "5840143", "5836121", "5817384", "5814328", "5812662", "5746037"], "score": "600"}, "FZD8_WNT5A": {"Process": ["GO:0035567", "GO:0043507", "GO:0060070", "GO:0030097", "GO:0035239", "GO:0072359", "GO:0048646"], "Function": ["GO:0019904"], "Keyword": ["KW-0879", "KW-0217"], "KEGG": ["hsa05217", "hsa04916", "hsa04150", "hsa04310", "hsa04390", "hsa04550", "hsa04934", "hsa05166", "hsa05205", "hsa05224", "hsa05225", "hsa05226", "hsa05165", "hsa05200"], "PMID": ["11291850", "16086323", "31900634", "31931755", "32049522", "32052562", "32083079", "32217460", "30565332", "30672466", "30707741", "30737406", "30792535", "30841855", "30924074", "31249432", "31261741", "31269694", "31437251", "31452509", "31614568", "31620445", "31703281", "31736969", "28189566", "29337984", "29389522", "29632210", "29675109", "29717114", "29743880", "29789460", "29861659", "29930766", "30097126", "30137666", "30320232", "30516471", "27722925", "27999899", "28057611", "28147310", "28162975", "28331224", "28413363", "28416592", "28476164", "28522145", "28814649", "28885975", "29127379", "29215599", "26597759", "26775730", "26778749", "26849959", "26902720", "26969975", "27192435", "27322325", "27380628", "27414086", "27571104", "27658614", "27698350", "27833613", "28174748", "25172549", "25336320", "25622531", "25771893", "25788321", "25798058", "25818302", "25849919", "26025608", "26030277", "26126266", "26132195", "26316178", "26365677", "26566235", "26583322", "26604501", "26642205", "24162855", "24170316", "24293657", "24463139", "24959224", "24995284", "25270716", "25374452", "25393765", "26056595", "22833265", "23022962", "23254341", "23377854", "23396279"], "RCTM": ["HSA-162582"], "NetworkNeighborAL": ["CL:5709"], "PMC": ["7131918", "7109463", "7104226", "7005411", "6958774", "6888549", "6832489", "6828841", "6759626", "6711705", "6705836", "6679153", "6679127", "6589473", "6461897", "6404335", "6368630", "6368065", "6358104", "6344081", "6281319", "6215866", "6179999", "6007469", "5983605", "5972548", "5971246", "5931552", "5930390", "5924918", "5907676", "5853106", "5786327", "5751259", "5681666", "5643159", "5590807", "5577451", "5550366", "5537530", "5508596", "5428310", "5420131", "5418326", "5391049", "5362476", "5247319", "5103317", "5081350", "5059456", "5055393", "5040980", "5036407", "4932719", "4931622", "4903174", "4871528", "4842149", "4775226", "4671676", "4670932", "4643911", "4628881", "4611933", "4568496", "4488846", "4484057", "4471797", "4452063", "4450756", "4445369", "4433473", "4394041", "4384700", "4375027", "4366637", "4306915", "4304994", "4230946", "4213195", "4199871", "4071049", "4066683", "4063647", "4049898", "3960362", "3940357", "3653035", "3616718", "3508164"], "score": "600"}, "CYP17A1_AKR1C3": {"Process": ["GO:0042448", "GO:0042446", "GO:0006694", "GO:0007548", "GO:1901615", "GO:0017144", "GO:0055114"], "Function": ["GO:0004497", "GO:0016705"], "Keyword": ["KW-0560"], "KEGG": ["hsa00140", "hsa04913", "hsa01100"], "PMID": ["33649516", "33750894", "34216642", "31745978", "32051920", "32346900", "32590918", "32712140", "30181386", "30209899", "30590593", "30655694", "30719691", "30763313", "30775246", "30775248", "30802211", "30943210", "30944702", "31073547", "31384717", "31533357", "31552182", "31611378", "31638934", "31877956", "28865807", "29046340", "29541409", "29560447", "29670770", "29742491", "29920533", "29921690", "30029732", "30034626", "30154328", "30241348", "30248934", "30283331", "30325182", "30360364", "30425524", "27531846", "27794047", "27814623", "27901631", "28059101", "28188242", "28253524", "28592511", "28604629", "28722220", "28771887", "29030409", "29707651", "30756097", "26698234", "26829214", "26841972", "26861003", "26902623", "26936914", "26940356", "26969590", "26978733", "26992199", "27119752", "27154414", "27184811", "27196263", "27221037", "27378832", "27395338", "27486833", "27583031", "27660402", "25514466", "25555457", "25560485", "25649766", "25754347", "26032458", "26034121", "26038201", "26329698", "26331358", "26563462", "26566796", "24150795", "24449822", "24764553", "24829267", "24859991", "24948872", "24948873", "24949550", "25135482", "25310562", "25325021"], "RCTM": ["HSA-1430728"], "NetworkNeighborAL": ["CL:23923"], "PMC": ["8049868", "7323262", "7187215", "7016833", "7007803", "6825302", "6802314", "6769793", "6738163", "6704300", "6676075", "6565845", "6503630", "6464227", "6456011", "6437453", "6420607", "6375548", "6368965", "6363635", "6363601", "6322516", "6320302", "6226251", "6214123", "6210307", "6210088", "6204864", "6198264", "6164771", "6157328", "6095796", "6047665", "6031471", "6007906", "5913755", "5857625", "5835258", "5834294", "5777133", "5744559", "5640574", "5623750", "5550772", "5516548", "5493501", "5483886", "5460696", "5426481", "5425933", "5412001", "5379152", "5278676", "5222693", "5149398", "5148656", "5146996", "5122410", "5046225", "4981288", "4976600", "4955188", "4947432", "4908136", "4896735", "4893781", "4888068", "4860032", "4788534", "4771416", "4715745", "4644296", "4568163", "4556222", "4506691", "4453718", "4414711", "4414681", "4383695", "4323677", "4277180", "4216738", "4195601", "4186953", "4167409", "4062953", "4062952", "4033181", "4022291", "3992828"], "score": "600"}, "ADA_NT5E": {"Process": ["GO:0046085", "GO:0009164", "GO:0046129", "GO:0006195", "GO:0042737", "GO:0050728", "GO:0009167", "GO:0007155"], "KEGG": ["hsa00230", "hsa01100"], "PMID": ["32935303", "33481349", "33524787", "31460850", "32051439", "32098829", "32126886", "32156055", "32170814", "32178222", "32213945", "32275689", "32280302", "32556945", "33025426", "30019408", "30342294", "30430356", "30507864", "30548323", "30617853", "30721978", "30808894", "30909368", "30941139", "31024543", "31057369", "31068926", "31069133", "31114756", "31137883", "31144065", "31191254", "31220343", "31281892", "31334608", "31367385", "31379836", "31396523", "31457100", "31479688", "31547393", "31547608", "31623231", "31658782", "31693892", "31698766", "31739402", "31921840", "32038258", "28770471", "29188558", "29288386", "29315226", "29358413", "29416510", "29427624", "29467931", "29485002", "29532697", "29550884", "29559972", "29568380", "29593540", "29615922", "29619754", "29652806", "29720723", "29731713", "29745882", "29769005", "29769837", "29771938", "29781767", "29891696", "29893999", "29910727", "29910735", "30004859", "30135516", "30159340", "30228286", "30229863", "30248200", "30254599", "30269308", "30297433", "30359421", "30362042", "30408123", "30467503", "30473700", "30513816", "30514403", "30571174", "30587076", "27321181", "27829671", "27925477", "27986907"], "RCTM": ["HSA-1430728"], "NetworkNeighborAL": ["CL:21968"], "PMC": ["7889668", "7855126", "7846467", "7147783", "7140859", "7140481", "7139781", "7137337", "7070170", "7057429", "7047539", "7016113", "6993121", "6989624", "6914674", "6888217", "6888134", "6866677", "6834162", "6827091", "6801753", "6769685", "6715785", "6703860", "6698970", "6668567", "6656559", "6646803", "6646739", "6609217", "6566897", "6549520", "6503740", "6492972", "6491463", "6477478", "6470483", "6460721", "6451127", "6439052", "6433995", "6394560", "6391454", "6361114", "6327119", "6321150", "6309817", "6298927", "6298926", "6298591", "6278070", "6237882", "6235907", "6224178", "6220829", "6205455", "6201894", "6197541", "6156813", "6143609", "6141747", "6126897", "6109496", "6105674", "6092565", "6042115", "5992708", "5992271", "5979391", "5957379", "5940632", "5937883", "5930489", "5920153", "5899962", "5892213", "5864924", "5862601", "5861216", "5859332", "5845642", "5805517", "5796148", "5794820", "5787565", "5784778", "5433889", "5269532", "5225048", "5173391"], "score": "600"}, "COL11A1_COL10A1": {"Process": ["GO:0001501", "GO:0030198"], "Component": ["GO:0005581", "GO:0005788", "GO:0031012"], "Keyword": ["KW-0176", "KW-0379", "KW-0272", "KW-0106"], "KEGG": ["hsa04974"], "InterPro": ["IPR008160"], "Pfam": ["PF01391"], "PMID": ["29521413", "30227835", "33570564", "33597969", "33761685", "32657455", "32674273", "30922379", "31449527", "31640282", "29389887", "29593423", "30106150", "30236106", "30410422", "28472996", "26806292", "27090210", "27765063", "27857161", "26030917", "24655005", "18298655", "18816857", "17931229", "17014321", "9258750", "28851888", "25578634", "21931594", "30685387", "31598423", "29439436", "29675033", "30002985", "30237810", "28170184", "29170406", "23839930", "22235100", "19949890", "21047417", "31993293", "31416912", "29279011", "29643075", "30572540", "27310669", "26006773", "26043110", "23971731", "22514560", "21611158", "20084171", "17565682", "31562292", "28827187", "30915215", "31222932", "29358879", "29644115", "30275866", "27809866", "26150426", "26397224", "24548379", "24988184", "20433912", "19723327", "30746900", "31492046", "29682093", "23144774", "22072985", "25614460", "26696301", "31123708", "26917217", "26198357", "27508054", "16895450", "30943674", "31409761", "27389927", "20199390", "27513329", "24950699", "23717493", "25863583", "22178468", "21351054", "22046522", "30940089", "27577261", "31409848", "31292488", "26521740", "26423296", "31231613", "19519926"], "RCTM": ["HSA-1442490"], "NetworkNeighborAL": ["CL:735"], "PMC": ["7882494", "7397246", "6974953", "6827106", "6779144", "6778410", "6770352", "6731691", "6709907", "6705180", "6692320", "6653303", "6620270", "6568189", "6531473", "6465657", "6449614", "6444640", "6437914", "6413327", "6397328", "6319788", "6219000", "6157105", "6147035", "6145327", "6142385", "6131538", "6033081", "5984563", "5924886", "5895731", "5886981", "5885469", "5865565", "5855759", "5855657", "5803377", "5757122", "5700969", "5575202", "5543935", "5442752", "5418723", "5338747", "5326708", "5266560", "5114572", "5093959", "5073443", "4981437", "4963012", "4835834", "4787819", "4768411", "4762732", "4741632", "4688995", "4630670", "4607068", "4470796", "4456367", "4452659", "4446057", "4443538", "4412587", "4359954", "4082412", "4079554", "4038327", "3978620", "3943441", "3937960", "3828895", "3661768", "3489884", "3328783", "3282171", "3207907", "3199933", "3172216", "3097176", "3076145", "2988703", "2805713", "2787268", "2714092", "2579967", "1906768", "1523235"], "score": "600"}, "WNT2B_WNT5B": {"Process": ["GO:0002062", "GO:0002088", "GO:0045165", "GO:0060828", "GO:0016055", "GO:0030182", "GO:0051094"], "Function": ["GO:0005109"], "Keyword": ["KW-0272", "KW-0879", "KW-0449", "KW-0217", "KW-0732", "KW-1015"], "KEGG": ["hsa05217", "hsa04916", "hsa04150", "hsa04310", "hsa04390", "hsa04550", "hsa04934", "hsa05166", "hsa05205", "hsa05224", "hsa05225", "hsa05226", "hsa05165", "hsa05200"], "SMART": ["SM00097"], "InterPro": ["IPR005817", "IPR018161"], "Pfam": ["PF00110"], "PMID": ["33028960", "33167744", "33458620", "33677106", "33737394", "33798197", "33848304", "33906557", "34042263", "31758372", "31806687", "31823869", "31834583", "31854474", "31879283", "31922219", "31926002", "31943775", "31948061", "31964872", "31969493", "31973135", "31974907", "31979292", "32010242", "32023813", "32046053", "32049522", "32053966", "32079226", "32104684", "32117973", "32127929", "32132993", "32138369", "32140111", "32141232", "32178321", "32180679", "32181818", "32209757", "32213808", "32219066", "32238174", "32269621", "32714449", "32787107", "32829178", "32923386", "33311568", "30238986", "30242440", "30343511", "30382284", "30390075", "30414187", "30483786", "30539716", "30569461", "30593464", "30628173", "30630531", "30654518", "30674330", "30700527", "30718597", "30720908", "30755309", "30771352", "30808416", "30809532", "30814272", "30814912", "30836939", "30837472", "30858441", "30862048", "30867698", "30868765", "30883036", "30891497", "30915126", "30916811", "30923815", "30940800", "30972907", "30987640", "30997692", "31001473", "31001856", "31044557", "31085352", "31092014", "31108394", "31119130", "31130856", "31131268", "31133633", "31133638", "31157162"], "RCTM": ["HSA-162582"], "NetworkNeighborAL": ["CL:5707"], "PMC": ["8278111", "8046344", "8043392", "7812507", "7797919", "7456893", "7452050", "7437582", "7375871", "7141265", "7141137", "7138035", "7110827", "7104226", "7103590", "7084374", "7078651", "7073771", "7072930", "7072653", "7072125", "7059140", "7058433", "7053619", "7052944", "7048069", "7042390", "7040395", "7039855", "7037748", "7037725", "7034288", "7015138", "7012784", "7011154", "7003098", "6987083", "6987049", "6981793", "6972889", "6966170", "6939535", "6849862", "6767496", "6756234", "6670010", "6590500", "6582411", "6565582", "6556064", "6537088", "6536945", "6536531", "6533802", "6526295", "6514066", "6509750", "6509174", "6508858", "6504811", "6499382", "6488383", "6466739", "6456316", "6454871", "6445127", "6441919", "6434028", "6429082", "6415956", "6411983", "6402185", "6400930", "6399535", "6395965", "6394126", "6390367", "6383208", "6376661", "6369488", "6363426", "6362271", "6356433", "6343361", "6333526", "6329065", "6317945", "6297791", "6294335"], "score": "600"}, "SGPL1_SPHK1": {"Process": ["GO:0030149", "GO:0030148", "GO:0001568", "GO:0040008", "GO:0060322"], "KEGG": ["hsa00600", "hsa04071", "hsa01100"], "PMID": ["33441957", "32033121", "32164386", "32176839", "32192225", "29687345", "30484906", "30569280", "30655321", "30683111", "30816345", "31091284", "31314788", "31360579", "31417486", "31423186", "31477835", "31546702", "31554869", "31608278", "31614770", "31694512", "31737503", "31783527", "29643998", "29719499", "29721575", "29743513", "29788359", "29923327", "29940125", "30205942", "31891125", "27720306", "27801960", "27890706", "28135860", "28181337", "28232466", "28300788", "28363640", "28586390", "28706199", "28890699", "29029455", "29085869", "29089987", "29186197", "29249870", "29264548", "29354030", "29375197", "30740601", "26990127", "27129720", "27160553", "27339463", "27343196", "27547823", "27703171", "29908533", "25434743", "25446881", "26095250", "26157579", "26174087", "26347020", "26477494", "26485657", "26539114", "27011900", "24468113", "24596158", "24728593", "24851099", "24929359", "24994816", "25180446", "25330249", "25333900", "25383881", "25460165", "22735358", "22750505", "23041657", "23724146", "23933064", "24619572", "21946005", "22277765", "22277942", "22492530", "22606352", "22989629", "21304987", "21368890", "21543615", "21569466", "18552980", "18675379"], "RCTM": ["HSA-1430728"], "NetworkNeighborAL": ["CL:24837"], "PMC": ["7806667", "7140723", "7139883", "7120161", "7037072", "6950728", "6949192", "6936734", "6835097", "6826635", "6801987", "6761390", "6761203", "6684947", "6662730", "6636735", "6607215", "6519827", "6445689", "6364841", "6355341", "6347843", "6334734", "6327306", "6089149", "5986285", "5943283", "5913346", "5884653", "5758557", "5742514", "5706683", "5700482", "5686665", "5651498", "5649462", "5630355", "5574909", "5511862", "5509685", "5460891", "5384969", "5372951", "5337747", "5315594", "5292070", "5142460", "5050436", "5016220", "4988402", "4882985", "4861980", "4850705", "4800486", "4655596", "4617901", "4610201", "4609990", "4539443", "4534000", "4523684", "4502512", "4495778", "4425997", "4299585", "4291314", "4252067", "4230894", "4226500", "4205484", "4199546", "4022777", "3947625", "3912487", "3791871", "3665770", "3609719", "3562366", "3560305", "3498583", "3484219", "3402307", "3351440", "3305850", "3115901", "3101703", "3031585", "2562162", "2426719"], "score": "600"}, "WNT2B_WNT5A": {"Process": ["GO:0060638", "GO:0071425", "GO:0003156", "GO:0060688", "GO:0002088", "GO:0060070", "GO:0090263", "GO:0048593", "GO:0008584", "GO:0045995", "GO:0051216", "GO:1905330", "GO:0045165", "GO:0003002", "GO:0030900", "GO:0030182"], "Function": ["GO:0005109"], "Keyword": ["KW-0272", "KW-0879", "KW-0449", "KW-0217"], "KEGG": ["hsa05217", "hsa04916", "hsa04150", "hsa04310", "hsa04390", "hsa04550", "hsa04934", "hsa05166", "hsa05205", "hsa05224", "hsa05225", "hsa05226", "hsa05165", "hsa05200"], "SMART": ["SM00097"], "InterPro": ["IPR005817", "IPR018161"], "Pfam": ["PF00110"], "PMID": ["33028960", "33167744", "33389683", "33458620", "33677106", "33737394", "33798197", "33848304", "33906557", "34042263", "31758372", "31806687", "31823869", "31834583", "31854474", "31879283", "31922219", "31926002", "31943775", "31948061", "31964872", "31969493", "31973135", "31974907", "31979292", "32010242", "32023813", "32046053", "32049522", "32053966", "32079226", "32104684", "32117973", "32127929", "32132993", "32138369", "32140111", "32141232", "32178321", "32180679", "32181818", "32188141", "32209757", "32213808", "32213921", "32219066", "32238174", "32269621", "32714449", "32787107", "32829178", "32848333", "32923386", "33311568", "30101565", "30238986", "30242440", "30244402", "30343511", "30382284", "30390075", "30414187", "30483786", "30539716", "30593464", "30628173", "30630531", "30654518", "30674330", "30678306", "30700527", "30718597", "30720908", "30755309", "30760477", "30771352", "30786278", "30808416", "30809532", "30814272", "30814912", "30836939", "30858441", "30862048", "30867698", "30868765", "30873428", "30883036", "30915126", "30916811", "30923815", "30924074", "30940800", "30965141", "30972907", "30987640", "30997692", "31001473", "31001856", "31004457"], "RCTM": ["HSA-162582"], "NetworkNeighborAL": ["CL:5745"], "PMC": ["8278111", "8046344", "8043392", "7812507", "7797919", "7456893", "7452050", "7437582", "7422537", "7375871", "7141265", "7141137", "7140065", "7139586", "7138035", "7110827", "7104226", "7103590", "7084374", "7078651", "7073771", "7072930", "7072653", "7072125", "7059140", "7058433", "7053619", "7052944", "7048069", "7042390", "7040395", "7039855", "7037748", "7037725", "7034288", "7015138", "7012784", "7011154", "7003098", "6987083", "6987049", "6981793", "6972889", "6966170", "6939535", "6849862", "6767496", "6756234", "6746171", "6670010", "6590500", "6582411", "6538877", "6537088", "6536945", "6514066", "6508858", "6499382", "6488383", "6466739", "6456316", "6454871", "6445127", "6441919", "6434028", "6429082", "6416242", "6411983", "6406848", "6402185", "6399535", "6398499", "6395965", "6394126", "6390367", "6383728", "6383208", "6376661", "6372353", "6369488", "6363426", "6362271", "6356433", "6343361", "6329065", "6317945", "6297791", "6294335"], "score": "600"}, "WNT2B_WNT3A": {"Process": ["GO:0003156", "GO:0040019", "GO:0072089", "GO:0060070", "GO:0090263", "GO:0110110", "GO:0045165", "GO:0090596", "GO:0003002", "GO:0030900", "GO:0030097", "GO:0030182"], "Function": ["GO:0005109"], "Keyword": ["KW-0272", "KW-0879", "KW-0449", "KW-0217", "KW-0732", "KW-1015"], "KEGG": ["hsa05217", "hsa04916", "hsa04150", "hsa04310", "hsa04390", "hsa04550", "hsa04934", "hsa05166", "hsa05205", "hsa05224", "hsa05225", "hsa05226", "hsa05165", "hsa05200"], "SMART": ["SM00097"], "InterPro": ["IPR005817", "IPR018161"], "Pfam": ["PF00110"], "PMID": ["33028960", "33167744", "33389683", "33458620", "33677106", "33737394", "33798197", "33848304", "33906557", "34042263", "31758372", "31806687", "31823869", "31834583", "31854474", "31879283", "31922219", "31926002", "31943775", "31948061", "31964872", "31969493", "31973135", "31974907", "31979292", "31988387", "32010242", "32023813", "32046053", "32049522", "32053966", "32079226", "32104684", "32117973", "32127929", "32132993", "32138369", "32140111", "32141232", "32178321", "32180679", "32181818", "32183420", "32188141", "32209757", "32213808", "32219066", "32238174", "32269621", "32463570", "32714449", "32787107", "32829178", "32923386", "33311568", "30101565", "30238986", "30343511", "30376208", "30382284", "30390075", "30414187", "30483786", "30539716", "30569461", "30593464", "30628173", "30630531", "30654518", "30674330", "30700527", "30718597", "30720908", "30755309", "30771352", "30786278", "30808416", "30809532", "30814272", "30814912", "30837472", "30858441", "30862048", "30867698", "30868765", "30883036", "30915126", "30923815", "30940800", "30965141", "30987640", "30997692", "31001473", "31001856", "31044557", "31085352", "31092014", "31108394", "31115534", "31119130"], "RCTM": ["HSA-162582"], "NetworkNeighborAL": ["CL:5709"], "PMC": ["8278111", "8046344", "8043392", "7812507", "7797919", "7456893", "7452050", "7437582", "7375871", "7339227", "7141265", "7141137", "7140616", "7139586", "7138035", "7110827", "7104226", "7103590", "7084374", "7078651", "7073771", "7072930", "7072653", "7072125", "7059140", "7058433", "7053619", "7052944", "7048069", "7042390", "7040395", "7039855", "7037748", "7037725", "7034288", "7015138", "7012784", "7011154", "7003098", "6987083", "6987049", "6985107", "6981793", "6972889", "6966170", "6939535", "6849862", "6767496", "6756234", "6590500", "6582411", "6579970", "6565582", "6538877", "6537088", "6536945", "6526295", "6514066", "6508858", "6504811", "6499382", "6466739", "6456316", "6454871", "6445127", "6441919", "6429082", "6411983", "6400930", "6399535", "6395965", "6394126", "6390367", "6383728", "6383208", "6376661", "6372353", "6369488", "6368876", "6363426", "6362271", "6356433", "6343361", "6333526", "6329065", "6317945", "6297791", "6294335"], "score": "600"}, "SRC_YES1": {"Process": ["GO:0036120", "GO:0043114", "GO:0031295", "GO:0038083", "GO:0038096", "GO:0048013", "GO:0071560", "GO:0050731", "GO:0071229", "GO:0050900", "GO:0071396", "GO:0006897", "GO:0098657", "GO:0045087", "GO:1901701", "GO:0045893"], "Component": ["GO:0005884", "GO:0031234"], "Function": ["GO:0004715", "GO:0051219", "GO:0044325", "GO:0070851", "GO:0005524", "GO:0008144", "GO:0019899"], "Keyword": ["KW-0519", "KW-0727", "KW-0829", "KW-0656", "KW-0728", "KW-0206", "KW-0067"], "KEGG": ["hsa04520"], "SMART": ["SM00219", "SM00252", "SM00326"], "InterPro": ["IPR000980", "IPR001245", "IPR008266", "IPR020635", "IPR036860", "IPR001452", "IPR036028", "IPR017441", "IPR000719", "IPR011009"], "Pfam": ["PF00017", "PF00018", "PF07653", "PF14604", "PF00069", "PF07714"], "PMID": ["33208016", "33436498", "33968166", "34000351", "34051221", "34105991", "31799727", "31856375", "31914645", "31940873", "31947656", "31996247", "32017701", "32023940", "32051399", "32061169", "32082487", "32156170", "32184441", "32218828", "32226425", "32240650", "32253932", "32376886", "32461121", "33585583", "28911820", "30381300", "30471152", "30625033", "30653502", "30654600", "30783186", "30809542", "30830058", "30846469", "30857591", "30873178", "30880334", "30934860", "30982749", "31013934", "31040916", "31100975", "31101498", "31116423", "31125786", "31134324", "31162771", "31163679", "31165788", "31166114", "31206303", "31274047", "31278282", "31319548", "31362353", "31379957", "31420536", "31428125", "31428157", "31434231", "31464373", "31500632", "31508500", "31528632", "31556149", "31673075", "31698798", "31708877", "31782726", "31783534", "31803023", "31803256", "31984217", "28189586", "28450047", "28589758", "28965865", "28987927", "29061509", "29099493", "29125705", "29133594", "29166822", "29174914", "29309620", "29329590", "29331674", "29386546", "29403489", "29433983", "29453575", "29453943", "29455667", "29507618", "29526696", "29535838", "29576744", "29636436"], "RCTM": ["HSA-109582"], "NetworkNeighborAL": ["CL:1068"], "PMC": ["8097238", "7928716", "7873356", "7203244", "7125958", "7087425", "7081078", "7078208", "7068468", "7060468", "7037260", "7017285", "7016006", "7014222", "7007292", "7004518", "7000222", "6988362", "6973053", "6966484", "6966452", "6959930", "6884021", "6878608", "6877475", "6823463", "6823206", "6817395", "6812449", "6767457", "6734451", "6723107", "6722120", "6720900", "6717882", "6697746", "6690157", "6681599", "6678126", "6676122", "6674232", "6664660", "6661007", "6657648", "6647181", "6634314", "6628161", "6611806", "6589701", "6562634", "6561723", "6531875", "6515405", "6502172", "6481345", "6480114", "6474279", "6442984", "6436896", "6435276", "6404786", "6381095", "6364098", "6363037", "6359378", "6353226", "6092260", "5988912", "5963684", "5925453", "5893879", "5889362", "5886838", "5871548", "5861456", "5856641", "5836510", "5835934", "5828210", "5822872", "5817858", "5805620", "5795291", "5792546", "5780341", "5752128", "5656563", "5550347"], "score": "600"}, "WNT2B_WNT11": {"Process": ["GO:0060070", "GO:1905330", "GO:0045165", "GO:0060828", "GO:0071496", "GO:2000027", "GO:0001501", "GO:0031667"], "Component": ["GO:0005615"], "Function": ["GO:0005109"], "Keyword": ["KW-0272", "KW-0879", "KW-0449", "KW-0217", "KW-0732", "KW-1015"], "KEGG": ["hsa05217", "hsa04916", "hsa04150", "hsa04310", "hsa04390", "hsa04550", "hsa04934", "hsa05166", "hsa05205", "hsa05224", "hsa05225", "hsa05226", "hsa05165", "hsa05200"], "SMART": ["SM00097"], "InterPro": ["IPR005817", "IPR018161"], "Pfam": ["PF00110"], "PMID": ["33417298", "33028960", "33167744", "33458620", "33677106", "33737394", "33798197", "33848304", "33906557", "34042263", "31758372", "31806687", "31823869", "31834583", "31854474", "31879283", "31922219", "31926002", "31943775", "31948061", "31964872", "31969493", "31973135", "31974907", "31979292", "32010242", "32023813", "32046053", "32049522", "32053966", "32079226", "32117973", "32127929", "32132993", "32138369", "32140111", "32178321", "32180679", "32181818", "32209757", "32213808", "32219066", "32238174", "32269621", "32714449", "32787107", "32829178", "32923386", "33311568", "30101565", "30238986", "30343511", "30376208", "30382284", "30414187", "30483786", "30539716", "30593464", "30628173", "30630531", "30654518", "30674330", "30700527", "30718597", "30720908", "30755309", "30760477", "30771352", "30786278", "30808416", "30809532", "30814272", "30814912", "30836939", "30837472", "30858441", "30862048", "30867698", "30868765", "30883036", "30915126", "30923815", "30972102", "30978219", "30987640", "30997692", "31001473", "31001856", "31004457", "31044557", "31085352", "31092014", "31108394", "31119130", "31131268", "31133633", "31133638", "31157162", "31176720", "31193586"], "RCTM": ["HSA-162582"], "NetworkNeighborAL": ["CL:5707"], "PMC": ["8278111", "8046344", "8043392", "7875934", "7812507", "7797919", "7456893", "7452050", "7437582", "7375871", "7141265", "7141137", "7138035", "7110827", "7104226", "7103590", "7084374", "7078651", "7073771", "7072930", "7072653", "7072125", "7058433", "7053619", "7052944", "7048069", "7042390", "7039855", "7037748", "7037725", "7034288", "7015138", "7012784", "7011154", "7003098", "6987083", "6987049", "6981793", "6972889", "6966170", "6939535", "6849862", "6767496", "6746171", "6590500", "6582411", "6565582", "6556064", "6537088", "6536945", "6536531", "6536426", "6533802", "6526295", "6514066", "6509750", "6508858", "6504811", "6499382", "6466739", "6461349", "6456316", "6454871", "6445055", "6441919", "6429082", "6411983", "6402185", "6400930", "6399535", "6398499", "6395965", "6394126", "6390367", "6383728", "6383208", "6376661", "6372353", "6369488", "6368876", "6363426", "6362271", "6356433", "6343361", "6329065", "6317945", "6297791", "6294335"], "score": "600"}, "CXCR3_ACKR3": {"Process": ["GO:0070098", "GO:0001525", "GO:0006935", "GO:0040017", "GO:0030334", "GO:0007155", "GO:0043066", "GO:1902533", "GO:0007186"], "Component": ["GO:0009986"], "Function": ["GO:0016494", "GO:0019958"], "Keyword": ["KW-0297"], "KEGG": ["hsa04060"], "InterPro": ["IPR000276", "IPR017452"], "Pfam": ["PF00001"], "PMID": ["33829065", "33868792", "31437604", "32103675", "32161595", "32170348", "32211348", "30800220", "30914733", "31092552", "31216755", "31506383", "31529512", "31555726", "31660283", "31722287", "31728115", "28986277", "29058705", "29180449", "29207310", "29272550", "29386406", "29398278", "29416853", "29426850", "29459345", "29550625", "29601107", "29606504", "29698608", "29712506", "29897736", "29903572", "29912865", "30047547", "30051594", "30186421", "30233568", "30319622", "30345310", "30479461", "30526661", "27875312", "27888192", "28098154", "28220931", "28387445", "28455789", "28513591", "28532213", "28544785", "28579857", "28703769", "28840842", "28873441", "28943917", "28945785", "29056935", "29125295", "29125867", "29156704", "29163520", "29179723", "25547908", "26657511", "26715684", "26956047", "27015814", "27029529", "27331810", "27375622", "27790220", "28123388", "25595590", "25688243", "26225263", "26239696", "26441831", "26569324", "26579123", "26593925", "24566892", "24586509", "24637920", "24639600", "24770893", "24890717", "24904289", "24920943", "24966838", "26556427", "22989616", "23599431", "24009735", "22300987", "22662317", "22852096", "23368099", "20692338"], "RCTM": ["HSA-162582"], "NetworkNeighborAL": ["CL:7357"], "PMC": ["8023241", "8004373", "7074856", "7066593", "7063449", "7053378", "7028096", "6839656", "6807213", "6750928", "6627231", "6435673", "6383681", "6286512", "6235799", "6197807", "6174752", "6167945", "6165996", "6127631", "6122338", "6074061", "6037435", "6005205", "6003845", "5993942", "5967156", "5911211", "5900987", "5857255", "5839922", "5807542", "5801162", "5795052", "5782407", "5777261", "5764094", "5704548", "5689594", "5681491", "5681266", "5660673", "5635198", "5612718", "5592871", "5584921", "5575500", "5536003", "5463074", "5442324", "5428136", "5412836", "5278629", "5253664", "5225091", "5217689", "5063845", "5039040", "5008353", "4926503", "4901034", "4845948", "4832375", "4807593", "4695808", "4690017", "4620702", "4590974", "4566033", "4505829", "4311683", "4308937", "4172454", "4077318", "4065784", "4052746", "4036438", "4036130", "3956917", "3930692", "3930130", "3839847", "3757016", "3668710", "3407640", "3362738", "3294180", "3005102"], "score": "600"}, "WNT2B_WNT2": {"Process": ["GO:0060492", "GO:0061072", "GO:0002088", "GO:0060070", "GO:0090263", "GO:0045165", "GO:0048608", "GO:0007420", "GO:0008283", "GO:0030182", "GO:0009888"], "Component": ["GO:0005615"], "Function": ["GO:0005109"], "Keyword": ["KW-0272", "KW-0879", "KW-0449", "KW-0217", "KW-0732", "KW-1015"], "KEGG": ["hsa05217", "hsa04916", "hsa04150", "hsa04310", "hsa04390", "hsa04550", "hsa04934", "hsa05166", "hsa05205", "hsa05224", "hsa05225", "hsa05226", "hsa05165", "hsa05200"], "SMART": ["SM00097"], "InterPro": ["IPR009140", "IPR005817", "IPR018161"], "Pfam": ["PF00110"], "PMID": ["33028960", "33167744", "33458620", "33677106", "33737394", "33798197", "33848304", "33906557", "34042263", "31758372", "31806687", "31823869", "31834583", "31854474", "31879283", "31922219", "31926002", "31943775", "31948061", "31964872", "31969493", "31973135", "31974907", "31979292", "32010242", "32023813", "32046053", "32049522", "32053966", "32079226", "32117973", "32127929", "32132993", "32138369", "32140111", "32141232", "32178321", "32180679", "32181818", "32209757", "32213808", "32219066", "32238174", "32269621", "32714449", "32787107", "32829178", "32923386", "33311568", "30236172", "30238986", "30343511", "30382284", "30390075", "30414187", "30483786", "30539716", "30628173", "30630531", "30654518", "30674330", "30700527", "30718597", "30720908", "30755309", "30760477", "30771352", "30808416", "30809532", "30814272", "30814912", "30862048", "30867698", "30868765", "30883036", "30892143", "30915126", "30923815", "30987640", "30997692", "31001473", "31001856", "31044557", "31085352", "31092014", "31108394", "31119130", "31131268", "31133633", "31133638", "31157162", "31176720", "31193586", "31210127", "31213486", "31218672", "31226941", "31242033", "31250273", "31275680"], "RCTM": ["HSA-162582"], "NetworkNeighborAL": ["CL:5745"], "PMC": ["8278111", "8046344", "8043392", "7812507", "7797919", "7456893", "7452050", "7437582", "7375871", "7141265", "7141137", "7138035", "7110827", "7104226", "7103590", "7084374", "7078651", "7073771", "7072930", "7072653", "7072125", "7059140", "7058433", "7053619", "7052944", "7048069", "7042390", "7039855", "7037748", "7037725", "7034288", "7015138", "7012784", "7011154", "7008951", "7003098", "6987083", "6987049", "6981793", "6972889", "6966170", "6939535", "6849862", "6772062", "6767496", "6756234", "6679375", "6597191", "6590500", "6588904", "6582900", "6582411", "6581508", "6565582", "6556064", "6537088", "6536945", "6536531", "6536426", "6534093", "6533802", "6526295", "6514066", "6509750", "6508858", "6504811", "6499382", "6466739", "6466178", "6456316", "6454871", "6441919", "6429082", "6399535", "6398499", "6395965", "6394126", "6390367", "6383208", "6376661", "6369488", "6362271", "6356433", "6343361", "6329065", "6317945", "6297791", "6294335"], "score": "600"}, "WNT2B_WNT6": {"Process": ["GO:0061303", "GO:0110110", "GO:0045165", "GO:0007389", "GO:0016055", "GO:0009887", "GO:0030182"], "Function": ["GO:0005109"], "Keyword": ["KW-0272", "KW-0879", "KW-0449", "KW-0217", "KW-0732", "KW-1015"], "KEGG": ["hsa05217", "hsa04916", "hsa04150", "hsa04310", "hsa04390", "hsa04550", "hsa04934", "hsa05166", "hsa05205", "hsa05224", "hsa05225", "hsa05226", "hsa05165", "hsa05200"], "SMART": ["SM00097"], "InterPro": ["IPR005817", "IPR018161"], "Pfam": ["PF00110"], "PMID": ["32852660", "33028960", "33167744", "33458620", "33677106", "33737394", "33798197", "33848304", "33906557", "34042263", "31758372", "31806687", "31823869", "31834583", "31854474", "31879283", "31922219", "31926002", "31943775", "31948061", "31964872", "31969493", "31973135", "31974907", "31979292", "32010242", "32023813", "32046053", "32049522", "32053966", "32079226", "32104684", "32117973", "32127929", "32132993", "32138369", "32140111", "32141232", "32178321", "32180679", "32181818", "32209757", "32213808", "32219066", "32238174", "32269621", "32714449", "32787107", "32829178", "32923386", "33311568", "30238986", "30343511", "30382284", "30414187", "30483786", "30539716", "30593464", "30628173", "30630531", "30654518", "30674330", "30700527", "30718597", "30720908", "30755309", "30760477", "30771352", "30786278", "30808416", "30809532", "30814272", "30814912", "30858441", "30862048", "30867698", "30868765", "30883036", "30915126", "30916811", "30923815", "30978219", "30987640", "30997692", "31001473", "31001856", "31004457", "31044557", "31085352", "31092014", "31108394", "31119130", "31131268", "31133633", "31133638", "31157162", "31176720", "31191253", "31193586", "31210127"], "RCTM": ["HSA-162582"], "NetworkNeighborAL": ["CL:5745"], "PMC": ["8278111", "8046344", "8043392", "7812507", "7797919", "7456893", "7452050", "7437582", "7375871", "7141265", "7141137", "7138035", "7110827", "7104226", "7103590", "7084374", "7078651", "7073771", "7072930", "7072653", "7072125", "7059140", "7058433", "7053619", "7052944", "7048069", "7042390", "7040395", "7039855", "7037748", "7037725", "7034288", "7015138", "7012784", "7011154", "7003098", "6987083", "6987049", "6981793", "6972889", "6966170", "6939535", "6849862", "6767496", "6746171", "6590500", "6582411", "6581508", "6565582", "6556064", "6538920", "6537088", "6536945", "6536531", "6536426", "6533802", "6526295", "6514066", "6509750", "6508858", "6504811", "6499382", "6488383", "6466739", "6461349", "6456316", "6454871", "6441919", "6429082", "6411983", "6399535", "6398499", "6395965", "6394126", "6390367", "6383728", "6383208", "6376661", "6369488", "6363426", "6362271", "6356433", "6343361", "6329065", "6317945", "6297791", "6294335"], "score": "600"}, "WNT2B_WNT9A": {"Process": ["GO:0061072", "GO:0061303", "GO:0060070", "GO:0045165", "GO:0001501", "GO:0030182", "GO:0051094"], "Component": ["GO:0005615"], "Function": ["GO:0005109"], "Keyword": ["KW-0272", "KW-0879", "KW-0449", "KW-0217", "KW-0732", "KW-1015"], "KEGG": ["hsa05217", "hsa04916", "hsa04150", "hsa04310", "hsa04390", "hsa04550", "hsa04934", "hsa05166", "hsa05205", "hsa05224", "hsa05225", "hsa05226", "hsa05165", "hsa05200"], "SMART": ["SM00097"], "InterPro": ["IPR005817", "IPR018161"], "Pfam": ["PF00110"], "PMID": ["9441749", "33028960", "33167744", "33458620", "33677106", "33737394", "33798197", "33848304", "33906557", "34042263", "31758372", "31806687", "31823869", "31834583", "31854474", "31879283", "31922219", "31926002", "31943775", "31948061", "31964872", "31969493", "31973135", "31974907", "31979292", "32010242", "32023813", "32046053", "32049522", "32053966", "32079226", "32104684", "32117973", "32127929", "32132993", "32138369", "32140111", "32141232", "32178321", "32180679", "32181818", "32209757", "32213808", "32219066", "32238174", "32269621", "32714449", "32787107", "32829178", "32923386", "33311568", "30238986", "30343511", "30382284", "30414187", "30483786", "30539716", "30593464", "30628173", "30630531", "30654518", "30674330", "30700527", "30718597", "30720908", "30755309", "30760477", "30771352", "30808416", "30809532", "30814272", "30814912", "30858441", "30862048", "30867698", "30868765", "30883036", "30915126", "30923815", "30972102", "30987640", "30997692", "31001473", "31001856", "31004457", "31044557", "31085352", "31092014", "31108394", "31119130", "31131268", "31133633", "31133638", "31157162", "31176720", "31191253", "31193586", "31210127", "31213486", "31226941"], "RCTM": ["HSA-162582"], "NetworkNeighborAL": ["CL:5709"], "PMC": ["8278111", "8046344", "8043392", "7812507", "7797919", "7456893", "7452050", "7437582", "7375871", "7141265", "7141137", "7138035", "7110827", "7104226", "7103590", "7084374", "7078651", "7073771", "7072930", "7072653", "7072125", "7059140", "7058433", "7053619", "7052944", "7048069", "7042390", "7040395", "7039855", "7037748", "7037725", "7034288", "7015138", "7012784", "7011154", "7003098", "6987083", "6987049", "6981793", "6972889", "6966170", "6939535", "6849862", "6767496", "6746171", "6679375", "6590500", "6588904", "6582411", "6581508", "6565582", "6556064", "6538920", "6537088", "6536945", "6536531", "6536426", "6533802", "6526295", "6514066", "6509750", "6508858", "6504811", "6499382", "6466739", "6456316", "6454871", "6445055", "6441919", "6429082", "6411983", "6399535", "6398499", "6395965", "6394126", "6390367", "6383208", "6376661", "6369488", "6363426", "6362271", "6356433", "6343361", "6329065", "6317945", "6297791", "6294335"], "score": "600"}, "CYP2J2_CYP2C19": {"Process": ["GO:0019373", "GO:0006805", "GO:0055114"], "Component": ["GO:0005789", "GO:0098827"], "Function": ["GO:0008392", "GO:0005506", "GO:0020037", "GO:0048037"], "Keyword": ["KW-0503", "KW-0349", "KW-0492"], "KEGG": ["hsa00591", "hsa00590", "hsa04726", "hsa01100"], "InterPro": ["IPR001128", "IPR002401", "IPR017972", "IPR036396"], "Pfam": ["PF00067"], "PMID": ["33753217", "33895159", "31941087", "31959703", "31998435", "32023885", "32024122", "32123857", "32158203", "32158254", "32182938", "30447161", "30730576", "30783475", "30803995", "30817016", "30823561", "30911318", "30916389", "31072371", "31089975", "31139078", "31222024", "31258835", "31293429", "31333461", "31367744", "31433338", "31487853", "31506275", "31540428", "31662775", "31680947", "28403576", "28900766", "29043584", "29233455", "29618784", "29850024", "29967444", "29983591", "30018749", "30096423", "30124163", "30139042", "30234392", "30274310", "30362120", "30428372", "30429460", "30429500", "30581412", "30602711", "30894785", "28163821", "28194112", "28248857", "28303724", "28328948", "28384236", "28396528", "28529725", "28671602", "28769808", "28835442", "28866862", "28937442", "29067957", "29246115", "29267251", "29283396", "26621101", "26780737", "26895020", "26901218", "26979796", "27071062", "27145758", "27312874", "27347605", "27448715", "27583776", "27658584", "27709006", "27834829", "27992998", "28008269", "25138712", "25526688", "25626689", "25655310", "25677507", "25951330", "26095139", "26117215", "26233904", "26756638", "24161076", "24492490", "24531139"], "RCTM": ["HSA-1430728"], "NetworkNeighborAL": ["CL:23667"], "PMC": ["7084535", "7076545", "7076527", "7071303", "7053831", "7016875", "6996328", "6986178", "6986167", "6964729", "6803483", "6778862", "6771396", "6770661", "6769586", "6769096", "6669312", "6624440", "6603234", "6586931", "6584210", "6563007", "6527746", "6507159", "6467714", "6422340", "6412758", "6399523", "6364243", "6350199", "6337116", "6329626", "6306765", "6292857", "6291855", "6235958", "6235865", "6197426", "6171375", "6162147", "6135981", "6044386", "6025769", "5965260", "5964255", "5884861", "5874814", "5872075", "5811915", "5748438", "5731093", "5678259", "5673125", "5576152", "5558443", "5553685", "5535909", "5515859", "5428493", "5383255", "5362206", "5340430", "5276844", "5259652", "5156547", "5129306", "5067181", "5045550", "5035218", "5034623", "5008628", "4969935", "4875961", "4860681", "4829185", "4810080", "4715843", "4695224", "4688279", "4500322", "4467528", "4423982", "4385421", "4294552", "4049895", "4030715", "3958866"], "score": "600"}, "WNT2B_WNT9B": {"Process": ["GO:0061303", "GO:0090183", "GO:0060070", "GO:0009267", "GO:0046661", "GO:1905330", "GO:0045165", "GO:2000027", "GO:0048608", "GO:0001501", "GO:0007420", "GO:0009887", "GO:0030182", "GO:0009888"], "Component": ["GO:0005615"], "Function": ["GO:0005109"], "Keyword": ["KW-0272", "KW-0879", "KW-0449", "KW-0217", "KW-0732", "KW-1015"], "KEGG": ["hsa05217", "hsa04916", "hsa04150", "hsa04310", "hsa04390", "hsa04550", "hsa04934", "hsa05166", "hsa05205", "hsa05224", "hsa05225", "hsa05226", "hsa05165", "hsa05200"], "SMART": ["SM00097"], "InterPro": ["IPR005817", "IPR018161"], "Pfam": ["PF00110"], "PMID": ["33028960", "33167744", "33458620", "33677106", "33737394", "33798197", "33848304", "33906557", "34042263", "31758372", "31806687", "31823869", "31834583", "31854474", "31879283", "31922219", "31926002", "31943775", "31948061", "31964872", "31969493", "31973135", "31974907", "31979292", "32010242", "32023813", "32046053", "32049522", "32053966", "32079226", "32104684", "32117973", "32127929", "32132993", "32138369", "32140111", "32178321", "32180679", "32181818", "32209757", "32213808", "32219066", "32238174", "32269621", "32714449", "32787107", "32829178", "32887752", "32923386", "33311568", "30238986", "30343511", "30382284", "30414187", "30483786", "30539716", "30593464", "30628173", "30630531", "30654518", "30674330", "30700527", "30718597", "30720908", "30755309", "30760477", "30771352", "30786278", "30808416", "30809532", "30814272", "30814912", "30858441", "30862048", "30867698", "30868765", "30883036", "30915126", "30923815", "30978219", "30987640", "30997692", "31001473", "31001856", "31004457", "31044557", "31085352", "31092014", "31108394", "31115534", "31119130", "31131268", "31133633", "31133638", "31157162", "31176720", "31193586", "31202261", "31210127", "31213486"], "RCTM": ["HSA-162582"], "NetworkNeighborAL": ["CL:5745"], "PMC": ["8278111", "8046344", "8043392", "7812507", "7797919", "7456893", "7452050", "7437582", "7375871", "7141265", "7141137", "7138035", "7110827", "7104226", "7103590", "7084374", "7078651", "7073771", "7072930", "7072653", "7072125", "7058433", "7053619", "7052944", "7048069", "7042390", "7040395", "7039855", "7037748", "7037725", "7034288", "7015138", "7012784", "7011154", "7003098", "6987083", "6987049", "6981793", "6972889", "6966170", "6939535", "6849862", "6767496", "6746171", "6679375", "6590500", "6582411", "6581508", "6579970", "6571119", "6565582", "6556064", "6537088", "6536945", "6536531", "6536426", "6533802", "6526295", "6514066", "6509750", "6508858", "6504811", "6499382", "6466739", "6461349", "6456316", "6454871", "6441919", "6429082", "6411983", "6399535", "6398499", "6395965", "6394126", "6390367", "6383728", "6383208", "6376661", "6369488", "6363426", "6362271", "6356433", "6343361", "6329065", "6317945", "6297791", "6294335"], "score": "600"}, "FZD8_LRP6": {"Process": ["GO:0060070", "GO:0071900"], "Component": ["GO:1990851"], "Function": ["GO:0042813", "GO:0017147", "GO:0005102"], "Keyword": ["KW-0879", "KW-0217", "KW-0675"], "KEGG": ["hsa04150", "hsa04310", "hsa05224", "hsa05225", "hsa05226", "hsa05200"], "PMID": ["31900634", "32818433", "33488948", "30841855", "31036956", "31061124", "31249432", "31364732", "31445376", "31452509", "29084211", "29523784", "29925589", "30035713", "30220054", "28187755", "28289266", "28331224", "28373995", "28467818", "28626941", "28691093", "28885975", "29108281", "27445486", "27698350", "25818302", "25990470", "26112133", "26132195", "24492943", "24582434", "24599775", "24995284", "25470487", "23333523", "23401003", "23445611", "23527161", "23741487", "23884893", "23987510", "24223536", "24252524", "24349440", "22391306", "22606268", "22682250", "22754658", "22911790", "22959928", "23026201", "20848536", "21549744", "21623369", "21752258", "21755055", "20093360", "21170416", "19385064", "18215320", "18528331", "18673242", "18997112", "17035101", "17198728", "17397399", "18093317", "16543246", "15754011", "29632210", "30555565", "28467820", "23784673", "23861788", "24088568", "22438981", "22647544", "26069618", "22016777", "31703281", "28189566", "22833265", "21982879", "21352958", "31931755", "25156440", "25374452", "20967887", "30601803", "31269694", "31769242", "29789460", "30137666", "28900330", "27242955", "27322325", "27833613", "23022962", "22438586"], "RCTM": ["HSA-162582"], "NetworkNeighborAL": ["CL:5714"], "PMC": ["7805540", "6958774", "6888549", "6881706", "6713797", "6711705", "6679127", "6589473", "6534993", "6424355", "6404335", "6331136", "6276305", "6215866", "6078440", "6056231", "5983605", "5924918", "5851113", "5844884", "5815871", "5668014", "5641471", "5599997", "5590807", "5582559", "5550366", "5479655", "5428310", "5360949", "5303216", "5081350", "5059456", "4931622", "4928661", "4861739", "4825329", "4488846", "4481404", "4394041", "4297187", "4287412", "4276498", "4254928", "4214369", "4213195", "4170800", "4163545", "4083010", "4077065", "4066683", "4031291", "3988984", "3940357", "3861454", "3843002", "3837048", "3819050", "3701684", "3669360", "3624033", "3602172", "3575535", "3529917", "3508164", "3478409", "3458933", "3402428", "3382960", "3351461", "3350560", "3306284", "3237830", "3214992", "3189939", "3162575", "3146701", "3132641", "3064522", "2993965", "2963058", "2888028", "2838336", "2813491", "2254434", "2233618"], "score": "600"}, "WNT2B_WNT4": {"Process": ["GO:0031128", "GO:0040019", "GO:0090184", "GO:1905332", "GO:0110110", "GO:0060070", "GO:0090263", "GO:0008584", "GO:0009267", "GO:0045165", "GO:0030900", "GO:0030097", "GO:0008283", "GO:0009887", "GO:0030182"], "Function": ["GO:0005109"], "Keyword": ["KW-0272", "KW-0879", "KW-0449", "KW-0217"], "KEGG": ["hsa05217", "hsa04916", "hsa04150", "hsa04310", "hsa04390", "hsa04550", "hsa04934", "hsa05166", "hsa05205", "hsa05224", "hsa05225", "hsa05226", "hsa05165", "hsa05200"], "SMART": ["SM00097"], "InterPro": ["IPR005817", "IPR018161"], "Pfam": ["PF00110"], "PMID": ["11507767", "17494089", "33028960", "33167744", "33458620", "33677106", "33737394", "33798197", "33848304", "33906557", "34042263", "31758372", "31806687", "31823869", "31834583", "31836665", "31854474", "31879283", "31922219", "31926002", "31943775", "31948061", "31964872", "31969493", "31973135", "31974907", "31979292", "32010242", "32023813", "32046053", "32049522", "32053966", "32079226", "32104684", "32117973", "32127929", "32132993", "32138369", "32140111", "32141232", "32178321", "32180679", "32181818", "32183420", "32209757", "32213808", "32219066", "32238174", "32269621", "32714449", "32787107", "32829178", "32923386", "33311568", "30238986", "30242440", "30343511", "30382284", "30390075", "30414187", "30483786", "30539716", "30569461", "30593464", "30628173", "30630531", "30654518", "30674330", "30700527", "30718597", "30720908", "30755309", "30760477", "30771352", "30786278", "30808416", "30809532", "30814272", "30814912", "30836939", "30858441", "30862048", "30867698", "30868765", "30883036", "30885509", "30915126", "30923815", "30924074", "30978219", "30987640", "30997692", "31001473", "31001856", "31044557", "31085352", "31092014", "31108394", "31119130", "31131268"], "RCTM": ["HSA-162582"], "NetworkNeighborAL": ["CL:5709"], "PMC": ["8278111", "8046344", "8043392", "7812507", "7797919", "7456893", "7452050", "7437582", "7375871", "7141265", "7141137", "7140616", "7138035", "7110827", "7104226", "7103590", "7084374", "7078651", "7073771", "7072930", "7072653", "7072125", "7059140", "7058433", "7053619", "7052944", "7048069", "7042390", "7040395", "7039855", "7037748", "7037725", "7034288", "7015138", "7012784", "7011154", "7003098", "6987083", "6987049", "6983838", "6981793", "6972889", "6966170", "6939535", "6849862", "6767496", "6756234", "6590500", "6582411", "6565582", "6537088", "6536945", "6526295", "6514066", "6509750", "6508858", "6504811", "6499382", "6481288", "6466739", "6461349", "6456316", "6454871", "6441919", "6434028", "6429082", "6411983", "6402185", "6399535", "6398499", "6395965", "6394126", "6390367", "6383728", "6383208", "6376661", "6369488", "6363426", "6362271", "6356433", "6343361", "6333526", "6329065", "6317945", "6297791", "6294335"], "score": "600"}, "WNT2B_WNT7B": {"Process": ["GO:0021871", "GO:0072089", "GO:0002088", "GO:0060070", "GO:0051216", "GO:0045165", "GO:0048608", "GO:0009887", "GO:0030182", "GO:0051094"], "Function": ["GO:0005109"], "Keyword": ["KW-0272", "KW-0879", "KW-0449", "KW-0217", "KW-0732", "KW-1015"], "KEGG": ["hsa05217", "hsa04916", "hsa04150", "hsa04310", "hsa04390", "hsa04550", "hsa04934", "hsa05166", "hsa05205", "hsa05224", "hsa05225", "hsa05226", "hsa05165", "hsa05200"], "SMART": ["SM00097"], "InterPro": ["IPR005817", "IPR018161"], "Pfam": ["PF00110"], "PMID": ["26027441", "15164427", "33028960", "33167744", "33458620", "33677106", "33737394", "33798197", "33848304", "33906557", "34042263", "31758372", "31806687", "31823869", "31834583", "31854474", "31879283", "31922219", "31926002", "31943775", "31948061", "31964872", "31969493", "31973135", "31974907", "31979292", "32010242", "32023813", "32046053", "32049522", "32053966", "32079226", "32104684", "32117973", "32127929", "32132993", "32138369", "32140111", "32141232", "32178321", "32180679", "32181818", "32183420", "32209757", "32213808", "32219066", "32238174", "32269621", "32714449", "32787107", "32829178", "32923386", "33311568", "30238986", "30343511", "30382284", "30414187", "30483786", "30539716", "30593464", "30628173", "30630531", "30654518", "30674330", "30700527", "30718597", "30720908", "30755309", "30760477", "30771352", "30786278", "30808416", "30809532", "30814272", "30814912", "30858441", "30862048", "30867698", "30868765", "30883036", "30915126", "30923323", "30923815", "30972102", "30987640", "30997692", "31001473", "31001856", "31044557", "31085352", "31092014", "31108394", "31119130", "31131268", "31133633", "31133638", "31157162", "31176720", "31193586", "31202261"], "RCTM": ["HSA-162582"], "NetworkNeighborAL": ["CL:5709"], "PMC": ["8278111", "8046344", "8043392", "7812507", "7797919", "7456893", "7452050", "7437582", "7375871", "7141265", "7141137", "7140616", "7138035", "7110827", "7104226", "7103590", "7084374", "7078651", "7073771", "7072930", "7072653", "7072125", "7059140", "7058433", "7053619", "7052944", "7048069", "7042390", "7040395", "7039855", "7037748", "7037725", "7034288", "7015138", "7012784", "7011154", "7003098", "6987083", "6987049", "6981793", "6972889", "6966170", "6939535", "6849862", "6767496", "6590500", "6582411", "6571119", "6565582", "6556064", "6537088", "6536945", "6536531", "6536426", "6533802", "6526295", "6514066", "6509750", "6508858", "6504811", "6499382", "6466739", "6456316", "6454871", "6445055", "6441919", "6439218", "6429082", "6411983", "6399535", "6398499", "6395965", "6394126", "6390367", "6383728", "6383208", "6376661", "6369488", "6363426", "6362271", "6356433", "6343361", "6329065", "6317945", "6297791", "6294335"], "score": "600"}, "WNT2B_FZD4": {"Process": ["GO:0060070", "GO:1905330", "GO:0008406", "GO:0043010", "GO:2000027", "GO:0007420", "GO:0030182"], "Keyword": ["KW-0879", "KW-0217"], "KEGG": ["hsa05217", "hsa04916", "hsa04150", "hsa04310", "hsa04390", "hsa04550", "hsa04934", "hsa05166", "hsa05205", "hsa05224", "hsa05225", "hsa05226", "hsa05165", "hsa05200"], "PMID": ["31359032", "32571845", "21856951", "17614820", "17030116", "12490564", "12072409", "22326927", "16083717", "12429992", "17939044", "31288403", "29877565", "31988387", "21674728", "25892522", "31964872", "32049522", "32180679", "32213921", "32714449", "31261741", "31452509", "29337984", "29625512", "30599494", "30687387", "28007661", "28147310", "28286238", "28412469", "28454439", "28614361", "28638086", "28729735", "28758032", "28790300", "26456050", "26778749", "26969975", "27192435", "27438854", "27965955", "25156440", "25331637", "26025608", "26352263", "26477493", "29018668", "24367909", "24445433", "24686518", "24885675", "25374452", "23349976", "23471552", "23611881", "23775346", "23861788", "23993960", "24278135", "22045688", "22784633", "22813778", "22846383", "22938389", "23076981", "23251385", "21464233", "21549744", "21970630", "22016777", "19130878", "20111673", "20200414", "20376066", "20668165", "20688566", "19137075", "19388021", "19842206", "19849855", "18156211", "18671253", "18673241", "18802960", "17873379", "16808837", "15754011", "15806314", "15942669", "12239632", "10512196", "29389516", "29081735", "20544696", "19732418", "28588349", "26484394", "27140856"], "RCTM": ["HSA-162582"], "NetworkNeighborAL": ["CL:5701"], "PMC": ["7449797", "7375871", "7140065", "7104226", "7058433", "6985107", "6972889", "6783992", "6711705", "6679153", "6378223", "6338048", "6312969", "6008255", "5889979", "5786327", "5645527", "5602728", "5548745", "5529143", "5519545", "5516747", "5500242", "5479809", "5474349", "5470702", "5447271", "5403449", "5396059", "5362476", "5330685", "5127792", "5103317", "4963810", "4871528", "4842149", "4692127", "4644692", "4628881", "4564164", "4437483", "4293283", "4276498", "4213195", "4068752", "4052372", "4015730", "4013576", "3949505", "3928513", "3881002", "3836902", "3775648", "3726201", "3701684", "3590592", "3583648", "3551900", "3519492", "3516229", "3482927", "3480893", "3479425", "3298629", "3294455", "3198762", "3189939", "3169124", "3146701", "3140915", "3138490", "3082184", "3004361", "2963063", "2938391", "2886156", "2819462", "2812481", "2771301", "2770486", "2757023", "2726759", "2615462", "2566905", "2189632", "1543656"], "score": "600"}, "WNT2B_WNT7A": {"Process": ["GO:0002062", "GO:0002088", "GO:0060070", "GO:0090263", "GO:0045165", "GO:0007548", "GO:0003002", "GO:0030900", "GO:0048608", "GO:0008283", "GO:0009887", "GO:0030182", "GO:0022603"], "Function": ["GO:0005109"], "Keyword": ["KW-0272", "KW-0879", "KW-0449", "KW-0217"], "KEGG": ["hsa05217", "hsa04916", "hsa04150", "hsa04310", "hsa04390", "hsa04550", "hsa04934", "hsa05166", "hsa05205", "hsa05224", "hsa05225", "hsa05226", "hsa05165", "hsa05200"], "SMART": ["SM00097"], "InterPro": ["IPR005817", "IPR018161"], "Pfam": ["PF00110"], "PMID": ["9584130", "33028960", "33167744", "33458620", "33677106", "33737394", "33798197", "33848304", "33906557", "34042263", "31758372", "31806687", "31823869", "31834583", "31854474", "31879283", "31922219", "31926002", "31943775", "31948061", "31964872", "31969493", "31973135", "31974907", "31979292", "32010242", "32023813", "32046053", "32049522", "32053966", "32079226", "32117973", "32127929", "32132993", "32138369", "32140111", "32141232", "32178321", "32180679", "32181818", "32183420", "32209757", "32213808", "32219066", "32238174", "32269621", "32714449", "32787107", "32829178", "32923386", "33311568", "30238986", "30244402", "30343511", "30376208", "30382284", "30414187", "30483786", "30539716", "30569461", "30593464", "30628173", "30630531", "30654518", "30674330", "30700527", "30718597", "30720908", "30755309", "30760477", "30771352", "30808416", "30809532", "30814272", "30814912", "30858441", "30862048", "30867698", "30868765", "30883036", "30915126", "30923815", "30987640", "30997692", "31001473", "31001856", "31044557", "31085352", "31092014", "31108394", "31119130", "31131268", "31133633", "31133638", "31157162", "31176720", "31191253", "31193586", "31210127", "31213486"], "RCTM": ["HSA-162582"], "NetworkNeighborAL": ["CL:5709"], "PMC": ["8278111", "8046344", "8043392", "7812507", "7797919", "7456893", "7452050", "7437582", "7375871", "7141265", "7141137", "7140616", "7138035", "7110827", "7104226", "7103590", "7084374", "7078651", "7073771", "7072930", "7072653", "7072125", "7059140", "7058433", "7053619", "7052944", "7048069", "7042390", "7039855", "7037748", "7037725", "7034288", "7015138", "7012784", "7011154", "7003098", "6987083", "6987049", "6981793", "6972889", "6966170", "6939535", "6849862", "6767496", "6679375", "6590500", "6582411", "6581508", "6565582", "6556064", "6538920", "6537088", "6536945", "6536531", "6536426", "6533802", "6526295", "6514066", "6509750", "6508858", "6504811", "6499382", "6466739", "6456316", "6454871", "6441919", "6429082", "6411983", "6399535", "6398499", "6395965", "6394126", "6390367", "6383208", "6376661", "6369488", "6368876", "6363426", "6362271", "6356433", "6343361", "6333526", "6329065", "6317945", "6297791", "6294335"], "score": "600"}, "PSMB9_PSME2": {"Process": ["GO:0016579", "GO:0043687", "GO:0052548"], "Component": ["GO:0000502"], "Keyword": ["KW-0647"], "KEGG": ["hsa03050"], "PMID": ["32231389", "32535163", "33330025", "30607001", "30675634", "30886358", "31134089", "31171475", "31824858", "28051153", "28278207", "28719601", "28848558", "29104774", "26892607", "27471621", "27659694", "25688236", "26240058", "26527367", "26636107", "30761219", "24022895", "24239609", "24304442", "24752321", "24970231", "25033340", "25057922", "25098831", "25127410", "25326516", "25482151", "23544127", "23965983", "22188123", "22349260", "22564544", "22612225", "22727423", "22977855", "23050151", "21211719", "21256843", "21360704", "21387144", "19578074", "20080121", "20091677", "20140259", "20536393", "20613855", "20919990", "19065646", "19608014", "19609968", "19812695", "19820587", "19924240", "16414974", "16452686", "16789836", "15947106", "12519221", "12845647", "12119343", "11162627", "10952718", "11032729", "11093809", "11169410", "9721876", "9218537", "9344661", "24563857", "23253225", "14970191", "30244323", "28199372", "22103427", "26158850", "24140722", "23706739", "23994620", "24490108", "31456945", "25943340", "19152337", "30464175", "25561571", "24653662", "19443843", "32211313", "30546359", "26023329", "24838487", "24678238", "23046644", "22235336", "31437213"], "RCTM": ["HSA-109581"], "NetworkNeighborAL": ["CL:13752"], "PMC": ["7713665", "7121783", "7109953", "7108734", "7076076", "6883405", "6726247", "6700291", "6675497", "6544544", "6513971", "6377343", "6370320", "6318319", "6279938", "6249217", "5662272", "5554501", "5546725", "5522178", "5344377", "5310909", "5209724", "5034284", "4938303", "4759779", "4695966", "4617869", "4497732", "4453063", "4447021", "4332148", "4310299", "4295294", "4232765", "4192667", "4129242", "4123911", "4109850", "4101498", "4035846", "4026089", "4011941", "3994161", "3990655", "3983474", "3968686", "3964679", "3958958", "3926120", "3916118", "3892944", "3858528", "3759077", "3710712", "3609810", "3587160", "3571097", "3557507", "3462393", "3384713", "3383951", "3380551", "3312875", "3250506", "3133595", "3100532", "3091964", "3071949", "3040445", "2891702", "2882558", "2849732", "2815789", "2773418", "2773157", "2766596", "2762196", "2754331", "2747509", "2193925", "2193234", "2171989", "1798250", "1480599"], "score": "600"}, "NCOA3_MED1": {"Process": ["GO:0045618", "GO:0030521", "GO:2000273"], "Component": ["GO:0000785"], "Function": ["GO:0046966", "GO:0030374", "GO:0035258", "GO:0016922", "GO:0019904", "GO:0044877", "GO:0000981"], "Keyword": ["KW-0010"], "KEGG": ["hsa01522", "hsa04919"], "PMID": ["30654005", "30866413", "29474466", "30186237", "28053348", "28067791", "28878246", "29056962", "26996671", "27773686", "25445917", "26039703", "26435709", "26593892", "23567489", "24799995", "23531547", "24329114", "21827731", "21845365", "22189783", "22363234", "22465878", "22489042", "22563729", "22626544", "22685453", "22913318", "22982455", "23256597", "21217774", "21664236", "21693169", "19818358", "20007298", "20298785", "20413580", "20674540", "20885938", "18726998", "19052561", "19183053", "19183483", "19207820", "19505191", "19541426", "19636396", "19917249", "18039708", "18048071", "18288278", "18655773", "18722177", "18973695", "17082781", "17223341", "17389765", "17389769", "17997606", "17259665", "15863722", "15886699", "16055921", "14680484", "14701665", "15001550", "15043764", "15225784", "12893881", "12904255", "11846412", "12019025", "11389589", "10944516", "28566530", "28740336", "20075607", "19401208", "19471584", "17525795", "28057584", "21480322", "20414453", "23533406", "23776558", "24794975", "25894788", "20814439", "26827948", "21988241", "24099156", "27295009", "18301782", "21605560"], "RCTM": ["HSA-1266738"], "NetworkNeighborAL": ["CL:11961"], "PMC": ["6468570", "6444937", "6332228", "6257982", "6110914", "5886376", "5825103", "5625810", "5587550", "5504363", "5453242", "5373669", "5124510", "5031502", "4992434", "4740976", "4578752", "4466629", "4454675", "4361259", "4342852", "4319648", "4079747", "4007349", "3959225", "3914715", "3687803", "3679160", "3643604", "3603355", "3562205", "3504387", "3503541", "3437919", "3417568", "3408799", "3400544", "3364693", "3364162", "3356459", "3280533", "3232307", "3196847", "3188673", "3129683", "3084334", "3076129", "2946606", "2938230", "2936660", "2929611", "2906691", "2858266", "2843519", "2813911", "2812575", "2795054", "2788777", "2720417", "2719259", "2716050", "2696805", "2686084", "2654718", "2637888", "2596979", "2585101", "2577712", "2562329", "2361802", "2288743", "2254332", "2241879", "2225458", "2065881", "1876600", "1783742", "1783724", "1779576", "1182168", "1087898", "406421", "314456", "179877", "113761"], "score": "600"}, "RAP1A_RAPGEF4": {"Process": ["GO:0007264", "GO:0017157", "GO:0050796", "GO:0045055"], "Function": ["GO:0005088"], "KEGG": ["hsa04670", "hsa04015", "hsa04024"], "PMID": ["33806572", "34067282", "32041177", "32120817", "29621614", "30582457", "30647127", "30955253", "31637050", "29293525", "29885334", "30002060", "30156466", "30302196", "30360518", "27649969", "28178039", "28232663", "28512254", "28634209", "28731505", "28851815", "28948210", "27534532", "27602951", "27612207", "27626668", "27789473", "25545047", "25790437", "26092100", "26212757", "26714318", "24479731", "24586238", "24701590", "24714377", "24790136", "25066614", "25110951", "25122553", "25159528", "25208567", "23416045", "23420480", "23565202", "23716716", "23864608", "23864716", "23911990", "23912486", "24019534", "24039860", "22127306", "22186256", "22209329", "22286105", "22365550", "22479536", "22621783", "22671597", "22814395", "23056265", "23166790", "23226434", "21520057", "22081014", "20028760", "20339002", "20352060", "21094904", "19564912", "19615876", "18714009", "18832707", "16316996", "17116731", "16043520", "11375794", "23523686", "31174369", "24281338", "21040840", "15747061", "28890882", "26542580", "23028410", "31319592"], "RCTM": ["HSA-109582"], "PMC": ["8224555", "8000763", "7084553", "7037602", "6778398", "6678964", "6627336", "6533519", "6457439", "6433075", "6373484", "6309370", "6274753", "6249841", "6173295", "6170734", "6168044", "5920548", "5751434", "5749727", "5611689", "5599484", "5574878", "5546514", "5510674", "5474120", "5467728", "5356681", "5336561", "5024738", "5017209", "4892858", "4694701", "4669216", "4587029", "4571460", "4540143", "4372486", "4366062", "4278376", "4262597", "4230782", "4224284", "4200330", "4156617", "4144752", "4128582", "4049856", "3970818", "3934822", "3919063", "3913963", "3913003", "3816672", "3798683", "3791512", "3776352", "3769400", "3756920", "3661976", "3652879", "3614555", "3511394", "3499522", "3468345", "3462743", "3460313", "3443962", "3325758", "3313974", "3307595", "3294063", "3268451", "3230775", "3077557", "3009389", "3008420", "2871445", "2844717", "2844500", "2841981", "2794341", "2698983", "2213086", "2118160"], "score": "600"}, "UGCG_SMPD2": {"Process": ["GO:0046513"], "Keyword": ["KW-0746"], "KEGG": ["hsa00600", "hsa01100"], "PMID": ["31906280", "32098196", "32098447", "32214122", "30683111", "31001082", "31581580", "28842833", "29463005", "29731990", "30060815", "30197917", "30223045", "28130458", "28352271", "28744197", "28775166", "28783107", "26786937", "27870891", "27980577", "25597763", "25771159", "25855965", "26174087", "26230734", "26253821", "24384461", "24749054", "25060904", "25350564", "29643939", "23096701", "23290775", "23563667", "23579458", "24058461", "24237309", "24391908", "24575399", "22151739", "22258513", "23110086", "23189087", "21181285", "21687659", "20456020", "20919659", "19052561", "19345744", "19450140", "19728861", "18414484", "21566746", "16691498", "12118012", "10974027", "22974251", "24060581", "28687494", "19147160", "31496996", "28733363", "29269995", "25637183", "26587537", "20919643", "20452460", "29540995", "21062159", "20919655", "30037082", "30060809", "24970218", "30612333", "27697478", "25634657", "30140974", "25751724", "26967245", "31049165", "29165427", "29147025", "29055037", "31710719", "31710714"], "RCTM": ["HSA-1430728"], "NetworkNeighborAL": ["CL:24845"], "PMC": ["7096396", "7073989", "7073171", "7017054", "6844577", "6844537", "6832137", "6712072", "6614129", "6479272", "6476865", "6454043", "6361168", "6347843", "6320700", "6177216", "6127980", "6073226", "5929433", "5902181", "5891157", "5872328", "5818902", "5818153", "5772763", "5766709", "5726251", "5705877", "5650665", "5611970", "5578110", "5504187", "5348531", "5270407", "5149029", "5125891", "5125068", "5117723", "5026326", "5008362", "4717587", "4691703", "4650549", "4637461", "4603647", "4521865", "4515393", "4502512", "4461540", "4394466", "4359096", "4349382", "4221100", "4211692", "4203652", "4091661", "4030989", "3998523", "3986510", "3962523", "3929518", "3901850", "3877204", "3776817", "3643694", "3556343", "3505455", "3482221", "3478226", "3302964", "3110726", "3076281", "3071292", "3069696", "3058424", "3022355", "2951629", "2910150", "2907186", "2843519", "2788435", "2660887", "2387229", "2193270"], "score": "600"}, "ITPR3_ORAI1": {"Process": ["GO:0070588"], "Function": ["GO:0005262"], "Keyword": ["KW-0107"], "KEGG": ["hsa04611", "hsa04924", "hsa04925", "hsa04927", "hsa04934", "hsa04020"], "PMID": ["33404366", "33657364", "33995380", "31501196", "31936700", "31980857", "31991578", "31996247", "32101765", "32147965", "32161591", "32204394", "32210952", "32330125", "32750041", "32916960", "29549599", "30629957", "30691160", "30718673", "30787881", "30917547", "31061470", "31111119", "31203007", "31248019", "31413111", "31426416", "31479920", "31547139", "31632961", "31652790", "31780884", "31817135", "31878142", "31888223", "31892274", "31905994", "28495532", "28506443", "28629579", "29131377", "29193689", "29309245", "29348426", "29531834", "29535613", "29568366", "29593014", "29604968", "29626751", "29636894", "29867539", "29873837", "29920471", "29980025", "29982949", "29988547", "29996097", "29997338", "30006140", "30009861", "30046136", "30083085", "30090602", "30117680", "30208327", "30217034", "30262862", "30340324", "30380695", "30425987", "26642860", "26973141", "27866413", "27878958", "27911858", "28084445", "28105751", "28151934", "28179072", "28181236", "28183802", "28196740", "28212803", "28417016", "28486397", "28486663", "28497275", "28512623", "28516062", "28534085", "28550303", "28587652", "28588505", "28596940", "28622523", "28698564", "28706877", "28725634"], "RCTM": ["HSA-109582"], "NetworkNeighborAL": ["CL:9231"], "PMC": ["8113648", "7968378", "7598067", "7555297", "7202670", "7140640", "7075805", "7061093", "7053380", "7037278", "7017417", "7016755", "6988362", "6982260", "6981692", "6940757", "6940736", "6861892", "6861184", "6843150", "6791325", "6783633", "6726916", "6720164", "6682875", "6631348", "6524637", "6502815", "6468672", "6406375", "6377851", "6372516", "6362254", "6335178", "6321814", "6274931", "6221920", "6218456", "6213962", "6170166", "6164028", "6162180", "6160487", "6156395", "6119482", "6070825", "6061864", "6060751", "6060182", "6060099", "6026643", "5949889", "5930976", "5916088", "5883416", "5862587", "5841437", "5834471", "5833832", "5809258", "5784478", "5671369", "5657234", "5597679", "5590033", "5506012", "5497685", "5489567", "5461684", "5447958", "5446419", "5442207", "5440769", "5439506", "5430212", "5413502", "5411426", "5387165", "5385391", "5356874", "5289456", "5284483", "5233950", "5018912"], "score": "600"}, "CYP17A1_CYP1A1": {"Process": ["GO:0034754", "GO:0008202", "GO:1901615", "GO:0008610", "GO:0017144"], "Function": ["GO:0008395", "GO:0019825", "GO:0005506", "GO:0016705", "GO:0020037", "GO:0048037", "GO:0008144"], "Keyword": ["KW-0503", "KW-0349"], "KEGG": ["hsa00140", "hsa04913", "hsa01100"], "InterPro": ["IPR001128", "IPR002401", "IPR017972", "IPR036396"], "Pfam": ["PF00067"], "PMID": ["33849530", "31821471", "31980012", "32143537", "32194361", "33312738", "30709839", "30760797", "30858503", "31036290", "31114548", "31403134", "31416226", "31487853", "31616008", "31623391", "28508326", "28668640", "28865807", "29027195", "29038839", "29059155", "29228205", "29233455", "29423115", "29510000", "29771761", "30050807", "30056207", "30139042", "30145756", "30155358", "30324017", "31949819", "27527665", "27792840", "28157646", "28529725", "28611384", "28784626", "28866654", "28887105", "28959657", "29228596", "29290988", "26414697", "26432395", "26756814", "26792615", "26814503", "26851242", "26853319", "27129868", "27165202", "27237601", "27267697", "27571716", "27616185", "27618452", "27748298", "27773742", "27974137", "24784887", "25027016", "25625232", "25678418", "25689428", "25699018", "25733028", "25741405", "25889125", "25965070", "26039251", "26759538", "23740543", "23992423", "24281767", "24524197", "24552491", "24567938", "24629213", "24764553", "24780645", "24788432", "24797035", "24810611", "24875910", "24977709", "25148915", "25150952", "25189712", "25228414", "25233012", "25390889", "25649950", "25949189", "23065845", "23129512", "23355109", "23358148"], "RCTM": ["HSA-1430728"], "NetworkNeighborAL": ["CL:23745"], "PMC": ["8045239", "7717703", "7084255", "7068204", "7034473", "6962776", "6832583", "6794376", "6770661", "6723978", "6687436", "6592971", "6565845", "6533072", "6502972", "6411735", "6374516", "6363829", "6183514", "6174104", "6171375", "6109587", "6082372", "6075364", "6043754", "5899062", "5830085", "5818588", "5805650", "5790532", "5770497", "5739773", "5722548", "5709052", "5706436", "5615117", "5592777", "5505512", "5469744", "5428493", "5303687", "5156856", "5125911", "5094113", "5042863", "5018878", "4961565", "4810767", "4807407", "4801120", "4744102", "4731399", "4715576", "4710531", "4692810", "4505810", "4454644", "4429103", "4423752", "4415645", "4359393", "4346947", "4340664", "4337044", "4313599", "4300383", "4270256", "4234380", "4229089", "4215104", "4214251", "4199042", "4175619", "4076195", "4072073", "4033181", "4008485", "3940290", "3936778", "3904546", "3881417", "3796370", "3640615"], "score": "600"}, "MBL2_COLEC11": {"Process": ["GO:0001867", "GO:0072376", "GO:0006897", "GO:0098657", "GO:0006508"], "Component": ["GO:0005581", "GO:0005615"], "Function": ["GO:0005537", "GO:0004252", "GO:0005509"], "Keyword": ["KW-0465", "KW-0176", "KW-0399", "KW-0106", "KW-0964", "KW-0175"], "KEGG": ["hsa04145"], "SMART": ["SM00034"], "InterPro": ["IPR033990", "IPR018378", "IPR001304", "IPR008160", "IPR016186", "IPR016187"], "Pfam": ["PF00059", "PF01391"], "PMID": ["33790889", "31828694", "32116493", "32635486", "32751929", "33193407", "33375205", "30670593", "30808212", "30868077", "30873176", "30995222", "31019911", "31231398", "31384238", "31440250", "31500626", "31555668", "31636644", "31673484", "31700615", "31869396", "28894916", "29199277", "29422906", "29565818", "29750504", "29892304", "29967624", "30210498", "30294330", "30349535", "30619374", "28111019", "28216633", "28239384", "28265264", "28351530", "28360913", "28462915", "28482337", "28567671", "28739878", "29209066", "29371495", "25979851", "26829648", "27211870", "27232184", "27782323", "25710878", "25721364", "25807310", "25862418", "25999953", "26173080", "26482345", "24474086", "24489848", "24638204", "24683193", "24751721", "24877121", "24928325", "24950659", "25060538", "25070856", "25313559", "25425420", "25426028", "25654073", "23220946", "23596511", "23630525", "22301270", "22619494", "22665991", "22734447", "22798530", "22899884", "22964228", "21258343", "20144911", "16289291", "17179669", "29892280", "24104403", "31574965", "19000577", "23533108"], "RCTM": ["HSA-166658"], "NetworkNeighborAL": ["CL:10117"], "PMC": ["8006919", "7793095", "7609860", "7432537", "7408476", "7223972", "7127210", "7112674", "7015047", "6963926", "6944389", "6822566", "6820822", "6788431", "6742699", "6741501", "6734250", "6714923", "6693436", "6688470", "6668123", "6568193", "6488100", "6458250", "6442054", "6400964", "6379837", "6362979", "6305747", "6251765", "6187973", "6158352", "6120983", "6017961", "6015906", "5985374", "5985368", "5872306", "5805379", "5794833", "5788899", "5717261", "5585290", "5568486", "5488808", "5418580", "5352714", "5316974", "5316553", "5309246", "5300068", "4974115", "4883783", "4734655", "4627863", "4501752", "4422095", "4373859", "4339841", "4300866", "4247556", "4229788", "4224073", "4196846", "4134985", "4097097", "4022110", "3994105", "3970151", "3916388", "3906121", "3766765", "3657160", "3632793", "3626638", "3455120", "3439809", "3413586", "3412120", "3362216", "3348535", "3045628", "2868085"], "score": "600"}, "WNT2B_WNT10A": {"Process": ["GO:0060070", "GO:0045165", "GO:2000027", "GO:0007423", "GO:0009887", "GO:0030182"], "Component": ["GO:0005615"], "Function": ["GO:0005109"], "Keyword": ["KW-0272", "KW-0879", "KW-0449", "KW-0217"], "KEGG": ["hsa05217", "hsa04916", "hsa04150", "hsa04310", "hsa04390", "hsa04550", "hsa04934", "hsa05166", "hsa05205", "hsa05224", "hsa05225", "hsa05226", "hsa05165", "hsa05200"], "SMART": ["SM00097"], "InterPro": ["IPR005817", "IPR018161"], "Pfam": ["PF00110"], "PMID": ["33417298", "29152689", "29955137", "26601901", "23372744", "23457599", "22426169", "17436276", "18055826", "16442268", "11786923", "11788904", "22309736", "12469206", "33028960", "33167744", "33458620", "33677106", "33737394", "33798197", "33848304", "33906557", "34042263", "31758372", "31806687", "31823869", "31834583", "31854474", "31879283", "31922219", "31926002", "31943775", "31948061", "31964872", "31969493", "31973135", "31974907", "31979292", "32010242", "32023813", "32046053", "32049522", "32053966", "32079226", "32117973", "32127929", "32132993", "32138369", "32140111", "32141232", "32178321", "32180679", "32181818", "32209757", "32213808", "32219066", "32238174", "32269621", "32714449", "32787107", "32829178", "32923386", "33311568", "30238986", "30343511", "30376208", "30382284", "30414187", "30483786", "30539716", "30593464", "30628173", "30630531", "30654518", "30674330", "30700527", "30718597", "30720908", "30755309", "30760477", "30771352", "30786278", "30808416", "30809532", "30814272", "30814912", "30858441", "30862048", "30867698", "30868765", "30883036", "30915126", "30923815", "30987640", "30997692", "31001473", "31001856", "31044557", "31085352", "31092014"], "RCTM": ["HSA-162582"], "NetworkNeighborAL": ["CL:5745"], "PMC": ["8278111", "8046344", "8043392", "7875934", "7812507", "7797919", "7456893", "7452050", "7437582", "7375871", "7141265", "7141137", "7138035", "7110827", "7104226", "7103590", "7084374", "7078651", "7073771", "7072930", "7072653", "7072125", "7059140", "7058433", "7053619", "7052944", "7048069", "7042390", "7039855", "7037748", "7037725", "7034288", "7015138", "7012784", "7011154", "7003098", "6987083", "6987049", "6981793", "6972889", "6966170", "6939535", "6849862", "6767496", "6590500", "6582411", "6565582", "6537088", "6536945", "6514066", "6508858", "6499382", "6466739", "6456316", "6454871", "6441919", "6429082", "6411983", "6399535", "6398499", "6395965", "6394126", "6390367", "6383728", "6383208", "6376661", "6369488", "6368876", "6363426", "6362271", "6356433", "6343361", "6329065", "6317945", "6297791", "6294335", "6023880", "5845038", "3574013", "3556074", "3296622", "2330018"], "score": "600"}, "COL9A2_COL2A1": {"Process": ["GO:0001501", "GO:0030198"], "Component": ["GO:0005581", "GO:0005788"], "Keyword": ["KW-0757", "KW-0176", "KW-0242", "KW-0379", "KW-0209", "KW-0272"], "KEGG": ["hsa04512", "hsa04974", "hsa04510", "hsa04151", "hsa05165"], "InterPro": ["IPR008160"], "Pfam": ["PF01391"], "PMID": ["33356723", "33570243", "33570564", "31963938", "32059607", "32174067", "30362103", "30740902", "30813126", "30828634", "31090205", "31103042", "31302158", "31415586", "31427586", "31467356", "31538843", "29180569", "29223978", "29466731", "29775757", "30015854", "30181686", "31440655", "28051032", "28095098", "28106045", "28191465", "28225870", "28469465", "28983407", "29302364", "26528772", "27081569", "27617275", "27622175", "27645581", "28018693", "26135269", "26150426", "26307084", "26458481", "24273071", "24333517", "24655005", "25048791", "23414147", "23592912", "23628461", "23658108", "23874394", "23922384", "24086591", "24373548", "21922596", "22396742", "22522174", "22550553", "22777600", "23110709", "20018534", "21204225", "21311409", "21799743", "21814574", "21864409", "26069566", "20084171", "20686772", "19284518", "19714635", "19723327", "20046828", "18816857", "18986532", "19516961", "17133256", "17264118", "17374144", "16133074", "17014321", "15922184", "15480054", "12606408", "14644861", "11879535", "12453309", "11725236", "10886375", "10980415", "10319868", "9707347", "9258750", "9429149", "31712718", "28125844", "31492046", "23479404", "26443487", "22072985"], "RCTM": ["HSA-1266738"], "NetworkNeighborAL": ["CL:786"], "PMC": ["8104176", "7073314", "7072906", "7013758", "6848216", "6818001", "6770352", "6715657", "6700179", "6698496", "6695176", "6680000", "6525975", "6424334", "6408012", "6383315", "6108863", "6089037", "5994380", "5919733", "5860813", "5825869", "5677943", "5628180", "5518969", "5515471", "5398322", "5343558", "5283081", "5278211", "5221098", "5149639", "5029289", "5018604", "5016799", "4950521", "4823386", "4787819", "4652254", "4641804", "4599675", "4581768", "4533830", "4300789", "4211984", "3938106", "3914653", "3873730", "3812854", "3810166", "3783422", "3714290", "3690974", "3674818", "3626300", "3620534", "3551705", "3489335", "3339430", "3291608", "3272220", "3207907", "3176489", "3141037", "3140487", "3137765", "2954766", "2805713", "2797297", "2787268", "2748171", "2694558", "2670452", "2657774", "2585085", "2579967", "1851653", "1847438", "1754404", "1051158", "153840", "128915"], "score": "600"}, "DKK1_DKK4": {"Process": ["GO:0090090", "GO:0016055"], "Keyword": ["KW-0879", "KW-0217", "KW-0964", "KW-0732", "KW-1015"], "KEGG": ["hsa04310"], "InterPro": ["IPR006796", "IPR039863"], "Pfam": ["PF04706"], "PMID": ["31973032", "32032750", "33178352", "33281184", "30452897", "30476623", "30631645", "31236922", "31687048", "29129760", "29700394", "29869456", "29904276", "30312735", "30509557", "30613366", "28229932", "28522454", "29029622", "26397159", "27010856", "27203079", "27272409", "27457487", "27547217", "27806330", "27864382", "24816897", "25597951", "25603832", "26581094", "24496627", "24809435", "25029272", "27508171", "23567267", "23890219", "24002087", "24105477", "22274868", "22488261", "22589387", "22672427", "22910798", "22964660", "23206285", "20650998", "21486748", "21876852", "22000856", "22071168", "20043299", "20370576", "20386733", "20514419", "20618692", "20843343", "20852629", "20920327", "20929859", "21029453", "21062498", "19059704", "19247449", "19309775", "19457090", "18826564", "19035286", "17675336", "17971207", "16763196", "16863544", "15527894", "10570958", "27158593", "28674110", "24202444", "28373995", "27276011", "26076016", "22704055", "26992132", "21953410", "28698625", "20161711", "23190887", "19750518", "31060539", "27245104", "24162018", "24286133", "22295114", "22960356", "31399111", "31703281", "31633047", "28723729", "21533542", "31284823", "28757325"], "RCTM": ["HSA-162582"], "NetworkNeighborAL": ["CL:5786"], "PMC": ["7706141", "7654218", "7072672", "6888549", "6800975", "6791695", "6788377", "6748047", "6692576", "6688318", "6501409", "6345517", "6322481", "6298399", "6001654", "5990680", "5920079", "5773247", "5742037", "5738597", "5640931", "5598907", "5505952", "5360949", "5340238", "5287380", "5201035", "5061499", "4977324", "4960719", "4918262", "4898689", "4897783", "4890569", "4874628", "4855706", "4823961", "4811354", "4651331", "4518442", "4468096", "4361272", "4311140", "4304001", "4159020", "4100929", "3978705", "3912833", "3875938", "3826636", "3784764", "3645699", "3594635", "3514827", "3496047", "3489542", "3465688", "3403811", "3325424", "3266274", "3253198", "3240830", "3215855", "3180925", "3163259", "3144143", "3113592", "3074190", "3000996", "2995294", "2990739", "2989312", "2958929", "2950226", "2946271", "2904644", "2850388", "2817005", "2644785", "2614517", "2173906"], "score": "600"}, "CYP2J2_CYP3A4": {"Process": ["GO:0001676", "GO:0006805", "GO:0055114"], "Component": ["GO:0005789", "GO:0098827"], "Function": ["GO:0016712", "GO:0005506", "GO:0020037", "GO:0048037"], "Keyword": ["KW-0503", "KW-0349", "KW-0492"], "KEGG": ["hsa00591", "hsa01100"], "InterPro": ["IPR001128", "IPR017972", "IPR036396"], "Pfam": ["PF00067"], "PMID": ["33368014", "33411110", "33753217", "33895159", "31849280", "31959703", "31998435", "32003945", "32024122", "32123857", "32149047", "32158254", "32182938", "32249832", "32354111", "32413436", "32681429", "32818874", "30447161", "30730576", "30783475", "30815244", "30823561", "30911318", "30916389", "31072371", "31086078", "31089975", "31249444", "31269743", "31367744", "31417269", "31433338", "31487853", "31489274", "31540428", "31603853", "31640208", "31662775", "28403576", "28900766", "29043584", "29086344", "29233455", "29363498", "29380698", "29441683", "29563827", "29606886", "29614520", "29660785", "29715548", "29804290", "29850024", "29966295", "29977454", "29983591", "30018749", "30083389", "30124163", "30139042", "30234392", "30240433", "30274310", "30285425", "30362120", "30364193", "30428372", "30472010", "30581412", "30602711", "27039104", "28053220", "28063023", "28126315", "28163821", "28194112", "28248857", "28303724", "28384236", "28396528", "28427151", "28458514", "28581067", "28652799", "28671602", "28684774", "28769808", "28781465", "28814943", "28835442", "28954402", "29050342", "29067957", "29080638", "29200270", "29214231", "29280738", "29283396", "30046688"], "RCTM": ["HSA-1430728"], "PMC": ["7415729", "7284918", "7136241", "7084535", "7076545", "7076527", "7049848", "6996328", "6993754", "6986167", "6964729", "6832236", "6778862", "6770661", "6769586", "6769096", "6713240", "6669312", "6651059", "6593743", "6589734", "6563007", "6539257", "6507159", "6412758", "6399523", "6371059", "6364982", "6364243", "6350199", "6337116", "6329626", "6306765", "6294172", "6292857", "6291855", "6265082", "6262108", "6192420", "6182932", "6171375", "6150482", "6135981", "6073148", "6072773", "6058267", "6044386", "6025769", "5994271", "5980303", "5978777", "5974002", "5964255", "5872075", "5868588", "5846312", "5811915", "5790329", "5762112", "5751705", "5750646", "5748438", "5743546", "5695905", "5678259", "5642617", "5576152", "5557535", "5535909", "5520612", "5515859", "5500564", "5473496", "5471063", "5402909", "5383255", "5340430", "5318326", "5276844", "5259652", "5225178"], "score": "600"}, "PGAM1_ENO1": {"Process": ["GO:0006094", "GO:0006733", "GO:0006735", "GO:0006754", "GO:0009108", "GO:0009166", "GO:0009168", "GO:0009435", "GO:0042866", "GO:0061621", "GO:2001169", "GO:0051188", "GO:0006732", "GO:0051186", "GO:0017144"], "Keyword": ["KW-0324"], "KEGG": ["hsa00010", "hsa01200", "hsa01230", "hsa01100"], "PMID": ["32350346", "30921354", "29416645", "29441566", "29545180", "29615894", "29905005", "30140941", "30235220", "30241282", "30349298", "28004884", "28805803", "29046506", "29074956", "29079678", "29267205", "25579851", "27045290", "27418663", "27424035", "27806300", "24331367", "25537659", "25652794", "25932951", "26636139", "24338489", "24548049", "24569591", "24736981", "25064252", "25093285", "25189380", "23313218", "23820108", "24256636", "22067702", "21973086", "22074954", "22097318", "20087356", "20392151", "20459611", "20684326", "18752637", "20020044", "20154419", "18329347", "18460190", "18797883", "16271804", "16342241", "16876904", "17094902", "16097891", "31964396", "31401411", "31897328", "29748541", "30332478", "28191039", "28775680", "27461373", "24120836", "23738220", "21374595", "22056798", "22912838", "30639960", "27132509", "27800513", "21781345", "20529248", "20626852", "30500420", "30670058", "29317621", "30430110", "32055165", "27844135", "28420760", "28673085", "28719635", "29138676", "29228623", "25683251", "26017754", "26269723", "23593481", "23890079", "22158071", "23106691", "19794824", "27760160", "30796006", "31733664", "31984309", "30199530", "28680592"], "RCTM": ["HSA-1430728"], "NetworkNeighborAL": ["CL:21045"], "PMC": ["7190727", "6980239", "6971890", "6939615", "6933030", "6756493", "6700475", "6444057", "6438570", "6411038", "6343358", "6342545", "6327914", "6220322", "6212992", "6192644", "6186298", "6147403", "6130853", "6051138", "6001442", "5945609", "5905716", "5870053", "5789332", "5787500", "5779619", "5760723", "5745192", "5722575", "5705840", "5658373", "5613453", "5605765", "5605442", "5517784", "5515402", "5496173", "5408278", "5297095", "5270724", "5123842", "5093092", "5085279", "5070854", "4962087", "4820722", "4534024", "4452157", "4446904", "4417085", "4416792", "4376598", "4328042", "4286000", "4254151", "4238381", "3989738", "3981962", "3907013", "3797516", "3733980", "3658391", "3622599", "3519430", "3422268", "3306546", "3265716", "3246083", "3170212", "3155949", "3125455", "2945029", "2904733", "2881024", "2819643", "2816644", "2804865", "2791221", "2753780", "2391158"], "score": "600"}, "UGCG_CERK": {"Process": ["GO:0006672", "GO:0006687"], "KEGG": ["hsa00600"], "PMID": ["20637730", "32098447", "30612333", "30683111", "30890654", "31001082", "31457008", "31496996", "28842833", "29540995", "29671030", "29731990", "29778532", "30037082", "30060809", "30060815", "31891125", "27697478", "27814604", "27866974", "28112248", "28130458", "28189725", "29186855", "29264548", "29269995", "26364609", "26594106", "27339463", "25771159", "25923252", "25941664", "25954197", "26001295", "26253821", "24055887", "24055889", "24384461", "24970218", "25164007", "23290775", "23563653", "23579458", "23835113", "23919551", "23984075", "24391908", "22315320", "22847494", "22962326", "22974251", "22989629", "23646066", "21181285", "21303545", "21490804", "21531200", "21707493", "20137073", "20156522", "20452460", "20919643", "21062159", "19147416", "19247196", "19609004", "19874262", "21566746", "30140974", "21942574", "25751724", "26967245", "31049165", "29165427", "32039198", "22174787", "20970453", "32045989", "29147025", "29055037", "31710719", "31710714"], "RCTM": ["HSA-1430728"], "NetworkNeighborAL": ["CL:24842"], "PMC": ["7073971", "7073171", "6989408", "6936734", "6844577", "6844537", "6712072", "6700246", "6614129", "6479272", "6476865", "6454043", "6445476", "6422862", "6361168", "6347843", "6320700", "6175671", "6073226", "5929433", "5902181", "5844360", "5818902", "5818153", "5766709", "5751131", "5722210", "5705877", "5686665", "5650665", "5476942", "5292058", "5270407", "5253739", "5125891", "5026326", "5016220", "5008362", "4791218", "4653022", "4652950", "4461540", "4407579", "4403295", "4394466", "4370279", "4285436", "4221100", "4216473", "4203652", "4030989", "3998523", "3960371", "3943494", "3877204", "3762322", "3747619", "3716967", "3640872", "3498583", "3495995", "3478226", "3442815", "3282822", "3259192", "3234268", "3191729", "3077284", "3071292", "3069696", "3066853", "3058424", "3047436", "3022355", "3012148", "2907186", "2878898", "2828451", "2796572", "2765038", "2743142"], "score": "600"}, "RRAGC_SLC38A9": {"Process": ["GO:0032008", "GO:0071230", "GO:0007050", "GO:0016241"], "Component": ["GO:0005774", "GO:0005764", "GO:0005768"], "Keyword": ["KW-0458"], "KEGG": ["hsa04150"], "PMID": ["32868926", "30181260", "34159368", "32195250", "29859318", "30044947", "30306667", "30388025", "30609721", "30642006", "30930866", "31036939", "31431476", "31548609", "31579828", "31601764", "31625153", "29119228", "29423330", "29507340", "29534520", "29625033", "29757220", "29868606", "27884780", "28083894", "28283069", "28295473", "28336668", "28686218", "28768171", "28838620", "28971552", "28993468", "29053970", "29056322", "29107538", "29123071", "29138253", "29158492", "29176927", "29187279", "29296509", "30159546", "26431368", "26449471", "26506511", "26691987", "26742086", "26773603", "26884386", "26918392", "26972053", "27050453", "27076075", "27297692", "27400376", "27444066", "27462445", "27530302", "27621362", "27648300", "27690010", "28066558", "25561175", "25567906", "25815986", "25950843", "26277542", "26438830", "26659116", "31316753", "29233869", "29420210", "27187479", "31277692", "31281815", "31817676", "30072418", "29610153"], "RCTM": ["HSA-1257604"], "NetworkNeighborAL": ["CL:2200"], "PMC": ["7644641", "7155771", "7063858", "7032524", "6952948", "6936960", "6795536", "6760929", "6719456", "6649673", "6612215", "6611156", "6595708", "6423903", "6398933", "6381838", "6356373", "6356367", "6347283", "6333505", "6294686", "6156610", "6110396", "5983649", "5974435", "5952004", "5911935", "5877679", "5869864", "5843684", "5838220", "5823611", "5802487", "5749905", "5747364", "5739091", "5722659", "5716293", "5716277", "5704964", "5701739", "5696360", "5676073", "5674802", "5653458", "5618232", "5560103", "5557634", "5440210", "5394987", "5334531", "5187391", "5129903", "5085669", "5075248", "5067300", "5056150", "5021098", "5020642", "4949996", "4931673", "4922434", "4909545", "4906353", "4881730", "4860963", "4836021", "4835946", "4808398", "4800996", "4764560", "4731318", "4698017", "4684349", "4602043", "4529762", "4384161", "4376665", "4295826"], "score": "600"}, "UGCG_CERS6": {"Process": ["GO:0046513"], "Keyword": ["KW-0444"], "KEGG": ["hsa00600", "hsa01100"], "PMID": ["26650179", "33844153", "31514293", "31906280", "32029474", "28842833", "29409484", "29778532", "30011843", "30060815", "30071029", "30409535", "28112248", "28130458", "28955782", "26364609", "27100999", "27775668", "25771159", "26095250", "26174087", "27551437", "24384461", "24749054", "25440051", "25522003", "23096701", "23290775", "24086336", "22180294", "22258513", "21303545", "20585604", "19147416", "19247196", "19609004", "19728861", "30890654", "31417486", "29264548", "29643939", "23110086", "31457008", "30060812", "25620271", "22974251", "24055889", "24060581", "24970177", "21490804", "21707493", "31496996", "28733363", "29044125", "25637183", "20452460", "20919643", "31207892", "22577490", "29540995", "27866974", "24055887", "21062159", "30037082", "30060809", "24970218", "25330516", "30612333", "27697478", "25634657", "21942574", "30140974", "25751724", "26967245", "31049165", "29165427", "22174787", "20970453", "32045989", "29147025"], "RCTM": ["HSA-1430728"], "NetworkNeighborAL": ["CL:24837"], "PMC": ["7105297", "7073971", "7017054", "6769603", "6712072", "6700246", "6684947", "6627955", "6614129", "6479272", "6476865", "6460930", "6430570", "6422862", "6361168", "6320700", "6175671", "6161031", "6073226", "6071970", "5902181", "5891157", "5818902", "5818153", "5801679", "5766709", "5686665", "5647389", "5614681", "5611970", "5434644", "5292058", "5270407", "5253739", "5125891", "5085785", "5008362", "4979435", "4839656", "4791218", "4701566", "4691703", "4603647", "4523684", "4515393", "4502512", "4461540", "4394466", "4393079", "4287023", "4270764", "4221100", "4203652", "4030989", "4030949", "3986510", "3962523", "3960371", "3943494", "3785490", "3643694", "3556343", "3482221", "3478226", "3376837", "3347750", "3259192", "3234268", "3191729", "3077284", "3071292", "3069696", "3066853", "3047436", "3012148", "2907186", "2879861", "2765038", "2743142"], "score": "600"}, "UGCG_CERS2": {"Process": ["GO:0046513"], "Keyword": ["KW-0444"], "KEGG": ["hsa00600", "hsa01100"], "PMID": ["20110363", "32029474", "30683111", "31001082", "31514293", "28842833", "29233519", "29671030", "29778532", "30060815", "30071029", "28112248", "28744197", "26811497", "26948439", "27100999", "27141942", "27775668", "25771159", "26095250", "26174087", "24384461", "24749054", "25440051", "25522003", "23096701", "23966770", "24086336", "22258513", "22297646", "22937840", "19247196", "19609004", "19728861", "31906280", "30890654", "31417486", "29264548", "29643939", "23110086", "31457008", "30060812", "25620271", "22988930", "24055889", "24060581", "30866987", "31496996", "29410613", "28733363", "29250447", "25637183", "21490804", "20452460", "20919643", "32046349", "31207892", "29540995", "30194926", "22577490", "21062159", "27866974", "30037082", "30060809", "24970218", "18671863", "30612333", "27697478", "25634657", "30140974", "25751724", "21942574", "26967245", "31049165", "29165427", "22174787", "20970453", "29147025"], "RCTM": ["HSA-1430728"], "NetworkNeighborAL": ["CL:24834"], "PMC": ["7105297", "7073561", "7017054", "6769603", "6712072", "6700246", "6684947", "6627955", "6614129", "6479272", "6476865", "6460930", "6454043", "6445476", "6422862", "6417209", "6361168", "6347843", "6320700", "6196108", "6175671", "6073226", "6071970", "5985020", "5902181", "5891157", "5818902", "5818153", "5787076", "5766709", "5698600", "5686665", "5611970", "5504187", "5434644", "5292058", "5253739", "5125891", "5085785", "5008362", "4967101", "4923322", "4884990", "4839656", "4691703", "4603647", "4562691", "4523684", "4515393", "4502512", "4461540", "4406771", "4394466", "4393079", "4270764", "4221100", "4030989", "3986510", "3962523", "3960371", "3785490", "3743609", "3643694", "3556343", "3482221", "3477085", "3347750", "3234268", "3191729", "3077284", "3071292", "3069696", "3066853", "3012148", "2907186", "2856296", "2743142", "2547860"], "score": "600"}, "HTR1B_DRD3": {"Process": ["GO:0002031", "GO:0014059", "GO:0042220", "GO:0050795", "GO:0072347", "GO:0007193", "GO:0051588", "GO:2001023", "GO:0060359", "GO:0043271", "GO:1903531", "GO:0009410", "GO:0050804", "GO:0008015", "GO:0007268", "GO:0009636", "GO:0007610", "GO:0098657", "GO:0008284", "GO:0009628"], "Function": ["GO:0070405", "GO:0030594", "GO:0004930", "GO:0008144"], "Keyword": ["KW-0564", "KW-0297"], "KEGG": ["hsa04080"], "InterPro": ["IPR000276", "IPR017452"], "Pfam": ["PF10328", "PF10320", "PF00001"], "PMID": ["30410121", "30718812", "31208068", "28054193", "29174398", "29276054", "29324768", "29343833", "29470065", "29552726", "29788177", "30224768", "28041915", "28223044", "28459439", "28511255", "28539604", "28867940", "28904447", "28947756", "29078292", "27525504", "27810775", "25601315", "25881057", "25949744", "26346819", "26367744", "23546171", "24393762", "24729635", "24859150", "24904397", "25017045", "25066135", "25317006", "23544600", "23593239", "24377651", "21989804", "22754217", "25324626", "20935044", "21191637", "20071033", "20159344", "23970845", "19339874", "19379518", "19566713", "18593715", "18821566", "19183781", "16756025", "16941732", "16135997", "20732626", "18980221", "18937294", "23143393", "22815915", "28420888", "31097679", "20145962", "20159345", "28358316", "20732625", "32256400", "26924987", "27217152", "28630479", "28489817", "28938182", "28097908", "19220814", "22488850", "23094851", "29032150", "24997265", "22207143", "30255805", "24260241"], "RCTM": ["HSA-162582"], "NetworkNeighborAL": ["CL:7151"], "PMC": ["7093583", "6706854", "6681916", "6628212", "6555443", "6362161", "6156906", "6143434", "6141614", "6030973", "5990008", "5911369", "5879491", "5846738", "5820147", "5783396", "5772633", "5766830", "5754455", "5676889", "5612934", "5586110", "5573560", "5568996", "5522649", "5478435", "5476641", "5443783", "5429860", "5414093", "5412319", "5327504", "5008462", "4757669", "4569474", "4561419", "4420846", "4414735", "4399913", "4198854", "4194002", "4164567", "4148591", "4126895", "4074363", "4049455", "4033128", "4032265", "3979624", "3965568", "3892012", "3860818", "3832644", "3825589", "3747631", "3730251", "3636983", "3617140", "3553295", "3405545", "3397956", "3385174", "3215875", "3013776", "2981338", "2928252", "2852481", "2847260", "2839490", "2831205", "2824902", "2762389", "2687723", "2684120", "2626918", "2605611", "2525499"], "score": "600"}, "RPL5_RPL22": {"Process": ["GO:0000184", "GO:0006413", "GO:0006614"], "Component": ["GO:1990904"], "Function": ["GO:0003735"], "Keyword": ["KW-0689", "KW-0694"], "KEGG": ["hsa03010"], "PMID": ["32194724", "32252814", "29930300", "30650663", "30854058", "31186416", "31590378", "28744013", "29490697", "29740158", "29747599", "29855342", "29939990", "30425236", "30498507", "28147343", "28264936", "28588606", "28685163", "28835260", "28957463", "29207594", "26764228", "27165002", "27825141", "27884178", "28741571", "25385494", "25416806", "25575543", "25853866", "26132763", "26196861", "26398160", "25189322", "25303523", "23263491", "23382688", "23449473", "23990987", "24183448", "24341334", "22198155", "22617470", "22709827", "21674502", "21690328", "20221446", "19627982", "20011513", "19026789", "17927810", "16236178", "12162807", "8002596", "32151059", "26892688", "16504170", "30857280", "30459641", "28923911", "26103525", "26853850", "25144937", "22498899", "19765279", "27908926", "28115373", "28942353", "31350888", "23012496", "32098201", "31949199", "28872614", "30972102", "29287594"], "RCTM": ["HSA-1266738"], "NetworkNeighborAL": ["CL:14982"], "PMC": ["7140421", "7137472", "7072746", "7038965", "7026650", "6965099", "6829380", "6710477", "6559966", "6468572", "6445055", "6365947", "6356843", "6249331", "6234217", "6232608", "6169730", "6016933", "5990522", "5984324", "5946496", "5831590", "5747948", "5710875", "5669462", "5630089", "5618553", "5610729", "5569505", "5547913", "5531060", "5497025", "5439007", "5376749", "5363819", "5362418", "5346636", "5131753", "5123215", "5111805", "5027685", "4884523", "4777597", "4582105", "4510362", "4488667", "4488577", "4390217", "4380436", "4342353", "4333014", "4222182", "4169864", "4163686", "4039366", "3891052", "3890587", "3747179", "3682205", "3632393", "3586312", "3561062", "3448498", "3438023", "3319152", "3131471", "2833189", "2788216", "2760583", "2753218", "2615197", "2246290", "1459141", "1277820", "197229"], "score": "600"}, "CYP2J2_CYP2B6": {"Process": ["GO:0019373", "GO:0006805", "GO:0055114"], "Component": ["GO:0005789", "GO:0098827"], "Function": ["GO:0008392", "GO:0016712", "GO:0005506", "GO:0020037", "GO:0048037"], "Keyword": ["KW-0503", "KW-0349", "KW-0492"], "KEGG": ["hsa00590", "hsa01100"], "InterPro": ["IPR001128", "IPR002401", "IPR017972", "IPR036396"], "Pfam": ["PF00067"], "PMID": ["33368014", "33753217", "33895159", "32023885", "32024122", "32158203", "32681429", "30447161", "30730576", "30817016", "30823561", "30911318", "30916389", "31089975", "31139078", "31258835", "31269743", "31367744", "31433338", "31506275", "31662775", "28403576", "29043584", "29233455", "29316516", "29363071", "29363498", "29715548", "29850024", "29966295", "29967444", "29977454", "29983591", "30234392", "30237580", "30274310", "30429500", "30602711", "27802793", "28163821", "28396528", "28671602", "28684774", "28769808", "28835442", "28866862", "28954402", "29067957", "29267251", "26814638", "26895020", "27023109", "27312874", "27358009", "27709006", "25093613", "25138712", "25389366", "25601761", "25872594", "26095139", "24132209", "24593267", "24647745", "24819355", "24973543", "25251219", "26579418", "23360144", "23526469", "23568032", "23726801", "23786449", "23965961", "24278032", "22051155", "22382501", "21059750", "21130899", "21568937", "21595052", "21726541", "21876822", "22046268", "19924131", "20846929", "21179487", "19454483", "19549792", "19944311", "18219097", "17470359", "17475630", "17494091", "17646278", "16488120", "17084997", "31627681", "14709627", "15191668"], "RCTM": ["HSA-1430728"], "PMC": ["7076545", "7071303", "7053831", "6986178", "6778862", "6771396", "6769096", "6669312", "6651059", "6584210", "6563007", "6561508", "6527746", "6412758", "6399523", "6337116", "6329626", "6306765", "6291855", "6235865", "6197426", "6148223", "6073148", "6025769", "6014400", "5994271", "5978777", "5964255", "5874814", "5831730", "5811915", "5750646", "5678259", "5535909", "5515859", "5515369", "5500564", "5259652", "5067181", "5045550", "5026385", "5014457", "4936277", "4875961", "4874186", "4629107", "4314516", "4297779", "4294552", "4276411", "4177392", "4169885", "4062819", "4018390", "3911823", "3874723", "3850623", "3846545", "3836722", "3791926", "3759918", "3759627", "3754432", "3697796", "3560406", "3525217", "3202535", "3159548", "3157651", "3098749", "3023387", "3001885", "2761594", "2077090"], "score": "600"}, "FRAT1_AXIN1": {"Process": ["GO:1904886", "GO:0090263"], "Keyword": ["KW-0879"], "KEGG": ["hsa04310", "hsa05224", "hsa05225", "hsa05226", "hsa05200"], "PMID": ["31961879", "32201513", "30546425", "27324898", "28504475", "27068063", "27599661", "25528666", "25767603", "25922553", "26359353", "26545120", "26648716", "24135036", "24659666", "24723306", "24829151", "25013500", "25358879", "23086611", "23613813", "23880666", "22015605", "22629498", "22658458", "22748080", "22888461", "21760986", "22110425", "19228266", "19367734", "19501598", "19711366", "20011526", "18088381", "18195042", "18949077", "18975341", "17433285", "16479254", "15699046", "15870912", "14734535", "12866952", "11884395", "12011973", "11157977", "11696357", "11738041", "10862053", "10882137", "10428961", "10481074", "28938607", "23657489", "25360795", "30574422", "11739413", "30143021", "24048683", "29464056", "25925689", "24357546", "22400111", "21490961", "26123302", "29029546", "20200414", "25796440", "31614568", "21629747", "21850186", "23253402", "28430641", "24971315", "20117254", "20226003", "23090008", "21668411", "27975274", "24931005", "26125440", "20981323", "29330358", "23016862", "21753893", "19191755"], "RCTM": ["HSA-162582"], "NetworkNeighborAL": ["CL:5797"], "PMC": ["7066019", "6974163", "6832489", "6550305", "6284756", "6256291", "6109326", "5814196", "5802524", "5630446", "5601703", "5489227", "5464927", "5042777", "4912406", "4817727", "4745767", "4662454", "4648603", "4636315", "4436769", "4435977", "4398933", "4349873", "4301310", "4282793", "4272239", "4228291", "4225069", "4216012", "4102778", "4081410", "4058249", "3945102", "3828845", "3786114", "3721081", "3629175", "3566944", "3552813", "3542119", "3529405", "3506837", "3408674", "3392028", "3354839", "3286890", "3278737", "3217193", "3156782", "3140915", "3133882", "3132853", "3132520", "3100567", "3073119", "3072378", "2998286", "2958625", "2906752", "2882790", "2788421", "2724755", "2697034", "2597521", "2570553", "2361213", "2258793", "2196003", "2172322", "2150907", "1171499", "183833"], "score": "600"}, "COL11A1_COL12A1": {"Process": ["GO:0030199", "GO:0035987", "GO:0001501"], "Component": ["GO:0005581", "GO:0062023", "GO:0005788"], "Keyword": ["KW-0176", "KW-0379", "KW-0272"], "KEGG": ["hsa04974"], "SMART": ["SM00210"], "InterPro": ["IPR001791", "IPR008160", "IPR013320"], "Pfam": ["PF01391"], "PMID": ["34094925", "33397551", "29632650", "27090000", "24298017", "18816857", "31765226", "29849033", "30002985", "30106150", "28321425", "28523640", "28586059", "28951547", "27090210", "27095596", "27390605", "25942053", "24834434", "25005797", "25115793", "23414786", "23971731", "22514560", "22906538", "30298554", "29298881", "25633569", "26630129", "24804215", "23154389", "21226930", "21541333", "19239705", "28248256", "28856171", "26696301", "29659538", "22880047", "31481722", "32107493", "32017470", "31183373", "31409761", "26039874", "25296036", "24066673", "23209741", "27447618", "27513329", "31275169", "27577261", "19144648", "19012726", "31409848", "30253734", "26521740", "31231613", "28235404", "25994290", "29944716", "30078557", "17014703", "28545403", "27662660", "19388929", "31166414", "31690592", "23372777", "24349206", "20016822"], "RCTM": ["HSA-1442490"], "NetworkNeighborAL": ["CL:735"], "PMC": ["8174116", "7131865", "7046188", "6832020", "6722098", "6705180", "6692320", "6593438", "6591452", "6568189", "6546268", "6512038", "6157048", "6131538", "6092882", "6033081", "6019405", "5976773", "5946107", "5880610", "5789155", "5615062", "5571768", "5482069", "5445270", "5436990", "5372226", "5347436", "5341953", "5338747", "5324283", "4981437", "4964536", "4934038", "4908826", "4835834", "4765925", "4688995", "4667915", "4630670", "4506163", "4454140", "4438523", "4318164", "4260797", "4230637", "4190364", "4009123", "3996316", "3978620", "3911483", "3857241", "3849719", "3575889", "3569984", "3553106", "3508926", "3472103", "3413640", "3328783", "3082548", "3032699", "2789411", "2748971", "2665061", "2657914", "2579967", "1779497"], "score": "600"}, "C1QC_C1S": {"Process": ["GO:0002673", "GO:0006958", "GO:0030449", "GO:0070613", "GO:0072376", "GO:2000257", "GO:0045087", "GO:0006508", "GO:0051704"], "Component": ["GO:0005576"], "Function": ["GO:0004252"], "Keyword": ["KW-0180", "KW-0379"], "KEGG": ["hsa05150", "hsa04610", "hsa05133", "hsa05322"], "PMID": ["6218163", "33621564", "31634584", "30221321", "30707351", "31227708", "31231398", "29651153", "29795138", "30008451", "30496173", "28596769", "28858246", "26950848", "26987526", "27044740", "28082982", "26017655", "25295094", "22170086", "22472776", "22682250", "22697386", "21383843", "19440201", "16896831", "15353007", "7939135", "8172568", "32116493", "31049937", "21493888", "19961953", "27914690", "31083689", "31695336", "29233958", "27080554", "30459768", "19865478", "25557810", "30623593", "24200652", "24315098", "29554878", "26292153", "27109188", "18336063", "28352210", "25097467", "29930979", "25816068", "29439001", "23984903", "21060334", "32046176", "22824372", "30678719", "29695737", "26223940", "29148534", "31888299", "26202100", "24809746", "25210480", "19925655", "26560501", "29588317", "21067579", "16168081", "25952672", "31963662"], "RCTM": ["HSA-166658"], "NetworkNeighborAL": ["CL:10096"], "PMC": ["7072325", "7065064", "7015047", "7013444", "6956180", "6817353", "6588558", "6568193", "6513089", "6434210", "6373277", "6346079", "6345051", "6264811", "6232876", "6160370", "6009761", "5966390", "5938059", "5922440", "5916935", "5859397", "5843820", "5839756", "5727192", "5618531", "5518237", "5442170", "5366276", "5366142", "5186770", "4882459", "4832240", "4780771", "4642335", "4546272", "4523019", "4519770", "4511863", "4449463", "4376690", "4326177", "4283159", "4186588", "4149383", "4106660", "4014511", "3894749", "3846681", "3712630", "3641842", "3529917", "3508769", "3419089", "3391498", "3135416", "3091762", "3044169", "2784807", "2769492", "2764344", "2480602", "2265758", "1242209", "520748"], "score": "600"}}
