# Supplementary material for: NETME: on-the-fly knowledge network construction from biomedical literature
Source: Appl Netw Sci. 2022 Jan 6;7(1):1. doi: 10.1007/s41109-021-00435-x (PMC8733431; doi:10.1007/s41109-021-00435-x)
Supplement: Supplementary file 3 — Additional file 3. The json files storing all gene1-gene2 pairs used in the first case study having String scores ranging from 700 to 800. The main key of each record is the name ofthe two genes concatenated by "-". The lists of documents, are under the sub-keys "PMID" and "PMC". [file 41109_2021_435_MOESM3_ESM.json]

{"UBE2D1_UBE2D2": {"Process": ["GO:0006625", "GO:0070936", "GO:0006511"], "Component": ["GO:0000151"], "Function": ["GO:0061631", "GO:0005524", "GO:0008144"], "Keyword": ["KW-0833", "KW-0067", "KW-0808"], "KEGG": ["hsa04120", "hsa04141"], "SMART": ["SM00212"], "InterPro": ["IPR023313", "IPR000608", "IPR016135"], "Pfam": ["PF00179"], "PMID": ["31813847", "31924820", "31974380", "32005965", "32268269", "32366662", "30400005", "30523153", "30531907", "30771255", "30842657", "30886743", "30911017", "30948432", "30999631", "31028095", "31113953", "31120930", "31237906", "31285494", "31432621", "31530095", "31582740", "29311602", "29326975", "29330289", "29415051", "29543725", "29580382", "29610152", "29858089", "29875129", "29891922", "29911972", "30012094", "30017913", "30050012", "30140388", "30234487", "30244831", "30246024", "30250167", "30282802", "30366433", "30420903", "27591266", "28084320", "28134249", "28231288", "28231341", "28298488", "28300060", "28425671", "28469175", "28540177", "28656888", "28656966", "28724525", "28783563", "28790309", "28805822", "28848737", "28884161", "28972136", "29133301", "29147007", "29167309", "29376029", "26254932", "26456660", "26789245", "26828794", "26961139", "26977261", "26983989", "27008177", "27009366", "27082114", "27178214", "27239408", "27425606", "27465491", "27485899", "27503909", "27536868", "27552055", "27565346", "27678051", "27698494", "27880896", "28025562", "28042827", "29152457", "24667174", "25327252", "25604195", "25611507", "25848798", "25879401", "26121093"], "RCTM": ["HSA-1234174"], "NetworkNeighborAL": ["CL:13132"], "PMC": ["7245096", "7136593", "6994496", "6978386", "6963773", "6954291", "6776906", "6776665", "6769291", "6662554", "6626659", "6614414", "6592600", "6546055", "6533038", "6529429", "6523460", "6487577", "6433865", "6417926", "6411869", "6374126", "6349121", "6344051", "6262560", "6254341", "6226034", "6215576", "6211636", "6185104", "6162346", "6155137", "6136576", "6116066", "6101136", "6080693", "6048857", "6043850", "6042837", "6037477", "6017367", "5995870", "5974432", "5944419", "5871333", "5835178", "5819833", "5770618", "5758712", "5756662", "5717348", "5704183", "5702687", "5678237", "5653288", "5584588", "5584156", "5579538", "5575557", "5554484", "5548887", "5532745", "5503512", "5493756", "5430876", "5418627", "5415013", "5357315", "5322959", "5322903", "5315595", "5297704", "5297661", "5290280", "5260939", "5241803", "5192565", "5115946", "5091668", "5076470", "5047794", "5026473", "4990417", "4990112", "4974481", "4896239", "4864198", "4856479", "4846373", "4833305", "4820845", "4780233", "4764997", "4734694", "4584310", "4504429", "4388590", "4386896", "4345638", "4289021"], "score": "700"}, "CDC20_CDC27": {"Process": ["GO:0031145", "GO:0051783", "GO:0010564", "GO:0016567", "GO:1903047"], "Component": ["GO:0005819", "GO:0005813"], "Keyword": ["KW-0833"], "KEGG": ["hsa04110", "hsa04114", "hsa04120", "hsa05166"], "PMID": ["31825153", "32029899", "30851646", "31097686", "31318974", "31420536", "31555911", "31669221", "29549242", "29618731", "29656924", "29700288", "29743633", "29954095", "30114477", "30120238", "30216431", "30223016", "30250048", "30341343", "27021816", "27974673", "28052114", "28069571", "28072388", "28174173", "28401073", "28604711", "28943088", "29033132", "26821069", "26923777", "26973242", "27058667", "27082996", "27102006", "27331020", "27653696", "25088202", "25490258", "25503564", "25609015", "25611342", "25660017", "25723520", "25754637", "25817432", "25833949", "25913861", "25922916", "26074073", "26083744", "26150388", "26221070", "26380219", "26423134", "24214962", "24403607", "24621501", "24643002", "24840027", "24871945", "24972868", "25043029", "25132838", "25156254", "25161877", "25322156", "25542032", "23533609", "23569212", "23583778", "23624406", "23708605", "23749465", "23775192", "23791783", "23880895", "23999167", "24074588", "24100295", "24189235", "24255856", "21643015", "21874044", "21986944", "22280307", "22286100", "22366722", "22405274", "22529100", "22539978", "22675617", "22692537", "22738223", "22836916", "22943040", "22956538", "23029392", "23050232"], "RCTM": ["HSA-1280218"], "PMC": ["7098889", "6945239", "6945068", "6753493", "6697746", "6522553", "6407080", "6195577", "6170005", "6170003", "6156811", "6155330", "6098157", "6073722", "5943309", "5938023", "5919780", "5884774", "5856775", "5777181", "5669814", "5640511", "5547996", "5472795", "5380472", "5359995", "5351633", "5300100", "5268738", "5241021", "5111906", "5099117", "5023453", "4955705", "4913181", "4833387", "4826480", "4816181", "4770598", "4608048", "4600715", "4548192", "4515814", "4493999", "4492466", "4481182", "4456660", "4444369", "4432279", "4423218", "4415623", "4412444", "4389229", "4344199", "4338546", "4337726", "4277299", "4227238", "4214887", "4154303", "4141206", "4116805", "4102794", "4081014", "4014433", "3964949", "3958495", "3954566", "3939426", "3937086", "3898896", "3830198", "3824705", "3817697", "3799973", "3798251", "3760609", "3742808", "3728279", "3713096", "3691463", "3675891", "3628510", "3621406", "3606461", "3566783", "3496556", "3464114", "3459846", "3439281", "3431025", "3364535", "3341153", "3335095", "3325600", "3307893", "3302152", "3296673", "3278798"], "score": "700"}, "SRSF3_SRSF2": {"Process": ["GO:0000398", "GO:0006406", "GO:0031124", "GO:0048024"], "Component": ["GO:0016607"], "Function": ["GO:0003723"], "Keyword": ["KW-0508", "KW-0694"], "KEGG": ["hsa03040", "hsa05168"], "SMART": ["SM00360"], "InterPro": ["IPR000504", "IPR012677", "IPR035979"], "Pfam": ["PF00076"], "PMID": ["33569518", "31802121", "31802123", "31879760", "31902674", "32069328", "32146325", "32188117", "32256528", "30448895", "30650668", "30775805", "30833365", "30835716", "30846735", "30916345", "30962178", "31098640", "31197102", "31261614", "31277312", "31292793", "31315652", "31337953", "31390568", "31455887", "31462429", "31504847", "31552099", "31611688", "31658644", "31710657", "31724706", "31737791", "31748515", "31783898", "31798590", "32009905", "29330351", "29330450", "29374143", "29396485", "29433383", "29579120", "29581274", "29606096", "29684050", "29741478", "29788428", "29789545", "29921017", "29972301", "30026406", "30068640", "30126426", "30139801", "30142213", "30246013", "30262848", "30357359", "30470300", "30533247", "30584369", "27808276", "27867028", "28005460", "28039323", "28088760", "28144031", "28152302", "28273088", "28441264", "28536481", "28600433", "28623317", "28644387", "28680417", "28726632", "28762175", "28800142", "28977517", "29153836", "29254178", "29283381", "26365234", "26529364", "26590207", "26704980", "26930004", "26962216", "27107644", "27172004", "27195699", "27222125", "27257867", "27363602", "27513731", "27530682", "27603132", "27625393"], "RCTM": ["HSA-109688"], "NetworkNeighborAL": ["CL:16104"], "PMC": ["7859457", "7145568", "7139312", "7093569", "7089336", "7063262", "7048317", "7026658", "7026646", "7000340", "6978886", "6954394", "6883713", "6868169", "6863137", "6858565", "6857724", "6844474", "6834308", "6821156", "6801100", "6791127", "6743414", "6742839", "6733819", "6693559", "6687954", "6678616", "6651685", "6643108", "6637531", "6628380", "6511849", "6499313", "6428108", "6425737", "6422883", "6405902", "6356822", "6289210", "6284822", "6277088", "6239184", "6221173", "6160442", "6158406", "6137424", "6126879", "6102803", "6093180", "6075431", "5993786", "5972922", "5963917", "5933811", "5920692", "5899436", "5891722", "5886697", "5879922", "5833385", "5797138", "5796025", "5766523", "5737695", "5731888", "5644489", "5626641", "5602095", "5560861", "5542016", "5535834", "5496630", "5478874", "5473862", "5442135", "5424577", "5423477", "5416801", "5397162", "5362245", "5346321", "5335905", "5303883", "5167638", "5100574", "5094531", "5070727", "5013025", "4981359", "4941351", "4893998", "4892494", "4880005", "4873146", "4859725", "4770227", "4737180", "4728022"], "score": "700"}, "NRG3_NRG1": {"Process": ["GO:0021842", "GO:0007171", "GO:2001223", "GO:2000273", "GO:0061098", "GO:0030879", "GO:0001558", "GO:0009887", "GO:0009967", "GO:0035556"], "Function": ["GO:0030297", "GO:0045499", "GO:0030971", "GO:0008083"], "Keyword": ["KW-0339", "KW-0245", "KW-0964"], "KEGG": ["hsa04012"], "SMART": ["SM00181"], "InterPro": ["IPR040180", "IPR000742", "IPR013032"], "Pfam": ["PF02158"], "PMID": ["32691278", "34054873", "34246770", "31454079", "31917773", "31963851", "32117908", "32238163", "33320083", "30499260", "30508120", "30863492", "31108937", "31317035", "31358848", "31406531", "31636494", "28070120", "28556469", "28727685", "29265764", "29317193", "29342193", "29463705", "29532549", "29622757", "30005639", "30049711", "30359598", "30415889", "30568455", "27771971", "28144624", "28256518", "28278176", "28283582", "28432142", "28448448", "28732471", "28866640", "28892072", "28993723", "29073909", "29163975", "29179520", "30899900", "26374169", "26465092", "26667374", "26865924", "26877878", "26901525", "26959739", "26973546", "27063557", "27065425", "27074567", "27091189", "27558862", "27601987", "27606322", "27846271", "24142862", "25744101", "25788273", "25805966", "26029044", "26074740", "26138452", "26206493", "26327598", "26472527", "26635612", "23752247", "23999525", "24728052", "24758840", "24778978", "24874100", "24893886", "24976857", "25400118", "25919455", "23308187", "23452816", "23492901", "23706492", "23715299", "23934759", "24288572", "25206392", "22363289", "22440650", "22589734", "22792252", "22889873", "22891628", "22895721", "22952857", "22984073"], "RCTM": ["HSA-1227986"], "NetworkNeighborAL": ["CL:230"], "PMC": ["8155525", "7755390", "7166142", "7115085", "7022578", "7010597", "6901715", "6788727", "6787544", "6684418", "6675571", "6662856", "6601481", "6562731", "6424364", "6407678", "6360362", "6309325", "6290988", "6284419", "6267764", "6120667", "6045829", "5992363", "5980737", "5892449", "5877931", "5866123", "5824398", "5794872", "5775946", "5771580", "5735014", "5712226", "5687690", "5686796", "5659034", "5633385", "5622153", "5611747", "5521077", "5456106", "5447930", "5430225", "5363987", "5335705", "5272922", "5216704", "5112773", "5094186", "4997345", "4996025", "4993770", "4961087", "4951324", "4836090", "4833723", "4814935", "4770186", "4762545", "4751644", "4742305", "4741835", "4657385", "4591187", "4489966", "4467410", "4462036", "4432872", "4412713", "4401991", "4383396", "4380000", "4354421", "4279368", "4165613", "4145881", "4140692", "4092861", "4065086", "4000030", "3984243", "3883996", "3877725", "3830865", "3745787", "3691103", "3686157", "3669920", "3632759", "3538754", "3478453", "3446780", "3431331", "3390334", "3376184", "3349728", "3281277"], "score": "700"}, "SRC_CRK": {"Process": ["GO:0014911", "GO:0034614", "GO:0038096", "GO:0042542", "GO:0048010", "GO:0048013", "GO:0071560", "GO:0010810", "GO:0043393", "GO:0071375", "GO:0043406", "GO:0035690", "GO:0046677", "GO:0051056", "GO:0032147", "GO:0045088", "GO:0045785", "GO:0022604", "GO:0006897", "GO:0009636", "GO:0098657", "GO:0043900", "GO:0034097", "GO:0051130", "GO:0033043", "GO:0051707", "GO:0051336", "GO:0051094", "GO:0048585", "GO:0065003"], "Component": ["GO:0015629", "GO:0045121"], "Function": ["GO:0042169", "GO:0046875", "GO:0005070", "GO:0097110", "GO:0051219", "GO:0035591", "GO:0019901"], "Keyword": ["KW-0727", "KW-0656", "KW-0728"], "KEGG": ["hsa04012", "hsa05100", "hsa05131", "hsa04015", "hsa04062", "hsa04510", "hsa04810"], "SMART": ["SM00252", "SM00326"], "InterPro": ["IPR000980", "IPR036860", "IPR001452", "IPR036028"], "Pfam": ["PF00017", "PF00018", "PF07653", "PF14604"], "PMID": ["31630188", "31936446", "31940873", "32098424", "32102136", "32117298", "32147820", "32273718", "32606017", "29977015", "30257990", "30352800", "30353164", "30393912", "30480076", "30531837", "30639111", "30658428", "30704478", "30716538", "30791550", "30866434", "30884851", "30889378", "30906328", "30961610", "31053743", "31133010", "31134199", "31275641", "31315298", "31323992", "31337028", "31399640", "31420572", "31464373", "31484920", "31492560", "31528632", "31537712", "31537808", "31537844", "31577226", "31577942", "31607872", "31614680", "31649529", "31835548", "28974561", "29091353", "29129716", "29157947", "29167336", "29233866", "29249144", "29369779", "29382104", "29382729", "29403024", "29415504", "29453943", "29455667", "29496966", "29497315", "29520916", "29550500", "29590589", "29594037", "29662228", "29693170", "29795326", "29868839", "29872538", "29876004", "29887794", "29910111", "29987050", "30026872", "30038287", "30046761", "30134804", "30144359", "30158525", "30165442", "30184544", "30240757", "30250471", "30256707", "30302196", "30328953", "30352967", "30382091", "30404198", "30405766", "30456354", "30460082", "30501625", "30542477", "30544910", "30567306"], "RCTM": ["HSA-109582"], "PMC": ["8015000", "7118339", "7102882", "7073157", "7031489", "7017285", "7017262", "6949370", "6940965", "6934410", "6918830", "6832112", "6796592", "6792435", "6781449", "6774734", "6761276", "6753158", "6753061", "6726628", "6717882", "6697728", "6684107", "6679228", "6679112", "6678715", "6674232", "6647014", "6611700", "6558612", "6537309", "6514153", "6499818", "6468664", "6462869", "6454697", "6450711", "6429438", "6410056", "6393933", "6360804", "6359064", "6357398", "6347515", "6345628", "6320735", "6318062", "6316090", "6315402", "6279576", "6274944", "6274851", "6271583", "6257611", "6251370", "6249870", "6238596", "6234909", "6223376", "6208348", "6202485", "6169455", "6168044", "6147080", "6139314", "6138344", "6115383", "6108944", "6092923", "6092260", "6077722", "6056550", "6046581", "6037025", "6033098", "6017132", "6016876", "6014926", "5986644", "5981095", "5979867", "5972149", "5957775", "5955724", "5951756", "5921577", "5902548", "5883614", "5857934", "5855712", "5831399", "5820470", "5817858", "5800797", "5799248", "5790950", "5790911", "5760361"], "score": "700"}, "RRAGC_RHEB": {"Process": ["GO:0032008", "GO:0007050", "GO:0016241"], "Component": ["GO:0005774", "GO:0005764"], "Function": ["GO:0019003", "GO:0000287", "GO:0003924", "GO:0005525", "GO:0019899"], "Keyword": ["KW-0342"], "KEGG": ["hsa04140", "hsa04150"], "InterPro": ["IPR027417"], "Pfam": ["PF00025"], "PMID": ["34159368", "31944890", "32078630", "32188096", "32195250", "32287270", "32612235", "32653916", "29859318", "30044947", "30197302", "30334852", "30388025", "30552228", "30609721", "30642006", "30647914", "30723133", "30764584", "30827887", "31001086", "31036939", "31112131", "31134526", "31431476", "31503514", "31534020", "31546746", "31554253", "31579828", "31601708", "31601764", "31625153", "31712450", "28970150", "29119228", "29237820", "29325224", "29343628", "29405586", "29423269", "29423330", "29497356", "29507340", "29542037", "29570051", "29590090", "29599783", "29625033", "29698392", "29750193", "29757220", "29782848", "29796625", "29848618", "29868606", "30020076", "30061680", "30103560", "30130465", "30142151", "30150001", "30341294", "30613362", "27389057", "27816307", "27884780", "27990015", "28102733", "28295473", "28336668", "28411448", "28606928", "28626421", "28686218", "28768171", "28838620", "28899863", "28971552", "28976958", "28993468", "29053970", "29056322", "29123071", "29152581", "29158492", "29187279", "29285400", "30159546", "31187024", "31225432", "26431368", "26449471", "26506511", "26609069", "26625863", "26742086", "26773603", "26774477", "26781224"], "RCTM": ["HSA-1257604"], "NetworkNeighborAL": ["CL:2198"], "PMC": ["7610377", "7176403", "7156099", "7155771", "7139780", "7063858", "7052585", "7032718", "7032524", "6879862", "6874466", "6827145", "6826502", "6795536", "6764843", "6760929", "6719456", "6669959", "6649673", "6626592", "6557429", "6551658", "6529218", "6454084", "6428759", "6424636", "6387057", "6381838", "6377942", "6356373", "6356367", "6356064", "6333505", "6331339", "6325617", "6310455", "6298413", "6279252", "6195609", "6153060", "6126876", "6121554", "6120772", "6110396", "6080935", "6063731", "6060747", "6014174", "6001427", "5983649", "5975964", "5952004", "5942914", "5919408", "5915174", "5911935", "5866057", "5862799", "5843684", "5838220", "5834811", "5833978", "5823611", "5818460", "5805978", "5802487", "5798889", "5749905", "5747364", "5742854", "5716277", "5704964", "5696360", "5687921", "5682220", "5676073", "5674802", "5657490", "5653458", "5640987", "5618232", "5560103", "5557634", "5545101", "5496625", "5454035", "5440210", "5361591", "5214175", "4949996", "4922434", "4911704", "4909545", "4764560", "4731305", "4713139", "4698017"], "score": "700"}, "SRC_PRKCA": {"Process": ["GO:0045124", "GO:0038127", "GO:0030168", "GO:0010634", "GO:0070555", "GO:0018105", "GO:0045216", "GO:0007411", "GO:0070374", "GO:0002833", "GO:0022407", "GO:0043902", "GO:0045785", "GO:0045787", "GO:0050708", "GO:0032103", "GO:0044089", "GO:0050865", "GO:0035239", "GO:0007155", "GO:0043066", "GO:0002684", "GO:0022603", "GO:0007049", "GO:0051094", "GO:0080134", "GO:0035556", "GO:0042127"], "Function": ["GO:0005178", "GO:0004672"], "Keyword": ["KW-0656", "KW-0130", "KW-0418", "KW-0496", "KW-0067"], "KEGG": ["hsa01521", "hsa04012", "hsa04015", "hsa04360", "hsa04370", "hsa04510", "hsa04540", "hsa04727", "hsa04750", "hsa04912", "hsa04919", "hsa04921", "hsa04926", "hsa05161", "hsa05205"], "InterPro": ["IPR000719", "IPR011009", "IPR017441"], "Pfam": ["PF00069", "PF07714"], "PMID": ["33284486", "33830879", "34000187", "31676368", "31875663", "31894278", "31972507", "32012980", "32049332", "32098334", "32117772", "32169087", "32184287", "32192169", "32214785", "32257548", "32370213", "32494274", "32802870", "32847038", "32958674", "33021341", "30228349", "30389702", "30591958", "30595162", "30601936", "30602723", "30609930", "30621228", "30650251", "30742931", "30766476", "30766662", "30782045", "30801870", "30813457", "30823403", "30828691", "30846600", "30897078", "30962865", "30968157", "30984137", "31003546", "31025544", "31105595", "31137658", "31139187", "31139190", "31181782", "31187891", "31201343", "31205522", "31215470", "31248373", "31261663", "31290228", "31322256", "31341381", "31440138", "31450856", "31454940", "31534536", "31543713", "31600974", "31628376", "31641668", "31644699", "31652269", "31664937", "31671896", "31772665", "31784636", "31861116", "32024667", "32038296", "28450047", "28593618", "28600395", "28601384", "28716705", "28774834", "28993251", "29059157", "29078136", "29102564", "29193689", "29197141", "29250796", "29352110", "29353325", "29382358", "29415476", "29459897", "29464031", "29500465", "29503816", "29512692", "29534016"], "RCTM": ["HSA-109582"], "PMC": ["8043611", "7686970", "7547212", "7504668", "7421160", "7263369", "7260937", "7249037", "7140113", "7114234", "7086046", "7073976", "7073024", "7071697", "7069461", "7054752", "7042712", "7028753", "7021273", "7010036", "6985578", "6974788", "6967097", "6966599", "6939690", "6884478", "6862235", "6856738", "6834155", "6830889", "6819453", "6814236", "6802383", "6780990", "6771541", "6770331", "6747953", "6747541", "6735508", "6724529", "6705596", "6693442", "6691328", "6667871", "6651427", "6635093", "6627353", "6610242", "6598338", "6597357", "6582535", "6570772", "6566201", "6566066", "6563836", "6548002", "6527602", "6519315", "6519284", "6515208", "6498899", "6448030", "6445471", "6431380", "6429395", "6420883", "6411349", "6406837", "6383702", "6377303", "6365469", "6360254", "6359630", "6320601", "5881750", "5867880", "5867227", "5855703", "5836489", "5834520", "5833450", "5829270", "5821100", "5820395", "5814325", "5814171", "5812824", "5809258", "5807390", "5794649", "5791353", "5777905", "5773398", "5723550", "5701862", "5671363", "5656563"], "score": "700"}, "SRC_PECAM1": {"Component": ["GO:0045121"], "Keyword": ["KW-0130", "KW-0449"], "KEGG": ["hsa05418"], "PMID": ["32653904", "33726754", "33870023", "34105991", "31628816", "31683318", "31841591", "31901221", "31943789", "31972507", "31979409", "31992280", "32047126", "32047817", "32059739", "32061169", "32082974", "32092997", "32098763", "32106632", "32122464", "32124475", "32128470", "32131466", "32133285", "32139701", "32148656", "32169087", "32175277", "32192517", "32210281", "32232008", "32547401", "32681081", "33099574", "33425001", "29621614", "30264693", "30315241", "30518533", "30542722", "30579864", "30581118", "30597505", "30622236", "30626719", "30631061", "30658474", "30674283", "30678714", "30679495", "30683620", "30704985", "30705592", "30712866", "30717262", "30717416", "30733265", "30791462", "30791562", "30804329", "30828992", "30833190", "30845779", "30845955", "30871059", "30871240", "30872361", "30880025", "30881110", "30885232", "30890157", "30894630", "30918328", "30925919", "30929299", "30945361", "30949760", "30952866", "30987025", "30989092", "31003546", "31011556", "31013908", "31024547", "31052445", "31060904", "31068820", "31071485", "31072371", "31092229", "31096567", "31101122", "31114450", "31138815", "31141251", "31157166", "31170000", "31187891", "31213977"], "RCTM": ["HSA-109582"], "PMC": ["8035799", "7968256", "7772037", "7585575", "7367815", "7272686", "7158655", "7140420", "7140405", "7136142", "7093469", "7087425", "7082962", "7082928", "7075692", "7075076", "7072692", "7072423", "7071697", "7058049", "7056883", "7044000", "7042556", "7040194", "7035471", "7032995", "7023715", "7018649", "7016295", "7007751", "7005627", "6992517", "6986024", "6974788", "6849835", "6759085", "6724529", "6704462", "6669159", "6658095", "6617973", "6609816", "6597267", "6567055", "6562567", "6558257", "6558065", "6553682", "6538628", "6536414", "6528691", "6525459", "6521381", "6521192", "6518646", "6515208", "6507159", "6491786", "6480112", "6469019", "6468443", "6468227", "6462934", "6460670", "6450910", "6450721", "6449702", "6446879", "6444131", "6441150", "6427036", "6425561", "6421700", "6413073", "6410754", "6407232", "6406511", "6389959", "6387129", "6386883", "6370915", "6365217", "6363463", "6357791", "6356639", "6355729", "6345933", "6345049", "6345024", "6343508", "6331728", "6328607", "6327716", "6325129", "6301115", "6278590", "6170734"], "score": "700"}, "GART_DHFR": {"Process": ["GO:0046654", "GO:0009108", "GO:0051188", "GO:0006732", "GO:0051186", "GO:0017144"], "KEGG": ["hsa00670", "hsa01523", "hsa01100"], "PMID": ["33664451", "31647103", "31928927", "30280318", "30574873", "30642283", "30660179", "30838090", "30953548", "31033201", "31164955", "31183244", "31337061", "31485626", "31601031", "31624291", "29127457", "29335598", "29563790", "29698433", "29740474", "29849027", "29979376", "29983902", "30369878", "30472899", "30500537", "30574206", "31186983", "27270426", "27566582", "27863923", "28138029", "28298078", "28553124", "28592624", "28771961", "28901493", "28977913", "29218028", "29238267", "26825869", "27064343", "27095937", "27347216", "27385988", "27458733", "27521834", "27524908", "27555878", "27604992", "27919952", "25474247", "25602637", "25847479", "25929935", "25994539", "26035100", "26317331", "26334320", "26357465", "26371045", "26396171", "26421614", "26502926", "26539250", "29062984", "29147418", "24556682", "24641970", "24658085", "24736075", "24887178", "24944517", "24949692", "25028118", "25101242", "25234128", "25456139", "22706175", "22745043", "23179091", "23242435", "23350714", "23407898", "23599757", "23613674", "23675481", "23703958", "23709418", "23717468", "23869564", "23873851", "23931899", "23940529", "23984356", "24013936", "24040222", "24096113", "24157871"], "RCTM": ["HSA-1430728"], "PMC": ["7145683", "7056925", "6829374", "6797707", "6779049", "6755145", "6680992", "6568313", "6547620", "6534363", "6512037", "6505661", "6451286", "6383826", "6339697", "6332677", "6328514", "6295780", "6272243", "6263111", "6194193", "6076125", "6007165", "6000105", "5976638", "5928158", "5919439", "5846754", "5780031", "5768793", "5756103", "5725641", "5703744", "5668476", "5649948", "5643787", "5634616", "5617473", "5583437", "5553965", "5443351", "5440074", "5354739", "5346447", "5241427", "5107130", "5018213", "4994272", "4991445", "4966498", "4930965", "4919895", "4829747", "4825111", "4745741", "4741654", "4714715", "4714714", "4631717", "4623912", "4603046", "4589394", "4586797", "4562389", "4560517", "4453460", "4442060", "4317399", "4228108", "4201938", "4191586", "4126227", "4104641", "4075060", "4057332", "4030740", "4011583", "3994655", "3944254", "3939037", "3920946", "3882166", "3823235", "3769376", "3747471", "3745816", "3734218", "3720975", "3663749", "3663241", "3652812", "3645936", "3629367", "3629022", "3577430", "3570789", "3463652"], "score": "700"}, "RPL11_RPS14": {"Process": ["GO:0042255", "GO:0000184", "GO:0006364", "GO:0006413", "GO:0006614", "GO:0022618", "GO:0051172"], "Component": ["GO:0022626", "GO:0044391", "GO:0005730"], "Function": ["GO:0019843", "GO:0003735"], "Keyword": ["KW-0689", "KW-1017"], "KEGG": ["hsa03010"], "PMID": ["33305312", "32194724", "32198344", "32214815", "30515771", "30650663", "30689917", "30854058", "30922378", "31022952", "31619461", "29182601", "29530001", "29745857", "29855342", "29915914", "31225478", "28147343", "28264936", "28673543", "28831158", "29081411", "29186115", "27042854", "27129302", "27169803", "27231235", "27552055", "27556864", "27557515", "27811966", "27845896", "27884178", "25385494", "25575543", "25850333", "26070205", "26112308", "26138676", "26447946", "26565899", "23942625", "24141778", "24174547", "24252615", "24550838", "24675553", "24888387", "24991888", "25042156", "25058426", "25098371", "25144938", "25201201", "25332393", "25512719", "22391559", "22525275", "23449473", "23874713", "22198155", "22431104", "22619618", "22833095", "23065385", "21114664", "21279816", "21435502", "21435508", "21435509", "22053272", "22195017", "19773262", "20174677", "20378560", "20819938", "20882441", "21130407", "21170304", "19129914", "19287375", "19327583", "19539793", "19878869", "20004163", "18773413", "9560439", "30862090", "22709827", "20116044", "23671674", "24237972", "31062022", "26490707", "21378103", "26839715", "28085118", "24710530", "30857280", "28923911"], "RCTM": ["HSA-1266738"], "NetworkNeighborAL": ["CL:14985"], "PMC": ["7789804", "7126180", "7083877", "7079807", "7079285", "7038965", "6893189", "6648895", "6587714", "6551681", "6520892", "6478124", "6468572", "6440166", "6429320", "6365947", "6356843", "6298857", "6066594", "5998885", "5984324", "5937275", "5848553", "5808082", "5630089", "5567254", "5553558", "5376749", "5362418", "5356734", "5325359", "5297773", "5293587", "5123215", "5095888", "5026473", "5010382", "4882547", "4820113", "4810440", "4709679", "4644233", "4639797", "4598024", "4528055", "4491177", "4472007", "4466501", "4426964", "4380436", "4369769", "4342353", "4332597", "4251057", "4227798", "4211992", "4161973", "4123107", "4081664", "4026346", "4020712", "3972785", "3919599", "3912750", "3901145", "3875142", "3870858", "3751397", "3736832", "3713000", "3689295", "3650062", "3586312", "3502943", "3457809", "3438023", "3406587", "3370062", "3349117", "3319152", "3241699", "3206529", "3144386", "3078697", "3073777", "3032259", "3000362", "2965583", "2935573", "2935204", "2913077", "2886591", "2820177", "2817022", "2814252", "2612748", "2569974"], "score": "700"}, "SRC_DOCK1": {"Process": ["GO:0007229", "GO:0010634", "GO:0010810", "GO:0038096", "GO:0048010", "GO:0007596", "GO:0045785", "GO:0006897", "GO:0022604", "GO:0098657", "GO:0016477", "GO:0007010", "GO:0051130"], "Keyword": ["KW-0728"], "KEGG": ["hsa05100", "hsa05131", "hsa04510", "hsa04810"], "SMART": ["SM00326"], "InterPro": ["IPR001452", "IPR036028"], "Pfam": ["PF00018", "PF07653", "PF14604"], "PMID": ["33753595", "34192548", "31630188", "31940873", "32041892", "32062360", "32158759", "32280542", "28524754", "29709599", "30393912", "30404949", "30465827", "30866434", "31060328", "31122164", "31141251", "31248911", "31337028", "31484924", "31516309", "31523168", "28214588", "28450047", "29119228", "29596304", "29769144", "29858187", "30078221", "30108487", "30144359", "30165442", "30184544", "30261690", "30538176", "30544910", "30571746", "27669437", "28235899", "28468978", "28574664", "28579452", "28629170", "28667327", "28775097", "28808245", "28912124", "29085336", "29101004", "26527617", "26751795", "26777275", "26824355", "27027347", "27052191", "27058559", "27078848", "27104658", "27300296", "27307780", "27325206", "27350570", "27437949", "27448494", "27531651", "27633051", "27656905", "27664007", "27686861", "28078303", "28286882", "28955869", "25043303", "25381819", "25405379", "25737835", "25748676", "25816892", "25860930", "25868388", "25918719", "25958335", "25973151", "26059978", "26119091", "26129894", "26153649", "26201843", "26205662", "26283020", "26323693", "26356564", "26431493", "26473374", "26517982", "26549443", "26554907", "29264372", "23728337", "24164353"], "RCTM": ["HSA-109582"], "PMC": ["8340308", "7139140", "7082150", "7051914", "7021551", "7017285", "7010317", "6949370", "6748364", "6743271", "6726657", "6706170", "6683898", "6683736", "6678715", "6664297", "6611700", "6609816", "6539230", "6429438", "6347515", "6333317", "6316090", "6314551", "6301582", "6279576", "6234909", "6211091", "6204124", "6202161", "6080411", "6017947", "6004249", "5956559", "5910025", "5843684", "5759047", "5734109", "5674885", "5656563", "5649207", "5600352", "5583038", "5557697", "5556061", "5543498", "5493634", "5491185", "5486116", "5457705", "5417692", "5366285", "5345489", "5289298", "5203884", "5099100", "5092051", "5053635", "5045389", "5043372", "5003542", "4954681", "4931666", "4914999", "4908701", "4907449", "4871750", "4841255", "4823726", "4742122", "4741966", "4741573", "4732744", "4719301", "4709192", "4706174", "4660216", "4643408", "4639402", "4628321", "4624558", "4555821", "4519417", "4513986", "4513707", "4507007", "4496348", "4496188", "4471787", "4417490", "4396139", "4357237", "4338372", "4302068", "4270338", "3980044", "3883905"], "score": "700"}, "FLNA_CDC42": {"Process": ["GO:1900026", "GO:0032233", "GO:0034329", "GO:0007015", "GO:0007596", "GO:0002009", "GO:0000904", "GO:0007017", "GO:0030855", "GO:0032989", "GO:0120036", "GO:0006928"], "Component": ["GO:0030425", "GO:0043025"], "KEGG": ["hsa05132", "hsa04510", "hsa05205", "hsa04010"], "PMID": ["33677389", "34150753", "31991790", "32081423", "32117958", "32231563", "29502161", "30033343", "30261154", "30427759", "30601698", "30671632", "30691166", "30726159", "30737247", "30897735", "30971872", "31069026", "31110702", "31237474", "31438551", "31485261", "31506540", "31562326", "31581522", "31664083", "29195023", "29269426", "29279389", "29377010", "29401736", "29659486", "29672847", "29734338", "29738522", "29760696", "29780748", "29844364", "29888765", "29895586", "29986550", "30060804", "30240610", "30348801", "30360778", "30360779", "30701197", "27209239", "27248291", "27845911", "27871158", "28031525", "28051168", "28073378", "28144231", "28257035", "28321204", "28491823", "28505103", "28533511", "28552558", "28774578", "28855378", "28918037", "29047224", "29058679", "29163534", "29228716", "29259728", "26766136", "26870040", "26887652", "26972007", "27014258", "27067961", "27158467", "27158478", "27192564", "27242793", "27459068", "27522265", "27557896", "27626164", "27664421", "27683250", "27790861", "27798963", "32226654", "25266280", "25367039", "25472536", "25602308", "25609142", "25618329", "25641953", "25722249", "25738731", "25883548", "25902869", "25958335"], "RCTM": ["HSA-109582"], "NetworkNeighborAL": ["CL:988"], "PMC": ["8209548", "7099913", "7082426", "7073165", "7025593", "6830351", "6820534", "6769728", "6764950", "6736966", "6712859", "6598492", "6589790", "6589698", "6527386", "6511336", "6493217", "6473838", "6445295", "6424945", "6387408", "6383653", "6369537", "6349232", "6337904", "6309480", "6263148", "6233148", "6220556", "6137390", "6098968", "6086664", "6073227", "6033012", "5993048", "5979568", "5974301", "5965900", "5945811", "5937737", "5936769", "5850370", "5836888", "5800804", "5777029", "5731514", "5727330", "5716756", "5675840", "5662259", "5653239", "5586504", "5543714", "5537170", "5519327", "5447936", "5440412", "5424631", "5405767", "5372545", "5355171", "5354476", "5351637", "5337525", "5331892", "5327857", "5239799", "5225595", "5224849", "5209680", "5116012", "5114704", "5060008", "5050022", "5040343", "4982870", "4932896", "4865508", "4856114", "4847568", "4841255", "4805856", "4779853", "4756502", "4740375", "4713067", "4576997", "4528959", "4472203", "4464788", "4445529", "4381626", "4365683", "4349708", "4344846", "4342557", "4317495"], "score": "700"}, "HDAC8_HDAC10": {"Process": ["GO:0070932", "GO:0000122"], "Component": ["GO:0000118"], "Function": ["GO:0032041"], "KEGG": ["hsa05034", "hsa05203", "hsa05165"], "InterPro": ["IPR000286", "IPR023696", "IPR023801", "IPR037138"], "Pfam": ["PF00850"], "PMID": ["33449614", "33921015", "30811820", "31746627", "31897159", "31970414", "32024109", "32071378", "32090127", "32117228", "32158695", "32178737", "32184601", "32194803", "32348628", "33090427", "29020607", "30496686", "30728070", "30728075", "30760718", "30792714", "30837715", "30902084", "30911277", "30959867", "30984620", "31053413", "31072216", "31083396", "31117267", "31234549", "31270913", "31351464", "31635225", "32039346", "28843507", "29100752", "29355955", "29449811", "29476120", "29481474", "29498635", "29499113", "29533602", "29560091", "29603600", "29613828", "29615725", "29616828", "29700278", "29882797", "29947893", "29951776", "30034392", "30054464", "30057199", "30323246", "30389989", "30402021", "30421914", "30453928", "30456341", "30481203", "30487602", "30519361", "30545086", "30558227", "30701185", "32099966", "27981795", "28106794", "28223544", "28293439", "28345651", "28398261", "28416100", "28496053", "28496307", "28516954", "28634396", "28635654", "28761088", "28801683", "28864822", "28912888", "29035536", "29073110", "29104538", "29137331", "29170627", "29937837", "26303421", "26560874", "26582395", "26592932", "26599234", "26682002", "26704971", "26747087"], "RCTM": ["HSA-157118"], "NetworkNeighborAL": ["CL:11346"], "PMC": ["8071442", "7335359", "7102950", "7077123", "7070677", "7062823", "7060022", "7052879", "7052045", "7041913", "7034647", "7031723", "7008710", "7007178", "6973067", "6923973", "6826839", "6660948", "6650343", "6627993", "6566358", "6563814", "6562715", "6554638", "6522981", "6479495", "6449417", "6431036", "6429430", "6428980", "6374416", "6374297", "6366050", "6366029", "6349045", "6348296", "6321219", "6315613", "6277648", "6258535", "6245782", "6234501", "6215020", "6205940", "6189133", "6140820", "6096771", "6086352", "6063952", "6063332", "6043689", "6035084", "6024317", "6017514", "6009916", "5988950", "5963466", "5938021", "5920706", "5908721", "5889966", "5882962", "5882292", "5865639", "5849155", "5824801", "5799228", "5712482", "5684606", "5669957", "5664514", "5654865", "5624855", "5596436", "5581335", "5554293", "5537359", "5508980", "5494147", "5490397", "5489435", "5484140", "5478622", "5454378", "5422321", "5386746", "5366954", "5331322", "5297770", "5087604", "4954831", "4946349", "4856964", "4818591", "4775085", "4706654", "4670678"], "score": "700"}, "IFIT1_DDX58": {"Process": ["GO:0071360", "GO:0050691", "GO:0051607", "GO:0043902", "GO:0016032", "GO:0045087"], "Keyword": ["KW-0051", "KW-0399", "KW-0945", "KW-0694"], "KEGG": ["hsa05160", "hsa05168"], "PMID": ["33389635", "34006825", "31666375", "31676431", "31701124", "31937643", "31941775", "31952261", "31969598", "31996428", "32027733", "32032660", "32033013", "32033247", "32041945", "32047134", "32082291", "32093375", "32117091", "32156810", "32175283", "32188146", "32218789", "32231668", "32325933", "32541772", "33045833", "33181435", "33664729", "30032138", "30078389", "30120933", "30199576", "30312682", "30334070", "30352329", "30457675", "30498026", "30550976", "30587523", "30606801", "30618028", "30620752", "30635239", "30682859", "30696688", "30700604", "30717799", "30717826", "30766546", "30766892", "30769920", "30781519", "30784764", "30795778", "30798985", "30804934", "30833347", "30849413", "30863402", "30871003", "30873179", "30909383", "30959732", "30972063", "30984161", "30988429", "30995506", "31058188", "31067687", "31088926", "31107917", "31138127", "31154625", "31156620", "31159413", "31167908", "31178872", "31181116", "31200750", "31214179", "31231385", "31234302", "31238570", "31251739", "31270922", "31289325", "31302149", "31304625", "31311201", "31311882", "31319869", "31333643", "31340999", "31354644", "31379885", "31391303", "31426476", "31433824", "31440143"], "RCTM": ["HSA-1169408"], "PMC": ["8129603", "7923882", "7870622", "7640975", "7295754", "7232496", "7145544", "7140698", "7126238", "7114654", "7112615", "7108857", "7105345", "7105031", "7083018", "7081911", "7079687", "7077263", "7074978", "7072285", "7064753", "7056877", "7033647", "7029883", "7020095", "7018654", "7010728", "7005486", "6976581", "6960286", "6955280", "6899003", "6839410", "6721756", "6717285", "6714170", "6703689", "6694438", "6678468", "6675906", "6658999", "6639958", "6636387", "6635530", "6631787", "6631705", "6627233", "6624447", "6623546", "6617214", "6616448", "6588457", "6567906", "6558219", "6557620", "6554415", "6543449", "6540555", "6540047", "6538590", "6529937", "6527189", "6520452", "6480247", "6468734", "6466086", "6463680", "6462420", "6456408", "6449421", "6445711", "6443902", "6443328", "6430557", "6414751", "6410154", "6410042", "6409894", "6401217", "6400988", "6399465", "6396373", "6393205", "6387507", "6379068", "6372280", "6371048", "6365611", "6360683", "6355374", "6350546", "6347712", "6342484", "6339677", "6338385", "6338329", "6328914"], "score": "700"}, "NOTCH4_HEY1": {"Process": ["GO:0007219", "GO:0045446", "GO:0001525", "GO:0048729", "GO:0045944"], "Keyword": ["KW-0914", "KW-0217"], "KEGG": ["hsa05224", "hsa05165", "hsa05200"], "PMID": ["33491747", "31894255", "31974363", "32025208", "32092942", "32138369", "32208341", "32211044", "32657010", "32770090", "30500414", "30586693", "30591003", "30604758", "30606241", "30636370", "30901896", "30917608", "30923091", "30971411", "31056255", "31059052", "31107884", "31129492", "31222104", "31239543", "31281386", "31387918", "31430961", "31437654", "31443481", "31443657", "31468514", "31484285", "31501518", "31526760", "31571917", "31590384", "31681582", "31692534", "31694640", "31718671", "31915510", "32042865", "28482141", "28941602", "29146722", "29321062", "29337929", "29393447", "29532851", "29545603", "29593239", "29610298", "29616098", "29627423", "29719602", "29791856", "29879147", "29896227", "29928143", "29959199", "29973002", "29973725", "30004402", "30026833", "30034624", "30055028", "30138533", "30158530", "30194467", "30195448", "30214642", "30216805", "30233257", "30285832", "30380753", "30446682", "30534535", "30538222", "30573741", "31360916", "27641338", "27878968", "27888801", "27959635", "27999190", "28146432", "28157712", "28165469", "28202520", "28212801", "28256007", "28284219", "28298363", "28323620", "28325782", "28356914", "28395734", "28423230"], "RCTM": ["HSA-157118"], "NetworkNeighborAL": ["CL:6081"], "PMC": ["7864008", "7414879", "7090355", "7085396", "7084374", "7072615", "7003772", "6997588", "6990919", "6984804", "6978338", "6939687", "6935452", "6888893", "6853173", "6849313", "6836474", "6821596", "6801783", "6798878", "6780206", "6774875", "6756372", "6738045", "6721734", "6711564", "6709344", "6708250", "6663315", "6613545", "6589309", "6586787", "6536707", "6527237", "6522879", "6504009", "6494455", "6471940", "6468400", "6461743", "6410360", "6407809", "6401300", "6382709", "6319015", "6318267", "6311723", "6302123", "6289993", "6275466", "6266312", "6240076", "6214225", "6201224", "6186507", "6173656", "6171749", "6171240", "6164868", "6156353", "6130307", "6130072", "6115386", "6053322", "6047666", "6036718", "6003288", "6002343", "5995048", "5991753", "5964982", "5933931", "5915069", "5910818", "5881647", "5876425", "5871764", "5865980", "5818282", "5796217", "5764024", "5489377", "5467493", "5447867", "5446297", "5446274", "5392366", "5392293", "5391207", "5388531", "5374394", "5362490", "5357538", "5352357", "5351609", "5346233"], "score": "700"}, "HDAC8_HDAC11": {"Process": ["GO:0070932"], "Component": ["GO:0000118"], "Function": ["GO:0032041", "GO:0008134"], "Keyword": ["KW-0156", "KW-0678", "KW-0378", "KW-0805"], "KEGG": ["hsa05034", "hsa05203", "hsa05165"], "InterPro": ["IPR000286", "IPR023696", "IPR023801", "IPR037138"], "Pfam": ["PF00850"], "PMID": ["33309320", "30811820", "31746627", "31897159", "31910827", "31970414", "32018226", "32024109", "32042336", "32071378", "32090127", "32111831", "32117228", "32124940", "32158695", "32164749", "32178737", "32184601", "32194803", "33316946", "29020607", "30203485", "30292946", "30390028", "30496686", "30511829", "30664848", "30728070", "30728075", "30734467", "30760718", "30766871", "30792714", "30819897", "30837715", "30841513", "30875794", "30886064", "30902084", "30911277", "30959867", "30984620", "31053413", "31067680", "31067776", "31072216", "31083396", "31096697", "31105874", "31117267", "31121824", "31162605", "31163697", "31200484", "31201303", "31215139", "31223486", "31234549", "31248188", "31252653", "31270913", "31351464", "31367296", "31395351", "31475443", "31543818", "31557828", "31561534", "31597362", "31635225", "31682411", "31737580", "31788622", "31817446", "31861179", "32039346", "28839000", "28843507", "28971711", "29100752", "29150330", "29194108", "29224834", "29355955", "29374219", "29385079", "29393346", "29476120", "29481474", "29498635", "29499113", "29545751", "29560091", "29594101", "29603600", "29615725", "29616828", "29651407", "29700278", "29757235"], "RCTM": ["HSA-157118"], "NetworkNeighborAL": ["CL:11343"], "PMC": ["7763827", "7102950", "7077123", "7070677", "7066834", "7062823", "7060022", "7053856", "7052879", "7052045", "7048800", "7041742", "7034647", "7031723", "7008710", "7007178", "6995638", "6993228", "6973067", "6952790", "6945581", "6923973", "6882135", "6839273", "6826998", "6826839", "6815811", "6804248", "6801807", "6730478", "6690501", "6676267", "6660948", "6651527", "6650343", "6643173", "6628159", "6627993", "6627638", "6627403", "6572769", "6570901", "6567317", "6566851", "6566358", "6562857", "6562715", "6554638", "6547430", "6539010", "6522981", "6512341", "6505634", "6479495", "6471041", "6465204", "6449417", "6433685", "6431144", "6431036", "6429430", "6429312", "6428980", "6374416", "6374297", "6366050", "6366029", "6365888", "6347506", "6246792", "6174833", "6109591", "6100577", "6035084", "6017514", "6017260", "6009916", "5938021", "5920706", "5908721", "5890937", "5889966", "5884928", "5882962", "5882292", "5857607", "5849155", "5846104", "5837967", "5824801", "5810207", "5804499", "5786009", "5712482", "5712223", "5624855"], "score": "700"}, "HDAC1_SIN3A": {"Process": ["GO:0016575", "GO:0045652", "GO:0048511", "GO:0043900", "GO:0006259", "GO:0000122", "GO:0009790", "GO:0043066"], "Component": ["GO:0016580", "GO:0017053"], "Function": ["GO:0001103", "GO:0033558", "GO:0033613", "GO:0001085", "GO:0003714", "GO:1990837", "GO:0000976", "GO:0003700"], "Keyword": ["KW-0090", "KW-0678", "KW-1017"], "KEGG": ["hsa04919", "hsa05016", "hsa05202"], "PMID": ["33130996", "33598674", "33627504", "33692994", "31813957", "31911270", "31923801", "31959826", "31963946", "31985402", "32071378", "32134927", "32156728", "32164749", "32178280", "32294434", "32482755", "32549768", "32873153", "33052246", "33454011", "30462309", "30604769", "30606231", "30612578", "30689829", "30728075", "30801039", "30854481", "30875950", "30877256", "30884231", "30884785", "30959867", "30961627", "30967760", "30990843", "31021056", "31036006", "31047858", "31118075", "31165775", "31214487", "31245293", "31253147", "31261688", "31270913", "31271097", "31275935", "31346550", "31354789", "31450981", "31551414", "31575017", "31582779", "31646148", "31664040", "31671722", "31718084", "31729385", "31772677", "31802937", "31861214", "28634199", "28971711", "29059365", "29344279", "29377310", "29416718", "29441145", "29449542", "29474484", "29483655", "29507620", "29535611", "29572268", "29603600", "29615725", "29641990", "29655301", "29666783", "29733394", "29752474", "29784889", "29844126", "29846670", "29855565", "29869982", "29917299", "29925040", "29996493", "30008319", "30021882", "30052810", "30057203", "30070635", "30082668", "30090644", "30096875", "30143619"], "RCTM": ["HSA-109582"], "NetworkNeighborAL": ["CL:11339"], "PMC": ["7937639", "7546005", "7536075", "7294946", "7271567", "7217224", "7140618", "7104257", "7066834", "7062823", "7058283", "7039681", "7017393", "7014440", "7003132", "7000350", "6973067", "6971084", "6948167", "6941007", "6902730", "6888626", "6862095", "6858524", "6856737", "6839767", "6829226", "6820555", "6801489", "6780009", "6776520", "6760172", "6678639", "6635553", "6629185", "6619381", "6598369", "6591273", "6579900", "6562195", "6555274", "6549180", "6530082", "6489247", "6479495", "6471162", "6468366", "6467388", "6452716", "6452518", "6442453", "6440499", "6411481", "6399257", "6387628", "6380350", "6379669", "6376255", "6366029", "6322271", "6318327", "6317244", "6252123", "6222556", "6175026", "6158608", "6121661", "6113427", "6109591", "6109146", "6076439", "6073901", "6072441", "6070720", "6063278", "6061854", "6039721", "6035084", "6024822", "6023743", "6019071", "5998800", "5981641", "5948204", "5891588", "5882962", "5862756", "5835936", "5835037", "5833768", "5825138", "5800276", "5788586", "5771340", "5762429", "5758878"], "score": "700"}, "HEYL_HEY1": {"Process": ["GO:0003181", "GO:0003184", "GO:0003203", "GO:0060317", "GO:0060412", "GO:0003208", "GO:0007219", "GO:0061061", "GO:0035295", "GO:0048646", "GO:0060429", "GO:0044092", "GO:0045944", "GO:0009968", "GO:0045892", "GO:0045595", "GO:2000026"], "Function": ["GO:0035939", "GO:0016251", "GO:0008134", "GO:0046983", "GO:0000981"], "Keyword": ["KW-0914", "KW-0678", "KW-0217", "KW-0238", "KW-0805"], "KEGG": ["hsa05224", "hsa05165", "hsa05200"], "SMART": ["SM00511", "SM00353"], "InterPro": ["IPR003650", "IPR011598", "IPR036638"], "Pfam": ["PF07527", "PF00010"], "PMID": ["31988190", "31992595", "32025208", "32092942", "32266515", "30238211", "30561090", "30636370", "30745427", "30890905", "30894499", "30936923", "31049561", "31107884", "31129492", "31282298", "31310235", "31316092", "31344827", "31353225", "31443657", "31545169", "31599420", "31615106", "31667317", "31695620", "31819034", "28913955", "28941602", "29104120", "29155305", "29395868", "29398116", "29416636", "29472568", "29495538", "29532851", "29545603", "29575203", "29576602", "29636455", "29743479", "29795344", "29849122", "29940267", "30025440", "30194467", "30195713", "30226866", "30233257", "30244867", "30290177", "30375389", "30455992", "30596653", "28019674", "28151468", "28187175", "28356914", "28393066", "28472949", "28498863", "28506315", "28521042", "28533486", "28676438", "28694461", "28719575", "28737488", "28760777", "28903429", "28931897", "29054964", "29379520", "26152787", "26418304", "26456319", "26521657", "26582913", "26786414", "26904948", "27102300", "27129302", "27131604", "27160681", "27216293", "27240197", "27378579", "27381829", "27525720", "27923399", "25387766", "25527421", "25596548", "25617435", "25658372", "25691540", "25700162", "25799559", "25832314"], "RCTM": ["HSA-157118"], "NetworkNeighborAL": ["CL:6081"], "PMC": ["7086019", "7072615", "7044445", "6990919", "6901483", "6843177", "6830575", "6817489", "6812031", "6768661", "6708250", "6700474", "6696610", "6691766", "6677562", "6637137", "6634966", "6590918", "6536707", "6527237", "6525633", "6497033", "6494455", "6414217", "6413410", "6411820", "6382709", "6360133", "6312338", "6226489", "6207726", "6178221", "6173623", "6161902", "6138789", "6130307", "6092956", "6083868", "6048298", "6002343", "5985950", "5943456", "5933616", "5893543", "5886295", "5881647", "5877535", "5823902", "5818282", "5811398", "5787490", "5783721", "5775289", "5757876", "5741834", "5607287", "5589668", "5581236", "5568480", "5564783", "5550279", "5520050", "5503994", "5433029", "5428926", "5424199", "5418727", "5386477", "5364141", "5357538", "5302316", "5293587", "5142279", "5078075", "5008465", "4942359", "4933934", "4926772", "4920244", "4903875", "4824069", "4822406", "4816225", "4778082", "4777692", "4726253", "4618491", "4545384", "4423829", "4370690", "4362403", "4337804", "4336841", "4336283", "4334442", "4325377"], "score": "700"}, "SRC_HGF": {"Process": ["GO:0001819", "GO:0010639", "GO:0018108", "GO:0031346", "GO:0032147", "GO:0043154", "GO:0043406", "GO:0046854", "GO:0048732", "GO:0050731", "GO:0051897", "GO:2000573", "GO:2001237", "GO:0030335", "GO:0006935", "GO:0007169", "GO:0071363", "GO:0120035", "GO:0000902", "GO:0008283", "GO:0031347", "GO:0032989", "GO:0016477", "GO:0022603", "GO:0032101", "GO:0034097", "GO:0007049", "GO:0051094", "GO:0048699", "GO:0045893", "GO:0035556", "GO:0042127", "GO:0009888", "GO:0016192"], "Function": ["GO:0046934", "GO:0004713"], "KEGG": ["hsa01521", "hsa04015", "hsa04510", "hsa05205"], "PMID": ["33356390", "33574034", "33747163", "31804619", "31898491", "31918742", "31935919", "31940801", "31947922", "31957271", "31963599", "31979110", "31979397", "32018226", "32024069", "32033341", "32055714", "32075174", "32110512", "32140061", "32183146", "32183251", "32214785", "32219002", "32231574", "32232008", "32318883", "33087447", "29621614", "30201763", "30290239", "30290240", "30298191", "30327839", "30380151", "30404949", "30471152", "30473379", "30622236", "30631039", "30646583", "30674653", "30704478", "30709505", "30717449", "30719075", "30719213", "30754703", "30760555", "30781364", "30783512", "30813457", "30847297", "30877256", "30881110", "30901834", "30909397", "30922387", "30925919", "30926929", "30931927", "30935077", "30945363", "31003546", "31008958", "31013618", "31013961", "31015759", "31027288", "31031845", "31040125", "31052420", "31052445", "31058079", "31064104", "31086100", "31088482", "31104334", "31106200", "31109009", "31114450", "31122164", "31126310", "31156630", "31167468", "31186087", "31200510", "31215502", "31217826", "31221203", "31227004", "31248165", "31266248", "31277464", "31284458", "31294537", "31296956", "31320995", "31330086", "31341381"], "RCTM": ["HSA-109582"], "PMC": ["7967831", "7893822", "7144730", "7140091", "7087487", "7086046", "7082928", "7072808", "7072641", "7053331", "7041742", "7037908", "7037668", "7037121", "7019836", "7017239", "7017119", "7016778", "7015009", "7011147", "7005370", "6972684", "6953235", "6952403", "6939340", "6771888", "6756076", "6683898", "6678669", "6678606", "6678419", "6675244", "6633893", "6628717", "6627692", "6627365", "6610242", "6600150", "6588884", "6585013", "6582495", "6572624", "6562567", "6562436", "6562376", "6557020", "6539093", "6536421", "6533683", "6530392", "6520891", "6518732", "6518646", "6518354", "6515694", "6515208", "6515012", "6514582", "6505578", "6494344", "6492564", "6485233", "6478763", "6471124", "6468372", "6452716", "6448540", "6443781", "6441150", "6441013", "6440165", "6435276", "6412724", "6410754", "6410182", "6409101", "6406837", "6406308", "6393348", "6374992", "6368395", "6368226", "6358843", "6357398", "6354556", "6349487", "6349429", "6348509", "6335175", "6333517", "6328617", "6325129", "6314551", "6311436", "6311435", "6170734"], "score": "700"}, "CXCR3_CXCR6": {"Process": ["GO:0070098", "GO:0006935", "GO:0006954"], "Function": ["GO:0016494", "GO:0019958"], "Keyword": ["KW-0297"], "KEGG": ["hsa04062", "hsa04060"], "InterPro": ["IPR000355", "IPR000276", "IPR017452"], "Pfam": ["PF00001"], "PMID": ["33219622", "33467722", "33535505", "33804792", "33844287", "34203660", "31911758", "31935848", "31963581", "31968246", "31983065", "32015682", "32041213", "32117924", "32153578", "32157087", "32185135", "32211348", "32258034", "32273499", "32291349", "33127761", "33204151", "33324682", "27561663", "29440463", "30487267", "30496498", "30518599", "30581539", "30650358", "30700937", "30723188", "30737144", "30766536", "30800125", "30800130", "30816519", "30883723", "30905437", "30915067", "30930851", "30937279", "30952804", "30962399", "30977203", "30984195", "30989333", "31032905", "31035408", "31040848", "31057561", "31101810", "31114585", "31126350", "31128961", "31130595", "31156643", "31167762", "31189943", "31189952", "31191516", "31191520", "31191543", "31191550", "31244846", "31244855", "31257026", "31257468", "31278120", "31286412", "31312028", "31327960", "31344595", "31354722", "31354734", "31359002", "31379818", "31406672", "31417562", "31440239", "31451696", "31467036", "31467285", "31477704", "31500373", "31500822", "31530890", "31533030", "31533835", "31543877", "31552052", "31555593", "31591367", "31623661", "31623669", "31627733", "31628331", "31646252", "31649664"], "RCTM": ["HSA-162582"], "NetworkNeighborAL": ["CL:7361"], "PMC": ["8232256", "8003943", "7912772", "7830156", "7724088", "7682333", "7660989", "7159899", "7145847", "7131952", "7092703", "7090975", "7074856", "7074225", "7064590", "7058818", "7057121", "7044183", "7014148", "7013101", "6990906", "6988113", "6982134", "6954904", "6945521", "6890378", "6878759", "6829591", "6802119", "6802000", "6798785", "6798485", "6798343", "6796235", "6795712", "6788883", "6780166", "6778482", "6768571", "6751859", "6748983", "6737489", "6728754", "6722482", "6718385", "6717561", "6715742", "6710242", "6694841", "6691856", "6689255", "6685500", "6685390", "6657970", "6648801", "6647465", "6642165", "6640863", "6637857", "6635729", "6630709", "6609483", "6593687", "6587396", "6579874", "6566759", "6563723", "6562663", "6561945", "6547831", "6546848", "6546815", "6540610", "6534912", "6534040", "6529656", "6525176", "6502999", "6487968", "6482221", "6477064", "6459714", "6450439", "6429006", "6423901", "6423582", "6422991", "6382439", "6376112", "6375889", "6373225", "6365440", "6352403", "6350175", "6314520", "6297055"], "score": "700"}, "CUL4A_RBX1": {"Process": ["GO:0000715", "GO:0006293", "GO:0006294", "GO:0006296", "GO:0042769", "GO:0070911", "GO:0006283", "GO:0043161", "GO:1901990", "GO:0043687", "GO:0045786", "GO:0016032", "GO:0016567", "GO:0035556"], "Component": ["GO:0031464"], "Function": ["GO:0031625"], "Keyword": ["KW-0234", "KW-0945", "KW-0833"], "KEGG": ["hsa03420", "hsa04120"], "PMID": ["31833081", "31843895", "32071327", "32123578", "32140073", "32140074", "32145688", "33061810", "30257851", "30587576", "30678315", "30715484", "30733268", "30923324", "30986950", "31394817", "31550462", "31635251", "31690264", "28802844", "29130642", "29249570", "29282838", "29370161", "29449372", "29472636", "29531219", "29547693", "29547696", "29569072", "29580840", "29691401", "29707520", "29867461", "29883611", "29932898", "29958295", "30015884", "30018073", "30018425", "30033217", "30111438", "30174301", "30234487", "30269386", "30322923", "30349055", "30405104", "30504782", "30564455", "30590706", "30627137", "27696486", "27780719", "27899653", "28036256", "28073011", "28098200", "28178522", "28209615", "28216678", "28238764", "28416769", "28446252", "28455558", "28530236", "28591624", "28719581", "28783053", "28805820", "28816574", "28894755", "29026209", "29074978", "29208956", "29228602", "29262658", "29357069", "26427329", "26521083", "26658103", "26742010", "26751489", "26837067", "26990986", "27029275", "27052173", "27057635", "27091446", "27200299", "27238267", "27333051", "27368371", "27485899", "27571178", "27652331", "27706223", "27784791", "27827925", "25385192"], "RCTM": ["HSA-110314"], "NetworkNeighborAL": ["CL:13680"], "PMC": ["7545708", "7076571", "7053343", "7053342", "7046148", "7026052", "6955312", "6834144", "6833152", "6821201", "6761987", "6722667", "6667218", "6639038", "6601103", "6486547", "6479302", "6438966", "6415690", "6393609", "6384693", "6383672", "6340764", "6314538", "6309819", "6288126", "6269539", "6220269", "6217379", "6211636", "6197287", "6185104", "6102737", "6082721", "6080916", "6071318", "6050238", "6025869", "6021141", "5975957", "5952252", "5951978", "5933532", "5915600", "5914176", "5912449", "5906527", "5898815", "5847541", "5823879", "5801050", "5800687", "5792743", "5732824", "5722554", "5717138", "5658359", "5625299", "5602426", "5578105", "5574216", "5545068", "5520108", "5462531", "5458174", "5458144", "5413378", "5406878", "5395100", "5385928", "5355241", "5321627", "5317005", "5315608", "5241692", "5224474", "5148662", "5133840", "5090066", "5084270", "5053712", "5051689", "5006603", "4972116", "4930582", "4902275", "4889030", "4852199", "4826857", "4826168", "4808796", "4761489", "4742580", "4737497", "4713717", "4608231"], "score": "700"}, "JUN_CDKN1A": {"Process": ["GO:0048146", "GO:1904705", "GO:0007265", "GO:0009267", "GO:0031099", "GO:0007568", "GO:0097190", "GO:0051052", "GO:0001933", "GO:0009314", "GO:0009636", "GO:0043068", "GO:0030855", "GO:0008285", "GO:0006366", "GO:0035295", "GO:0033993", "GO:0001934", "GO:0002684", "GO:0009725", "GO:0010243", "GO:0014070", "GO:0042493", "GO:0043066", "GO:0034097", "GO:0044092", "GO:0051726", "GO:0043085"], "Function": ["GO:0008047", "GO:0031625"], "KEGG": ["hsa01522", "hsa04012", "hsa04921", "hsa05161", "hsa05167", "hsa05169", "hsa05203", "hsa05210", "hsa05211", "hsa05224", "hsa05166", "hsa05200"], "PMID": ["33572115", "33726979", "31733171", "31897245", "31906510", "31916698", "31918717", "31930653", "31935835", "31948061", "31963204", "31968599", "31975779", "31979082", "31991602", "31993221", "31998442", "32013256", "32035614", "32042076", "32054925", "32074085", "32079264", "32104547", "32155797", "32209474", "32219066", "32824864", "33321940", "30368041", "30386928", "30478982", "30499222", "30556447", "30593464", "30594893", "30610188", "30621584", "30625987", "30642295", "30674655", "30682772", "30690589", "30700848", "30733851", "30736768", "30755102", "30759871", "30771309", "30825199", "30863721", "30863749", "30870427", "30875782", "30890157", "30911355", "30912763", "30915036", "31037027", "31059069", "31064104", "31097688", "31097715", "31097977", "31115532", "31116991", "31130916", "31132753", "31180176", "31195722", "31214018", "31223280", "31231472", "31234411", "31240205", "31242205", "31245293", "31249789", "31284467", "31319796", "31323834", "31360073", "31366041", "31382554", "31389160", "31416288", "31430887", "31432188", "31456943", "31492165", "31500384", "31519186", "31533777", "31541175", "31546975", "31569379", "31582762", "31590586", "31602567", "31618955"], "RCTM": ["HSA-1257604"], "PMC": ["7915196", "7763003", "7465536", "7240837", "7143549", "7126782", "7078651", "7073158", "7072922", "7066879", "7037968", "7037490", "7031145", "7028855", "7023344", "7018718", "7017124", "7017070", "7017005", "7015696", "7011136", "7010678", "6981793", "6969641", "6956603", "6953137", "6944116", "6930441", "6879443", "6832412", "6826534", "6780514", "6776650", "6769940", "6755158", "6754505", "6751874", "6746687", "6745873", "6743129", "6731619", "6721815", "6721676", "6721376", "6700302", "6696446", "6680848", "6679095", "6670014", "6668037", "6637598", "6628250", "6627117", "6625644", "6594671", "6587713", "6587026", "6579986", "6579900", "6572624", "6570540", "6570463", "6567807", "6558109", "6556366", "6549079", "6527117", "6522523", "6522503", "6509231", "6497135", "6487091", "6484883", "6475836", "6471604", "6461169", "6425561", "6422910", "6417713", "6410163", "6399147", "6399114", "6398008", "6387318", "6384454", "6378643", "6368760", "6363426", "6348845", "6337392", "6332859", "6323709", "6322194", "6320370", "6307321", "6202877"], "score": "700"}, "SRSF3_SRSF1": {"Process": ["GO:0000398", "GO:0006406", "GO:0031124", "GO:0043484"], "Component": ["GO:0016607"], "Function": ["GO:0003729"], "Keyword": ["KW-0509", "KW-0508", "KW-0694"], "KEGG": ["hsa03040", "hsa05168"], "SMART": ["SM00360"], "InterPro": ["IPR000504", "IPR012677", "IPR035979"], "Pfam": ["PF00076"], "PMID": ["31764175", "31802121", "31802123", "31879760", "32023846", "32069328", "32086391", "32117741", "32123389", "32146325", "32256528", "32800280", "30464224", "30478176", "30578766", "30621629", "30650668", "30654935", "30736462", "30775805", "30782661", "30833365", "30916337", "30916345", "30956729", "31027496", "31034770", "31052326", "31098640", "31152582", "31152681", "31197102", "31223287", "31261614", "31277312", "31292793", "31337953", "31390568", "31423168", "31462429", "31504847", "31552099", "31611688", "31619685", "31724706", "31737791", "31748515", "31783898", "32009905", "29288986", "29330351", "29396485", "29415469", "29473878", "29581274", "29606096", "29684050", "29741478", "29888133", "29895741", "29972301", "30026406", "30057263", "30068933", "30126426", "30139801", "30246013", "30262848", "30312361", "30388411", "30446432", "30453495", "30541625", "27557711", "27566151", "27867028", "27899669", "27928057", "27984373", "28039323", "28039456", "28138077", "28144031", "28152302", "28208770", "28314893", "28391524", "28430823", "28536481", "28560430", "28600433", "28623317", "28644387", "28680417", "28726632", "28762175", "28779122", "28800142", "28867768", "28973437"], "RCTM": ["HSA-109688"], "NetworkNeighborAL": ["CL:16112"], "PMC": ["7145568", "7096898", "7093569", "7072589", "7071906", "7063262", "7048317", "7028187", "7026658", "7026646", "7025462", "6978886", "6954394", "6884704", "6883713", "6868169", "6858565", "6857724", "6821156", "6801100", "6795808", "6767064", "6748147", "6743414", "6733819", "6693559", "6687954", "6678616", "6670021", "6651685", "6643108", "6637390", "6628380", "6607279", "6567798", "6547761", "6511849", "6485060", "6431400", "6425737", "6422883", "6407121", "6406760", "6381282", "6356822", "6349114", "6325853", "6292132", "6286259", "6274710", "6239184", "6224609", "6200281", "6160442", "6137424", "6102803", "6093179", "6075431", "6070533", "6032147", "6002346", "5993022", "5963917", "5933811", "5899436", "5891722", "5879922", "5855854", "5855702", "5797138", "5626641", "5622371", "5618011", "5602095", "5602073", "5560861", "5544667", "5542016", "5535834", "5501912", "5496630", "5478874", "5473862", "5467783", "5442135", "5400389", "5400244", "5397194", "5397162", "5389617", "5352405", "5343901", "5335905", "5303883", "5224494", "5224493"], "score": "700"}, "XIAP_APAF1": {"Process": ["GO:0043281"], "Function": ["GO:0043028", "GO:0061134"], "Keyword": ["KW-0053"], "KEGG": ["hsa04215", "hsa01524", "hsa05222", "hsa04210", "hsa05200"], "PMID": ["33755959", "31911497", "31963204", "32050753", "32054850", "32111004", "32171304", "32182843", "32194994", "32341447", "30370624", "30452947", "30506628", "30614179", "30621025", "30621249", "30642385", "30670698", "30678065", "30744689", "30746905", "30791615", "30813267", "30857233", "30871022", "30934922", "30935038", "30978697", "31022877", "31035338", "31039814", "31058086", "31064994", "31067776", "31131275", "31150511", "31217841", "31223280", "31249651", "31260254", "31275848", "31331108", "31344863", "31354479", "31366165", "31380246", "31438633", "31450613", "31450709", "31454995", "31455274", "31461995", "31509938", "31511496", "31597817", "31618928", "31632962", "31683965", "31718568", "31719184", "31766707", "31817718", "31817791", "31921676", "32009943", "32042869", "29066276", "29154960", "29199140", "29329946", "29370181", "29371637", "29393421", "29393886", "29500433", "29522451", "29549824", "29562636", "29611115", "29666220", "29700304", "29719611", "29731840", "29788973", "29806708", "29888262", "29904021", "29927992", "29958081", "29966654", "29973136", "30038463", "30061828", "30103522", "30195873", "30210631", "30254420", "30334018", "30344763", "30384441"], "RCTM": ["HSA-109581"], "NetworkNeighborAL": ["CL:2758"], "PMC": ["7493894", "7140716", "7140484", "7103882", "7078304", "7071709", "7025504", "7023344", "7018795", "6997574", "6995572", "6995534", "6974675", "6950067", "6943331", "6923252", "6862698", "6858495", "6852738", "6851287", "6826729", "6783575", "6770649", "6770606", "6770402", "6769882", "6769855", "6747454", "6739406", "6721497", "6712819", "6696456", "6678622", "6664112", "6639427", "6593070", "6567807", "6566851", "6566061", "6556269", "6544296", "6539122", "6536988", "6523683", "6521007", "6515249", "6510712", "6509160", "6505044", "6503856", "6492315", "6478801", "6468910", "6462938", "6412753", "6412296", "6410226", "6388629", "6378226", "6371621", "6361675", "6356258", "6342974", "6337596", "6332863", "6296878", "6274719", "6261700", "6251801", "6186458", "6176361", "6141106", "6134819", "6124555", "6121505", "6054943", "6054921", "6043420", "6030751", "6025421", "6017120", "6013189", "5989936", "5988915", "5985115", "5964699", "5920643", "5919970", "5915078", "5876652", "5865955", "5855670", "5854930", "5854325", "5833412", "5784915"], "score": "700"}, "NCOA3_NCOA1": {"Process": ["GO:0030521", "GO:0016573", "GO:0045597", "GO:0045944", "GO:0051240"], "Component": ["GO:0000790"], "Function": ["GO:0004402", "GO:0030374", "GO:0050681", "GO:0047485", "GO:0046983", "GO:0000981", "GO:0019899"], "Keyword": ["KW-0012", "KW-0010", "KW-0488", "KW-0805"], "KEGG": ["hsa04915", "hsa04919", "hsa05224", "hsa05200"], "SMART": ["SM01151", "SM00091", "SM00353"], "InterPro": ["IPR009110", "IPR010011", "IPR014920", "IPR014935", "IPR017426", "IPR037077", "IPR013767", "IPR000014", "IPR035965", "IPR011598", "IPR036638"], "Pfam": ["PF07469", "PF08815", "PF08832", "PF16665", "PF14598", "PF00989"], "PMID": ["31464709", "31767456", "32098259", "32215168", "32884936", "30251955", "30273195", "30423406", "30448381", "30591955", "30848477", "30866413", "30941313", "31001114", "31094921", "31133421", "31141879", "31252590", "31481962", "31641154", "29389661", "29500366", "29545931", "29626214", "29717026", "29748621", "29804834", "30003042", "30061382", "30166403", "30186237", "30214383", "30256791", "30397651", "30405769", "30416486", "30420872", "30456381", "30467740", "27133384", "27629593", "27634370", "27729460", "27863698", "27980293", "27986463", "28053348", "28057584", "28125049", "28241422", "28264017", "28281641", "28286327", "28288941", "28398197", "28441342", "28611048", "28740336", "28826481", "29056962", "29209153", "29216311", "26364608", "26371783", "26463708", "26575331", "26728473", "26813118", "26826253", "26832411", "27002217", "27019329", "27028856", "27107013", "27125199", "27138351", "27156127", "27175900", "27176632", "27192428", "27225190", "27245282", "27421669", "27464507", "27470638", "27506116", "27507929", "27574499", "27589731", "27617265", "27644736", "27654711", "27729652", "27739225", "27773686", "27782803", "27825118", "27942020", "27982079", "28006821"], "RCTM": ["HSA-1266738"], "NetworkNeighborAL": ["CL:11961"], "PMC": ["8223168", "7455818", "7085407", "7073057", "7034536", "6805932", "6767394", "6755589", "6719705", "6710348", "6678197", "6668018", "6600534", "6468570", "6455085", "6434718", "6398199", "6331280", "6311429", "6300407", "6257982", "6238599", "6215547", "6213369", "6202514", "6200366", "6157835", "6134714", "6110914", "6099847", "6095836", "6078418", "6039966", "6014695", "5997793", "5915337", "5889392", "5837751", "5834536", "5720794", "5706160", "5649368", "5625810", "5608510", "5592130", "5559321", "5504363", "5454817", "5453242", "5419745", "5411294", "5381991", "5380740", "5347757", "5346347", "5346335", "5345028", "5343783", "5338790", "5332943", "5331905", "5318263", "5290137", "5275751", "5179266", "5159887", "5152921", "5148801", "5124510", "5119639", "5085889", "5080790", "5052104", "5041976", "5037713", "5031541", "5030163", "5030109", "5017004", "5010490", "5002446", "4989858", "4987164", "4978380", "4974480", "4930410", "4897177", "4880970", "4866755", "4866707", "4848761", "4794377", "4787278", "4749442", "4733493", "4679641"], "score": "700"}, "FZD8_FZD2": {"Process": ["GO:0035567", "GO:0060070", "GO:0035239"], "Function": ["GO:0042813", "GO:0017147", "GO:0030165", "GO:0004930"], "Keyword": ["KW-0879", "KW-0217", "KW-0297", "KW-0832"], "KEGG": ["hsa05217", "hsa04916", "hsa04150", "hsa04310", "hsa04390", "hsa04550", "hsa04934", "hsa05166", "hsa05205", "hsa05224", "hsa05225", "hsa05226", "hsa05165", "hsa05200"], "SMART": ["SM01330", "SM00063"], "InterPro": ["IPR000539", "IPR015526", "IPR020067", "IPR036790", "IPR017981"], "Pfam": ["PF01534", "PF01392"], "PMID": ["33618667", "33618713", "32083079", "32203052", "30347517", "30378175", "30707741", "30737406", "30792535", "30841855", "30849938", "30924074", "31036548", "31249432", "31285641", "31293972", "31382613", "31452509", "31733054", "28189566", "29169144", "29507420", "29632210", "29717114", "29793441", "29930766", "30057263", "30137666", "30183492", "30516471", "30555565", "27999899", "28057611", "28147310", "28331224", "28404920", "28467820", "28476164", "28588349", "28885975", "29029485", "29038508", "29108281", "26778749", "26891025", "26969975", "27192435", "27236823", "27445486", "27555740", "27570510", "27670352", "27698350", "28082976", "25172549", "25336320", "25622531", "25850553", "25892522", "26132195", "26158506", "26566235", "26675214", "24348824", "24463139", "24817919", "25374452", "25393765", "22833265", "23178848", "23333523", "23445611", "23593172", "23764954", "23861788", "23881048", "24088568", "24403870", "21850537", "22124704", "22182510", "22647544", "22961061", "23251385", "20848536", "21352958", "21533542", "21629692", "21636130", "21752258", "21970630", "21980461", "22145649", "20171206", "20376066", "20609354", "20885975", "19277043", "19285468", "19595791"], "RCTM": ["HSA-162582"], "NetworkNeighborAL": ["CL:5705"], "PMC": ["7901191", "7898745", "7138577", "7005411", "6874837", "6721652", "6711705", "6601352", "6599440", "6589473", "6503981", "6461897", "6460915", "6408821", "6404335", "6399045", "6368630", "6358104", "6284576", "6281319", "6276305", "6269726", "6215866", "6093179", "6007469", "5968480", "5955862", "5931552", "5924918", "5745276", "5668014", "5643531", "5641471", "5630385", "5590807", "5550366", "5447271", "5432321", "5428310", "5420131", "5418326", "5362476", "5183615", "5103317", "5059456", "5037390", "5019485", "4982242", "4968609", "4928661", "4893006", "4871528", "4842149", "4686014", "4643911", "4627850", "4520755", "4497409", "4488846", "4437483", "4433473", "4384700", "4306915", "4304994", "4287412", "4230946", "4213195", "4163545", "4014746", "3940357", "3861566", "3854138", "3843002", "3763754", "3701684", "3701286", "3624033", "3620528", "3519492", "3461707", "3458933", "3350791", "3268941", "3261222", "3198762", "3184127", "3180925", "3162575", "3101213", "2945762", "2904512", "2886156", "2854211", "2748146", "2741579", "2669996"], "score": "700"}, "VPS26A_SNX3": {"Process": ["GO:0016055"], "Component": ["GO:0005769", "GO:0010008"], "Keyword": ["KW-0653", "KW-0967"], "KEGG": ["hsa04144"], "PMID": ["33762348", "34081703", "31713312", "30120416", "30559172", "30653311", "30890471", "31337624", "31576058", "29135085", "29368044", "29370296", "29503090", "29520003", "29668757", "29703496", "29755290", "29777037", "29927348", "30067224", "30158827", "30188774", "30224749", "28100638", "28362258", "28892079", "29028801", "29061649", "29207511", "29226112", "29229824", "29263922", "26249223", "26887613", "26956659", "26973516", "27440922", "27827364", "27839977", "27889239", "25609093", "25893673", "26172538", "26448863", "24344282", "24567361", "24735875", "24747528", "24762308", "24781186", "24856514", "23362322", "23416069", "23595767", "23636423", "23721880", "23810936", "23907271", "25408875", "22138055", "22593205", "22673115", "22719997", "23055476", "23181199", "23439944", "24058823", "25408867", "21148288", "21382144", "21725319", "21880895", "22041890", "22193161", "18497747", "17420293", "11038177", "9700157", "19619496", "28222538", "17997821", "19924646", "31243080", "28757549", "25332075", "26022064", "26154780", "28988799", "28449947", "29667289", "25464851", "30877150", "32258039", "25208913", "22374088", "24778088"], "RCTM": ["HSA-162582"], "NetworkNeighborAL": ["CL:19606"], "PMC": ["8219167", "7990337", "7093645", "7027479", "6778059", "6760990", "6719449", "6595151", "6418407", "6378136", "6372322", "6363445", "6249844", "6232959", "6173284", "6109851", "6097928", "6089597", "6043395", "6031384", "6003983", "5930449", "5927470", "5919412", "5843628", "5814863", "5800681", "5790113", "5748263", "5748213", "5744145", "5706426", "5674901", "5661634", "5656325", "5577995", "5512170", "5438477", "5409824", "5349785", "5147500", "5140749", "5105194", "5025273", "4890637", "4870396", "4786876", "4772447", "4757895", "4709120", "4596472", "4584283", "4568012", "4542293", "4363161", "4357511", "4230745", "4230724", "4201215", "4148032", "4096984", "4076047", "4066211", "4059916", "4052212", "4052210", "4004542", "3941054", "3924425", "3905799", "3890810", "3834080", "3696125", "3670172", "3613977", "3595351", "3578231", "3576841", "3560531", "3498075", "3391348", "3386214", "3376135", "3357989", "3254776", "3204071", "3133849", "3031466", "2810677", "2714578", "2396877", "2241642", "2192648", "2148169", "2064116"], "score": "700"}, "CDC20_UBE2C": {"Process": ["GO:1904668", "GO:0031145", "GO:0140014", "GO:0051783", "GO:0051301", "GO:0016567", "GO:0010564", "GO:0051130"], "Keyword": ["KW-0498"], "KEGG": ["hsa04120"], "PMID": ["34232175", "31942195", "32040444", "32176635", "32180800", "32200915", "32256749", "32443386", "32593155", "32642801", "32677673", "32724412", "32793313", "33032291", "33126397", "33186389", "30177840", "30480765", "30482618", "30655845", "30693031", "30874463", "31015788", "31067633", "31093306", "31159741", "31162546", "31185583", "31186759", "31260503", "31296531", "31333493", "31422942", "31455778", "31533777", "31555911", "31638934", "31651322", "31704995", "31712566", "31754627", "31758680", "31771633", "31805030", "31807178", "29451494", "29517484", "29549242", "29581849", "29699511", "29725417", "29743633", "29844815", "29871693", "29871913", "29987118", "30093796", "30240757", "30290241", "30311638", "30319440", "30374409", "30393759", "30453546", "30453999", "30497530", "30501643", "30533316", "30687704", "28049433", "28069571", "28072388", "28260026", "28387377", "28392480", "28401073", "28415632", "28457887", "28486549", "28525740", "28544703", "28580429", "28604711", "28634351", "28684425", "28717250", "28915555", "28943088", "29033132", "29048367", "29085450", "29133301", "29159069", "29167309", "29203780", "29208896", "29214214", "26254932", "26712685", "26904940"], "RCTM": ["HSA-1280218"], "PMC": ["8270608", "7665632", "7598841", "7497444", "7418510", "7385587", "7377146", "7254712", "7086186", "7059753", "7041743", "6959041", "6911305", "6886326", "6880427", "6876294", "6858333", "6848090", "6841931", "6813133", "6802314", "6774910", "6751874", "6738436", "6712056", "6685329", "6628140", "6624479", "6602258", "6587451", "6547580", "6539744", "6507459", "6481100", "6464587", "6446484", "6434707", "6374126", "6367211", "6340778", "6335265", "6333017", "6313012", "6294689", "6284430", "6276229", "6262977", "6262607", "6240943", "6206135", "6200725", "6198803", "6167558", "6147080", "6120658", "6080693", "6080085", "5989433", "5958829", "5943309", "5921990", "5920388", "5884673", "5865675", "5856775", "5826272", "5717348", "5717197", "5715135", "5703856", "5683669", "5669814", "5666869", "5649579", "5642944", "5640511", "5593526", "5551716", "5514044", "5478649", "5472795", "5463085", "5458250", "5434665", "5425727", "5423588", "5414713", "5384238", "5363887", "5359995", "5300100", "5268738", "5210311", "4891302", "4785794"], "score": "700"}, "BTRC_SKP1": {"Process": ["GO:0031146", "GO:0038061", "GO:0070498", "GO:0051403", "GO:0000086", "GO:0000209", "GO:0016055", "GO:0043687", "GO:0051726"], "Component": ["GO:0019005"], "Function": ["GO:0008013", "GO:0004842"], "Keyword": ["KW-0945", "KW-0833"], "KEGG": ["hsa04710", "hsa04114", "hsa04120", "hsa04310"], "PMID": ["33021036", "31406304", "31843895", "31864706", "31883011", "31898226", "31931869", "31988639", "32015321", "32036249", "32082969", "32175272", "32245491", "33008487", "33020978", "30341246", "30530053", "30554948", "30593464", "30662557", "30692038", "30699938", "30714168", "30760284", "30760522", "30791227", "30853938", "30926793", "31002342", "31053742", "31114245", "31151253", "31195722", "31210753", "31216760", "31248165", "31341163", "31365872", "31402090", "31417312", "31480747", "31534127", "31581742", "31632280", "31717493", "31779633", "31787846", "31842333", "31868589", "31921113", "28970150", "29238040", "29326975", "29330362", "29351877", "29370161", "29415439", "29444433", "29445034", "29499133", "29555946", "29556284", "29593216", "29600540", "29617661", "29650964", "29674637", "29695914", "29806708", "29891922", "30075461", "30081579", "30086763", "30142927", "30190422", "30222786", "30241373", "30244175", "30250603", "30257202", "30258003", "30290241", "30305478", "30323224", "30347660", "30381801", "30405104", "30425236", "30486612", "30513925", "30619335", "30623174", "27399335", "27835873", "27869166", "27885283", "27990019", "28039480", "28086984", "28125685"], "RCTM": ["HSA-1168372"], "NetworkNeighborAL": ["CL:13314"], "PMC": ["7532108", "7206145", "7119169", "7056870", "7016280", "7013141", "6997367", "6995265", "6975927", "6966813", "6958642", "6955312", "6943569", "6914705", "6888006", "6883547", "6859567", "6858669", "6826656", "6781834", "6770538", "6751195", "6731360", "6684324", "6656771", "6628250", "6627692", "6627422", "6619347", "6600316", "6600158", "6567580", "6499770", "6489644", "6489087", "6488113", "6441019", "6407099", "6397706", "6395391", "6375223", "6363426", "6332805", "6328874", "6315366", "6312923", "6305766", "6288984", "6279580", "6277563", "6275327", "6261700", "6234217", "6232478", "6220269", "6212966", "6211026", "6205736", "6205080", "6198803", "6189144", "6172692", "6165711", "6162708", "6160229", "6144082", "6115930", "6081812", "6080638", "5995870", "5916807", "5908793", "5905465", "5897412", "5892838", "5871780", "5861089", "5859049", "5855696", "5844145", "5839657", "5836512", "5830536", "5800687", "5766521", "5756662", "5724960", "5684876", "5682220", "5501165", "5356833", "5354783", "5268481", "5237168", "5226932"], "score": "700"}, "F10_F11": {"Process": ["GO:0072378", "GO:0006508"], "Function": ["GO:0004252"], "Keyword": ["KW-0094", "KW-0720", "KW-0964"], "KEGG": ["hsa04610"], "SMART": ["SM00020"], "InterPro": ["IPR001254", "IPR001314", "IPR009003", "IPR018114", "IPR033116"], "Pfam": ["PF00089"], "PMID": ["33816577", "31492462", "31766871", "32110750", "32211572", "32212299", "32548546", "30444525", "30444568", "30771412", "30808684", "30809526", "30887655", "30899272", "30944221", "31106204", "31174390", "31234407", "31275460", "31281319", "31294319", "31337034", "31381558", "31541031", "31600984", "31731710", "31905839", "29097362", "29164804", "29207881", "29336885", "29378352", "29404341", "29464022", "29563336", "29621998", "29724819", "29727017", "29793990", "29884816", "29887539", "29914049", "29945876", "30046749", "30046760", "30048479", "30071045", "30075986", "30132486", "30349888", "30371151", "30428703", "30584303", "30692962", "27829580", "27845251", "27975099", "28118558", "28286749", "28303970", "28328676", "28394285", "28522812", "28532218", "28576714", "28589099", "28688220", "28798744", "28830606", "28904343", "28993777", "29077057", "29104489", "29197958", "29326937", "26219246", "26745503", "26769048", "26800563", "26848552", "26857798", "26881476", "26912742", "26927051", "26977298", "27094709", "27122021", "27126646", "27196067", "27207433", "27216469", "27248165", "27279976", "27431334", "27596064", "27637310", "27647667", "27683526", "27695490", "27764259"], "RCTM": ["HSA-109582"], "NetworkNeighborAL": ["CL:9986"], "PMC": ["8017132", "7292667", "7136951", "7086468", "7040549", "7019916", "6912513", "6850022", "6832932", "6830514", "6714837", "6695209", "6679024", "6636336", "6627357", "6611366", "6600542", "6598515", "6596352", "6499166", "6475397", "6422650", "6417376", "6391670", "6379291", "6340371", "6289228", "6273416", "6201416", "6193488", "6185818", "6178718", "6173998", "6148461", "6135087", "6131111", "6117162", "6099839", "6099067", "6078354", "6072017", "6062055", "6046596", "6046589", "6023760", "5993791", "5976259", "5926910", "5887181", "5831165", "5814162", "5803430", "5780411", "5746428", "5742325", "5713224", "5712298", "5666521", "5638086", "5622377", "5607061", "5597622", "5568585", "5526842", "5438962", "5437010", "5436934", "5411297", "5406777", "5383509", "5355981", "5330935", "5323386", "5214524", "5173032", "5080651", "5072614", "5028121", "5025862", "5025506", "5016572", "4975229", "4950943", "4942124", "4941829", "4887705", "4873248", "4870125", "4870121", "4852389", "4785893", "4777260", "4772167", "4767639", "4706430"], "score": "700"}, "F10_F9": {"Process": ["GO:0072378", "GO:0006888", "GO:0006508"], "Component": ["GO:0005796", "GO:0005788"], "Function": ["GO:0004252", "GO:0005509"], "Keyword": ["KW-0301", "KW-0094", "KW-0379", "KW-0720", "KW-0865", "KW-0245", "KW-0165", "KW-0106", "KW-0964", "KW-0225"], "KEGG": ["hsa04610"], "SMART": ["SM00069", "SM00020", "SM00179", "SM00181"], "InterPro": ["IPR012224", "IPR000294", "IPR017857", "IPR035972", "IPR000152", "IPR001254", "IPR001314", "IPR001881", "IPR009003", "IPR018097", "IPR018114", "IPR033116", "IPR013032", "IPR000742"], "Pfam": ["PF00594", "PF14670", "PF00008", "PF00089"], "PMID": ["33962291", "31766871", "31979319", "32020855", "32110750", "32159286", "32211572", "32212299", "32237902", "32548546", "33054058", "30451376", "30453126", "30725510", "30771412", "30887655", "30899272", "30917843", "31106204", "31174390", "31222080", "31308776", "31318850", "31467667", "31537632", "31592318", "31624789", "29164804", "29292164", "29336885", "29419409", "29425228", "29446525", "29449336", "29577004", "29621998", "29654333", "29713208", "29713519", "29727017", "29770199", "29863725", "29872262", "29945876", "30048479", "30075986", "30112751", "30125604", "30128815", "30453348", "30692962", "27749002", "28007939", "28057741", "28074087", "28233897", "28288667", "28340620", "28350322", "28378693", "28475272", "28522812", "28567541", "28683085", "29034235", "29061995", "29109275", "29182552", "29215061", "26219246", "26419785", "26603155", "26769048", "26840952", "26881476", "26977298", "26997955", "27122021", "27171403", "27196067", "27207418", "27207433", "27216469", "27248165", "27279976", "27348126", "27471561", "27558950", "27637310", "27695490", "27747688", "27819071", "27858671", "27890016", "27898009", "27921033", "28042812", "28083075", "29854880", "24798088"], "RCTM": ["HSA-109582"], "NetworkNeighborAL": ["CL:9986"], "PMC": ["7556615", "7292667", "7136963", "7136951", "7095955", "7086468", "7076864", "7040549", "7037264", "6894484", "6850022", "6792035", "6781930", "6773636", "6712599", "6659457", "6636336", "6613000", "6600542", "6586904", "6499166", "6443445", "6436241", "6417376", "6349032", "6340371", "6322933", "6239901", "6202931", "6192418", "6185818", "6173998", "6153959", "6149684", "6135087", "6078354", "6062055", "6033270", "5982114", "5978740", "5973875", "5973382", "5931262", "5916734", "5908211", "5887181", "5864519", "5835117", "5831165", "5806893", "5803430", "5719421", "5703266", "5653869", "5626829", "5623167", "5500673", "5500338", "5484289", "5437010", "5406771", "5395109", "5389046", "5366130", "5348796", "5308247", "5280213", "5221751", "5219704", "5187769", "5173032", "5125043", "5118773", "5094185", "5028121", "5025506", "5016572", "5005634", "4997346", "4964129", "4950943", "4950664", "4942124", "4941829", "4922585", "4887705", "4873248", "4865224", "4779506", "4777260", "4767639", "4740463", "4729579", "4690769", "4401067"], "score": "700"}, "RPL5_RPS17": {"Process": ["GO:0042255", "GO:0000184", "GO:0006364", "GO:0006413", "GO:0006614", "GO:0022618"], "Component": ["GO:1990904"], "Function": ["GO:0003735"], "Keyword": ["KW-1024", "KW-0689", "KW-1017", "KW-0832"], "KEGG": ["hsa03010"], "PMID": ["31925425", "32252814", "30515771", "30573510", "30720084", "30857280", "30881276", "31208452", "31350888", "31600948", "31792295", "29316439", "29490697", "29745857", "29766597", "29915914", "30228860", "30233640", "30275003", "30411682", "30425236", "30459641", "30559313", "28115275", "28283061", "28376382", "28561686", "28675297", "28685163", "28813466", "28835260", "28923911", "28931864", "29113304", "29326930", "26713410", "26722357", "26839715", "26892688", "27432187", "27908926", "28741571", "25424902", "25698879", "25853866", "25946618", "26251151", "26398160", "26447946", "26474164", "26853850", "24252615", "24453067", "24454878", "24634369", "24675553", "24835311", "24888387", "24942156", "24962712", "25042156", "25058426", "25147554", "25189322", "25210520", "23252420", "23382688", "23812780", "23990987", "24237972", "24246701", "24341334", "22120640", "22262766", "22431104", "22510774", "22617470", "22619618", "22689679", "22709827", "22783360", "22803003", "22833095", "23036164", "23257444", "24710530", "21130772", "21279816", "21435507", "21435509", "21437228", "22053272", "22194697", "22195017", "19773262", "19915471", "19958353", "20116044", "20174677", "20221446"], "RCTM": ["HSA-1266738"], "NetworkNeighborAL": ["CL:14982"], "PMC": ["7137472", "7129236", "7026650", "6958429", "6954454", "6889351", "6637096", "6587714", "6580590", "6468572", "6423580", "6416817", "6318771", "6312012", "6298857", "6234217", "6232608", "6169821", "6127601", "6117846", "6066791", "6055729", "5998885", "5831590", "5784854", "5742424", "5655199", "5630089", "5607337", "5569505", "5559076", "5548413", "5531060", "5497025", "5423755", "5376096", "5138049", "5132128", "5131753", "5111805", "4777597", "4709679", "4684094", "4679378", "4608755", "4598024", "4582105", "4515145", "4426964", "4390217", "4332597", "4325683", "4255456", "4169864", "4155177", "4149220", "4149215", "4124534", "4123107", "4058751", "4039366", "4020712", "3972785", "3901145", "3891812", "3890587", "3875142", "3835370", "3797874", "3747179", "3689295", "3609920", "3590087", "3564705", "3561062", "3438023", "3406587", "3395983", "3389062", "3370062", "3349117", "3310385", "3241699", "3240600", "3206529", "3105447", "3078697", "3061299", "3028939", "2965583", "2886588", "2866500", "2833189", "2820177", "2817022"], "score": "700"}, "RPL11_RPL26": {"Process": ["GO:0000184", "GO:0002181", "GO:0006364", "GO:0006413", "GO:0006614", "GO:0042273", "GO:1901796", "GO:0010628"], "Component": ["GO:0022626", "GO:1990904", "GO:0005730"], "Function": ["GO:0003735", "GO:0003723"], "Keyword": ["KW-1024", "KW-0689", "KW-1017", "KW-0832"], "KEGG": ["hsa03010"], "PMID": ["30515771", "30573510", "30857280", "30881276", "31208452", "31268599", "31341364", "31346498", "31350888", "31357498", "31582840", "31600948", "31792295", "29429989", "29551269", "29734756", "29855342", "30105457", "30228860", "30233640", "30275003", "30411682", "30559313", "31225478", "28085118", "28115275", "28264936", "28283061", "28518135", "28923911", "28931864", "26722357", "26908445", "27022975", "27489283", "27552055", "27811966", "27825141", "27833457", "27884178", "27908926", "25346433", "25416806", "25424902", "25946618", "26139519", "26244334", "26251151", "26447946", "26474164", "26734569", "24141778", "24174547", "24454878", "24550838", "24634369", "24675553", "24807543", "24942156", "24962712", "24991888", "25042156", "25144937", "25147554", "25201201", "25210520", "25470027", "25512719", "22391559", "22777350", "23038063", "23208419", "23812780", "23874617", "23874713", "24278030", "22709827", "23142978", "23213547", "24710530", "21078665", "21102526", "21279816", "21435509", "21690328", "21804542", "22195017", "20174677", "20221446", "20542919", "20965417", "19287375", "19878869", "20011513", "18266979", "18697920", "17466061"], "RCTM": ["HSA-1266738"], "NetworkNeighborAL": ["CL:14985"], "PMC": ["7026650", "6986315", "6958429", "6889351", "6721496", "6714567", "6642628", "6639549", "6637096", "6600647", "6587714", "6580590", "6551681", "6468572", "6416817", "6318771", "6312012", "6267422", "6169821", "6127601", "6117846", "6028239", "5984324", "5977106", "5931986", "5866246", "5630089", "5607337", "5520723", "5423755", "5376749", "5376096", "5346636", "5297773", "5131753", "5123215", "5101720", "5095888", "5026473", "5011012", "4941309", "4810440", "4716672", "4681805", "4679378", "4608755", "4598024", "4578312", "4526690", "4515145", "4506161", "4472007", "4416652", "4369769", "4361047", "4333014", "4332597", "4284697", "4255456", "4251057", "4163686", "4155177", "4149220", "4149215", "4124534", "4081664", "4026346", "3972785", "3919599", "3912750", "3901145", "3891812", "3836707", "3797874", "3736832", "3713000", "3707915", "3689295", "3678077", "3597023", "3587705", "3504201", "3438023", "3241699", "3227680", "3131471", "3078697", "3024804", "2987465", "2965583", "2965247", "2833189", "2788216", "2525958", "1868913"], "score": "700"}, "FZD8_WNT3A": {"Process": ["GO:0060070"], "Component": ["GO:1990851"], "Function": ["GO:0019904"], "Keyword": ["KW-0879", "KW-0217"], "KEGG": ["hsa05217", "hsa04916", "hsa04150", "hsa04310", "hsa04390", "hsa04550", "hsa04934", "hsa05166", "hsa05205", "hsa05224", "hsa05225", "hsa05226", "hsa05165", "hsa05200"], "PMID": ["34206850", "31959207", "31985040", "32049522", "32083079", "32183420", "32818433", "30378175", "30707741", "30737406", "30841855", "30875950", "31061124", "31178968", "31249432", "31261741", "31269694", "31357387", "31445376", "31452509", "31480221", "31581624", "31614568", "31620445", "31703281", "31729356", "31736969", "31769242", "28189566", "29054607", "29084211", "29169144", "29337984", "29389522", "29533772", "29632210", "29675109", "29717114", "29743880", "29789460", "29860458", "29861659", "29925589", "30035713", "30137666", "30195922", "30304675", "30320232", "30386103", "30555565", "30687387", "27722925", "28074068", "28147310", "28217097", "28259909", "28373995", "28413363", "28416592", "28467818", "28467820", "28522145", "28545982", "28588349", "28741966", "28754322", "28756206", "28803732", "28814649", "28885975", "29029485", "29085587", "29153507", "26775730", "26778749", "26891025", "26969975", "26973133", "27191501", "27192435", "27226375", "27322325", "27380628", "27414086", "27420097", "27571104", "27616703", "27658614", "27698350", "27744318", "27833613", "27965955", "28082976", "25172549", "25336320", "25448592", "25512250", "25547388", "25622531", "25644719"], "RCTM": ["HSA-162582"], "NetworkNeighborAL": ["CL:5714"], "PMC": ["8268037", "7140616", "7104226", "7005411", "6971977", "6888549", "6881706", "6858446", "6832489", "6828841", "6801662", "6759626", "6747343", "6713797", "6711705", "6696086", "6679153", "6679127", "6636823", "6589473", "6534993", "6501122", "6468366", "6460915", "6404335", "6368630", "6358104", "6338454", "6338448", "6338048", "6276305", "6215866", "6209578", "6179999", "6135256", "6078440", "6056231", "6047740", "5984031", "5983605", "5972548", "5971246", "5931552", "5930390", "5924918", "5907676", "5884143", "5853106", "5851113", "5815871", "5786327", "5745276", "5651481", "5641471", "5630385", "5590807", "5586543", "5581678", "5577451", "5572759", "5550366", "5537530", "5537054", "5508596", "5447271", "5391049", "5362476", "5360949", "5360433", "5289949", "5183615", "5129911", "5127792", "5103317", "5087658", "5081350", "5059456", "5055393", "5040980", "5036407", "4984662", "4963807", "4932719", "4931622", "4893006", "4871528", "4842149", "4789793", "4433473", "4406155", "4332439", "4314372", "4306915", "4304994", "4255144"], "score": "700"}, "MBL2_C4B": {"Process": ["GO:0008228", "GO:0006958", "GO:0050766", "GO:0072376", "GO:0045807", "GO:0006954", "GO:0006897", "GO:0009617", "GO:0098657", "GO:0045087", "GO:0006508"], "Function": ["GO:0004252", "GO:0030246"], "Keyword": ["KW-0180"], "KEGG": ["hsa05150", "hsa04610"], "PMID": ["32557728", "33444732", "33806309", "34063241", "31645047", "31871188", "31916313", "32116493", "32152940", "32158600", "32267878", "32286129", "32293297", "32509962", "30513451", "30596178", "30598730", "30606111", "30636970", "30645146", "30666741", "30692699", "30723261", "30740661", "30868077", "30886620", "30897158", "30915073", "31019911", "31032394", "31033064", "31156618", "31171813", "31194090", "31207869", "31231398", "31412915", "31531231", "31555269", "31555668", "31574965", "31592318", "31636644", "31676221", "31700615", "31780883", "31787968", "31869396", "32010145", "28894916", "29196460", "29199277", "29323238", "29324883", "29344374", "29364839", "29406582", "29434479", "29449526", "29454575", "29483907", "29515573", "29562526", "29563915", "29568329", "29581196", "29599912", "29650987", "29690995", "29696019", "29725647", "29740431", "29752310", "29805343", "29867953", "29892280", "29892304", "29896194", "29899265", "29907871", "29935708", "29947713", "30044715", "30061895", "30062094", "30083158", "30092084", "30126455", "30197647", "30210498", "30301856", "30319602", "30319647", "30515158", "30619374", "30687327", "30930551", "27902638", "27942748", "27959629"], "RCTM": ["HSA-166658"], "NetworkNeighborAL": ["CL:10093"], "PMC": ["8147407", "8002017", "7459190", "7254108", "7158068", "7142058", "7141620", "7127679", "7048186", "7015047", "6979546", "6963926", "6955305", "6944389", "6861304", "6856077", "6820822", "6788431", "6773636", "6742699", "6733876", "6722227", "6717021", "6715590", "6693097", "6617418", "6568193", "6554399", "6551506", "6529562", "6510028", "6497150", "6477776", "6458250", "6445466", "6444633", "6422998", "6420126", "6409326", "6404389", "6379837", "6363739", "6335266", "6331245", "6325846", "6318849", "6311996", "6308373", "6305747", "6255829", "6225413", "6178621", "6167450", "6165897", "6162114", "6120983", "6117404", "6103516", "6102844", "6064732", "6054933", "6054932", "6032339", "6020056", "6014723", "5986924", "5985374", "5985368", "5984681", "5964522", "5962897", "5960667", "5953541", "5932138", "5925867", "5904255", "5897447", "5871974", "5871083", "5870012", "5867263", "5858684", "5845983", "5826192", "5823032", "5816341", "5805379", "5805003", "5800817", "5794833", "5765048", "5764403", "5761301", "5424580", "5378756"], "score": "700"}, "EPHB2_EPHA4": {"Process": ["GO:0007413", "GO:0021952", "GO:1900271", "GO:0048013", "GO:0010977", "GO:0018108", "GO:0050770", "GO:0050807", "GO:0007411", "GO:0001655", "GO:0043405", "GO:0050769", "GO:0007610", "GO:0035239", "GO:0032269", "GO:0051130", "GO:0048585", "GO:0009967", "GO:0044093"], "Component": ["GO:0030424", "GO:0030425", "GO:0043025", "GO:0098794", "GO:0005887"], "Function": ["GO:0005005", "GO:0005102", "GO:0005524", "GO:0008144", "GO:0042802"], "Keyword": ["KW-0829", "KW-0524", "KW-0217", "KW-0966", "KW-0067", "KW-0675"], "KEGG": ["hsa04360"], "SMART": ["SM00615", "SM00219", "SM00454", "SM00060"], "InterPro": ["IPR001090", "IPR001426", "IPR011641", "IPR016257", "IPR027936", "IPR001660", "IPR008266", "IPR008979", "IPR020635", "IPR013761", "IPR001245", "IPR003961", "IPR036116", "IPR017441", "IPR000719", "IPR011009", "IPR013783"], "Pfam": ["PF01404", "PF14575", "PF00536", "PF07647", "PF00041", "PF00069", "PF07714"], "PMID": ["33481165", "32060095", "32104234", "32142410", "32509099", "33099474", "30682817", "30819650", "30820459", "30926633", "31011859", "31111695", "31293377", "31333644", "31404398", "31420572", "31545551", "31548390", "31577226", "31616543", "29413525", "29581239", "29666605", "29706868", "29731254", "29793020", "29865155", "29940860", "29954063", "30020984", "30031105", "30061574", "30065304", "30087706", "30097457", "30131699", "30222105", "30374292", "30584338", "27487126", "27776928", "27940601", "28095646", "28123515", "28127053", "28185854", "28255556", "28505105", "28595615", "28648759", "28785723", "28835755", "28901446", "28924206", "28947178", "29101386", "29114064", "29312933", "26178595", "26519433", "26719327", "26782642", "26799631", "26853153", "26870995", "27058903", "27092247", "27260203", "27297944", "27344203", "27350048", "27354374", "27419051", "27489614", "27597758", "27771498", "27822180", "27903606", "27903608", "28082895", "30775469", "24917483", "24933439", "25292427", "25319894", "25339196", "25370417", "25441426", "25475547", "25670172", "25746458", "25801123", "25893671", "25944917", "25966280", "25993310", "26075886", "26089344", "26106609", "26165136"], "RCTM": ["HSA-1266738"], "NetworkNeighborAL": ["CL:416"], "PMC": ["7675649", "7270671", "7086039", "7069723", "7027147", "7001656", "6822245", "6789926", "6789185", "6774734", "6755122", "6697728", "6689289", "6682556", "6680248", "6620610", "6598402", "6456402", "6411065", "6406967", "6392779", "6372807", "6290866", "6277001", "6196289", "6192698", "6159941", "6090375", "6073792", "6072821", "6068201", "6065374", "6051662", "6025626", "6019788", "5987257", "5966337", "5906525", "5891583", "5835229", "5732981", "5716044", "5670207", "5658245", "5627885", "5603509", "5556610", "5554726", "5546439", "5534435", "5526822", "5512275", "5463316", "5454969", "5428342", "5411685", "5309434", "5245074", "5183651", "5148718", "5147006", "5146997", "5075536", "5053742", "5023278", "5021091", "5008291", "4983719", "4971699", "4932373", "4927853", "4924994", "4898815", "4856424", "4853368", "4821289", "4783348", "4771119", "4751366", "4733360", "4695118", "4563730", "4468085", "4461725", "4439037", "4390541", "4389901", "4388660", "4383696", "4371088", "4352617", "4314128", "4304116", "4263682", "4234705"], "score": "700"}, "FGF9_FGF4": {"Process": ["GO:0036092", "GO:0008543", "GO:0018108", "GO:0030326", "GO:0046854", "GO:0051216", "GO:0051781", "GO:0051897", "GO:0090287", "GO:0000165", "GO:0043410", "GO:0010469", "GO:0030334", "GO:0009887", "GO:0008284", "GO:0007267", "GO:0010628"], "Function": ["GO:0005104", "GO:0016303", "GO:0046934", "GO:0004713", "GO:0008083", "GO:0008201", "GO:0005088"], "Keyword": ["KW-0497", "KW-0358", "KW-0339", "KW-0221", "KW-0217", "KW-0964"], "KEGG": ["hsa05218", "hsa04014", "hsa04015", "hsa04810", "hsa05224", "hsa05226", "hsa04010", "hsa04151", "hsa05200"], "SMART": ["SM00442"], "InterPro": ["IPR002209", "IPR008996"], "Pfam": ["PF00167"], "PMID": ["33779485", "33845855", "32127928", "32161315", "32214225", "30634399", "30672118", "30927227", "30930931", "31097661", "31142340", "31538936", "31791351", "31801200", "29405385", "29769607", "29933623", "29983915", "30349543", "31123723", "27816766", "27840200", "27859991", "28125843", "28333962", "28395336", "28757146", "28869838", "29028795", "26453795", "26454099", "26661618", "26743380", "26748348", "26750754", "26783722", "26813160", "27009190", "27066482", "27148532", "27677589", "27699175", "27852068", "27879395", "28049184", "25684228", "25792845", "25854632", "26069458", "26226633", "26266341", "26382964", "26600631", "23949615", "24355560", "24569166", "24899248", "24983448", "25034710", "25373905", "25679016", "22074045", "23261523", "23358455", "23403721", "23633963", "23696738", "23732477", "23815514", "23902722", "24046748", "24159602", "25400686", "22244757", "22396159", "22662233", "22731805", "22833125", "22838066", "23008785", "21087601", "21465625", "21670081", "21711799", "21767389", "22164131", "23016903", "19913006", "20883686", "20981833", "18985768", "19179669", "19219044", "19350689", "19501013", "19508171", "19755711", "19934321", "18058912", "18077585"], "RCTM": ["HSA-109704"], "NetworkNeighborAL": ["CL:276"], "PMC": ["8042720", "7096399", "7066162", "7052940", "6986927", "6928864", "6889453", "6754229", "6611749", "6544179", "6542018", "6528487", "6433688", "6423913", "6356571", "6187966", "6163436", "6013765", "6002875", "5964976", "5956100", "5803787", "5656309", "5587394", "5426996", "5363923", "5360378", "5356568", "5354978", "5349893", "5342032", "5173412", "5028827", "4906438", "4890604", "4842327", "4829580", "4826646", "4821244", "4811915", "4774528", "4761266", "4728497", "4707489", "4640438", "4574539", "4520454", "4460222", "4375941", "4360790", "4323088", "4228698", "4223648", "4155171", "4143117", "4089971", "4077754", "4065156", "3988232", "3925764", "3789391", "3764331", "3750311", "3702472", "3695728", "3682411", "3664927", "3660835", "3656097", "3636256", "3564557", "3554569", "3538143", "3462373", "3449110", "3446326", "3413164", "3387510", "3378326", "3360612", "3236336", "3230033", "3148283", "3125203", "3057077", "3052783", "2997430", "2991485", "2896558", "2884999", "2794957", "2763047", "2757940", "2676118", "2555979"], "score": "700"}, "SRSF4_SRSF2": {"Process": ["GO:0000398", "GO:0006406", "GO:0031124", "GO:0048024", "GO:0051253", "GO:1901700", "GO:0010033"], "Component": ["GO:0016607"], "Function": ["GO:0003723"], "Keyword": ["KW-0508", "KW-0694"], "KEGG": ["hsa03040", "hsa05168"], "SMART": ["SM00360"], "InterPro": ["IPR000504", "IPR012677", "IPR035979"], "Pfam": ["PF00076"], "PMID": ["31902674", "32034135", "32069328", "32146325", "30775805", "31034770", "31197102", "31251911", "31504847", "31748515", "32009905", "29433383", "29563102", "29789787", "29848666", "30126426", "30466796", "28152302", "28273088", "28331370", "28536481", "28600433", "28680417", "28726632", "28800142", "26529364", "26704980", "27222125", "27513731", "27530682", "25155147", "25581376", "26241824", "26273616", "26509978", "26942228", "24807918", "24842991", "25210599", "25412662", "25506695", "23308182", "23525660", "23536862", "23555254", "23562324", "23613995", "24156756", "22518112", "22541002", "22722453", "22829983", "22848846", "22923426", "23008758", "23284704", "21276940", "21667333", "21682887", "21812913", "21935421", "19910374", "20139984", "20200494", "21082031", "19187948", "19273129", "19718710", "19857271", "19924249", "18281098", "19021909", "19090983", "17576688", "16537916", "16584568", "17002805", "16254078", "16299354", "15233842", "12581738", "15626328", "11448987", "10747030", "10908584", "10092085", "10366588", "9463405", "7651409", "8321209", "32284746", "28034912", "31134126", "30050558", "21152115", "29883606", "27557078", "24069033", "30118183", "29942010"], "RCTM": ["HSA-109688"], "NetworkNeighborAL": ["CL:16000"], "PMC": ["7150454", "7063262", "7048317", "7005744", "7000340", "6978886", "6868169", "6821156", "6767064", "6760001", "6628380", "6514155", "6328047", "6185797", "6102803", "6062212", "6055305", "6052891", "6047766", "6018636", "5972922", "5896335", "5626641", "5560861", "5496630", "5478874", "5442135", "5362245", "5354533", "5346321", "5303883", "5226212", "5172405", "5070727", "5001229", "4981359", "4772657", "4770227", "4728022", "4648679", "4624989", "4529905", "4291223", "4268343", "4266657", "4260349", "4163531", "4151871", "4113011", "4027812", "4014802", "3893067", "3771450", "3660409", "3640356", "3628584", "3610647", "3594168", "3537621", "3524227", "3472233", "3447378", "3403492", "3402842", "3325483", "3292430", "3173450", "3148977", "3145970", "2999850", "2972751", "2921916", "2893273", "2811005", "2784316", "2779514", "2775670", "2683163", "2654602", "2631580", "2604894", "2212144", "2196870", "2180228", "2133142", "1935002", "1592515", "1526722", "1430317", "1289079", "1270946", "481066", "359951", "310231", "230736"], "score": "700"}, "VAV2_VAV1": {"Process": ["GO:0007264", "GO:0008361", "GO:0030168", "GO:0035023", "GO:0038095", "GO:0038096", "GO:0048010", "GO:0043087", "GO:0006897", "GO:0043065", "GO:0098657", "GO:0016477", "GO:0007186", "GO:0043085"], "Function": ["GO:0001784", "GO:0005089"], "Keyword": ["KW-0727", "KW-0344", "KW-0728", "KW-0863"], "KEGG": ["hsa04024", "hsa04062", "hsa04510", "hsa04650", "hsa04660", "hsa04662", "hsa04664", "hsa04666", "hsa04670", "hsa04810"], "SMART": ["SM00033", "SM00109", "SM00252", "SM00325", "SM00326", "SM00233"], "InterPro": ["IPR037832", "IPR022613", "IPR001331", "IPR000219", "IPR001715", "IPR002219", "IPR035899", "IPR036872", "IPR000980", "IPR036860", "IPR001452", "IPR036028", "IPR001849", "IPR011993"], "Pfam": ["PF11971", "PF00130", "PF00307", "PF00621", "PF00017", "PF14604", "PF00018", "PF00169", "PF07653"], "PMID": ["34205377", "31974114", "32013053", "32034170", "32092966", "32143292", "32190703", "32561640", "32671844", "30087437", "30366949", "30580573", "30703063", "30894852", "30955235", "31027363", "31072447", "31308057", "31484924", "31570505", "31888228", "29124783", "29194596", "29415466", "29682742", "29872505", "30008934", "30083818", "30127791", "30448225", "30544910", "28157227", "28193546", "28202288", "28214347", "28235899", "28390425", "28450422", "28499439", "28507287", "28811363", "28848995", "28881704", "28927664", "28930674", "28937614", "29100328", "29179432", "26838550", "26876204", "26910843", "26972445", "27048806", "27104658", "27145964", "27384937", "27539661", "27597758", "27694496", "27861585", "27926862", "25179475", "25426554", "25594952", "25791293", "25964534", "26143192", "26224100", "26337043", "26600192", "23664813", "23886914", "24066799", "24410994", "24422478", "24532586", "24699462", "24707473", "24795148", "24843022", "24880064", "24886537", "24951798", "24962430", "25014207", "25277193", "25309796", "25383185", "25412913", "25456130", "25483299", "25785189", "22790920", "23121917", "23208503", "23237212", "23271736", "23390493", "23447687", "23566222"], "RCTM": ["HSA-109582"], "PMC": ["8234068", "7450113", "7140538", "7075049", "7072377", "7064830", "7037001", "7005804", "6952945", "6889896", "6889716", "6737962", "6726657", "6562738", "6550127", "6414452", "6368248", "6362806", "6344252", "6321979", "6316090", "6306349", "6245946", "6230471", "6153599", "6088205", "6036418", "5973852", "5855701", "5770277", "5760446", "5687602", "5666717", "5659285", "5652722", "5651187", "5592879", "5584305", "5457705", "5432530", "5429551", "5423457", "5418092", "5385055", "5382093", "5333770", "5291103", "5177621", "5127194", "5114152", "5101163", "5021091", "5003542", "4985511", "4924737", "4894535", "4857279", "4817266", "4789784", "4673491", "4601183", "4591202", "4560063", "4385868", "4380442", "4366846", "4362647", "4327825", "4306626", "4286471", "4280093", "4241504", "4215754", "4202148", "4192823", "4147326", "4104455", "4094549", "4076632", "4064568", "4058079", "4021488", "4017645", "4008149", "3987709", "3951479", "3950952", "3928789", "3877175", "3845610", "3789860", "3661223", "3640915", "3567632", "3563642"], "score": "700"}, "CXCR3_CCR8": {"Process": ["GO:0070098", "GO:0007204", "GO:0006935", "GO:0007155", "GO:0007186"], "Function": ["GO:0004950"], "Keyword": ["KW-0297"], "KEGG": ["hsa04062", "hsa04060"], "InterPro": ["IPR000355", "IPR000276", "IPR017452"], "Pfam": ["PF00001"], "PMID": ["34081943", "31825162", "31911617", "31983065", "31991604", "32045425", "32111837", "32117924", "32157087", "32231656", "27561663", "30518599", "30633890", "30737144", "30745834", "30873179", "30936872", "30952804", "30967876", "30977203", "31032905", "31068952", "31102428", "31105685", "31175176", "31189952", "31194740", "31269437", "31278120", "31324882", "31354722", "31382462", "31404983", "31406672", "31431807", "31447864", "31467285", "31530890", "31548728", "31590413", "31614626", "31635289", "31660283", "31665042", "31703453", "31720042", "31750245", "31759250", "31783783", "31921154", "31993063", "28942366", "29080420", "29183988", "29338773", "29527513", "29579623", "29637711", "29661826", "29698608", "29749036", "29773802", "29851077", "29875152", "29904388", "29915722", "29930864", "29971065", "30131803", "30158892", "30165356", "30288345", "30340139", "30340330", "30405637", "30506050", "30555460", "30555477", "30574191", "30591657", "30619290", "30651930", "27063469", "27751964", "28103263", "28165741", "28178200", "28271445", "28290464", "28315475", "28358741", "28374494", "28387445", "28408751", "28438900", "28442213", "28489817", "28589115", "28599100", "28600543"], "RCTM": ["HSA-162582"], "NetworkNeighborAL": ["CL:7359"], "PMC": ["7131952", "7109061", "7090975", "7083101", "7072521", "7064590", "7057121", "7048855", "7013101", "7012395", "6971100", "6963736", "6946684", "6922022", "6888001", "6884778", "6872781", "6848379", "6843480", "6834896", "6829071", "6821034", "6807213", "6804032", "6778482", "6748983", "6744282", "6721564", "6719093", "6715742", "6701936", "6696622", "6685500", "6679941", "6635729", "6609813", "6609483", "6592576", "6587396", "6499173", "6491757", "6487968", "6443462", "6440384", "6431610", "6400988", "6382439", "6367555", "6337330", "6319332", "6314520", "6299044", "6295708", "6289880", "6284020", "6283263", "6251964", "6214117", "6207597", "6197807", "6197789", "6172150", "6169589", "6168335", "6120486", "6104478", "6090154", "6036231", "6018202", "6007994", "5994426", "5990602", "5958132", "5940497", "5846738", "5835170", "5829610", "5794510", "5771017", "5748853", "5651193", "5596241", "5575500", "5498338", "5496491", "5483895", "5466605", "5444528", "5440567", "5438267", "5429835", "5385617", "5343877", "5245871", "5154845"], "score": "700"}, "BMPR1A_SMAD9": {"Process": ["GO:0007179", "GO:0030509", "GO:0051216", "GO:0007420", "GO:0035295", "GO:0006468"], "KEGG": ["hsa04350", "hsa04550"], "PMID": ["24218084", "18322278", "16687449", "31996252", "32258117", "30392121", "30413887", "30414133", "30510241", "30680046", "30958854", "30991053", "31059090", "31091229", "31311865", "31320612", "31346352", "31356698", "31428572", "31525256", "31579527", "31658594", "31727138", "31861570", "31942411", "28918311", "29097342", "29338689", "29411501", "29416020", "29631995", "29767241", "29915186", "29976569", "30029678", "30188920", "27773809", "28075701", "28077088", "28114966", "28193725", "28467498", "28495881", "28569204", "28599080", "28646109", "28814567", "28815607", "29113242", "29222456", "29232368", "29285402", "26660854", "26753790", "26771354", "26778533", "26780949", "26907255", "26941801", "27039259", "27601729", "27795714", "27922109", "25058500", "25311629", "25587097", "25700283", "25712196", "25858668", "25881148", "26136409", "26226633", "26228095", "26387786", "26678910", "24449086", "24497488", "24586530", "24601881", "24608800", "24731097", "24971332", "25001220", "25027287", "25033758", "25097590", "25116393", "25312496", "25393508", "25401122", "25478164", "26556413", "23483893", "23761735", "23900689", "24037626", "24146633", "24155967", "24244176", "24278394"], "RCTM": ["HSA-162582"], "NetworkNeighborAL": ["CL:5933"], "PMC": ["7086424", "7022616", "7004061", "6990519", "6956642", "6876282", "6857288", "6834140", "6760261", "6688539", "6681752", "6681464", "6639381", "6636136", "6628926", "6538191", "6522871", "6467800", "6453526", "6434085", "6358437", "6343270", "6311184", "6309868", "6309254", "6126839", "6059703", "6054746", "6006330", "5896781", "5871398", "5866189", "5854540", "5833391", "5769462", "5738879", "5726630", "5722815", "5661662", "5650528", "5626404", "5566526", "5554737", "5550896", "5452635", "5414995", "5260045", "5242376", "5225521", "5138601", "5107316", "5067322", "4875791", "4822159", "4783985", "4752998", "4729924", "4719190", "4717534", "4681890", "4590954", "4525299", "4520785", "4520454", "4435093", "4419363", "4398640", "4391681", "4383600", "4378544", "4344885", "4318970", "4276600", "4264188", "4255921", "4232216", "4130545", "4110370", "4107262", "4102304", "4097370", "4070509", "4060178", "4058292", "4023255", "3969049", "3931685", "3835792", "3829777", "3828128", "3798264", "3796462", "3671186", "3590201"], "score": "700"}, "SRSF3_SRSF9": {"Process": ["GO:0000398", "GO:0006406", "GO:0031124", "GO:0048024"], "Keyword": ["KW-0508", "KW-0694"], "KEGG": ["hsa03040", "hsa05168"], "SMART": ["SM00360"], "InterPro": ["IPR000504", "IPR012677", "IPR035979"], "Pfam": ["PF00076"], "PMID": ["31802121", "31802123", "31902674", "32069328", "32123389", "32146325", "30775805", "31152582", "31315652", "31423168", "31552099", "32009905", "29895741", "30126426", "30446432", "30453495", "27867028", "27928057", "28208770", "28373129", "28536481", "28600433", "28684670", "28726632", "28867768", "26529364", "26704980", "26930711", "27043659", "27222125", "27255208", "27530682", "27827994", "28027310", "25155147", "25950509", "26241824", "26441864", "26942228", "23818142", "24369428", "24743259", "25294838", "25402454", "25506695", "22909801", "23592547", "23621913", "23902749", "23977258", "24039800", "24156756", "22205602", "22541002", "23046974", "23084401", "20139984", "20376328", "20558599", "19296853", "19718710", "19857271", "18281098", "19090983", "17937806", "16584568", "17002805", "15461793", "15575968", "15626328", "11448987", "10908584", "10196175", "9230067", "31879760", "31764175", "31504847", "31783898", "24351799", "29396485", "23765697", "27666015", "30832682", "31034770", "31729991", "27388141", "24842991", "32284746", "25319671", "32219019", "28925973", "26816005", "30118183", "29361709", "29942010", "31775037", "29286307", "23761808"], "RCTM": ["HSA-109688"], "NetworkNeighborAL": ["CL:16101"], "PMC": ["7150454", "7096898", "7087493", "7063262", "7048317", "7028187", "7026658", "7026646", "7000340", "6978886", "6954394", "6936330", "6884704", "6883713", "6858651", "6821156", "6767064", "6743414", "6637531", "6607279", "6399920", "6286259", "6274710", "6185797", "6102803", "6032147", "6018636", "5797138", "5796252", "5793162", "5632952", "5618027", "5618011", "5560861", "5535944", "5496630", "5442135", "5397194", "5346321", "5343901", "5335905", "5237612", "5226821", "5172405", "5133848", "5070727", "5014726", "4936603", "4924757", "4848834", "4772657", "4770227", "4729438", "4728022", "4648679", "4562304", "4496695", "4426271", "4329338", "4268343", "4266657", "4234644", "4231771", "4027812", "4014802", "3990583", "3967167", "3950702", "3855887", "3787667", "3767658", "3747076", "3708756", "3674313", "3662316", "3522173", "3472233", "3403501", "3317424", "2965252", "2921916", "2848919", "2784316", "2779514", "2691001", "2604894", "2196870", "2180228", "2148059", "2138183", "1592515", "1526722", "545797", "545594"], "score": "700"}, "VAV3_VAV1": {"Process": ["GO:0007229", "GO:0007264", "GO:0008361", "GO:0030168", "GO:0030593", "GO:0035023", "GO:0038095", "GO:0038096", "GO:0048010", "GO:0051251", "GO:0045785", "GO:0043547", "GO:0006897", "GO:0043065", "GO:0098657", "GO:0007186", "GO:0009967"], "Function": ["GO:0030676"], "Keyword": ["KW-0727", "KW-0344", "KW-0728", "KW-0863"], "KEGG": ["hsa04062", "hsa04650", "hsa04660", "hsa04662", "hsa04664", "hsa04666", "hsa04670", "hsa04024", "hsa04510", "hsa04810"], "SMART": ["SM00033", "SM00109", "SM00252", "SM00325", "SM00326", "SM00233"], "InterPro": ["IPR037832", "IPR022613", "IPR003096", "IPR001331", "IPR002219", "IPR000219", "IPR001715", "IPR035899", "IPR036872", "IPR000980", "IPR036860", "IPR001452", "IPR036028", "IPR001849", "IPR011993"], "Pfam": ["PF06395", "PF11971", "PF00130", "PF00307", "PF00621", "PF00017", "PF14604", "PF00018", "PF07653", "PF00169"], "PMID": ["34205377", "31959200", "32013053", "32024018", "32143292", "32190703", "32292414", "32293263", "32561640", "32671844", "30087437", "30510251", "30580573", "30703063", "30788390", "30894852", "31011556", "31072447", "31514408", "31570505", "31888082", "31888228", "28832024", "29124783", "29194596", "29682742", "29872505", "30008934", "30065108", "30083818", "30126146", "30127791", "30448225", "30544910", "27820736", "28157227", "28193546", "28214347", "28355572", "28542214", "28650106", "28811363", "28881704", "28927664", "28930674", "28937614", "29100328", "29179432", "26663827", "26838550", "26876204", "26910843", "26972445", "27104658", "27143812", "27529230", "27539661", "27926862", "25426554", "25531316", "25538043", "25762994", "25785541", "25791293", "25964534", "25993291", "26224100", "26337043", "26600192", "24410994", "24532586", "24677237", "24699462", "24843022", "24880064", "24886537", "24951798", "24962430", "25139265", "25305756", "25309796", "25360158", "25383185", "25412913", "25415189", "25483299", "23271736", "23390493", "23442222", "23566222", "23724134", "23825362", "23825946", "23935450", "23935452", "24072884", "24106270", "24117814", "24155889", "25033803"], "RCTM": ["HSA-109582"], "PMC": ["8234068", "7450113", "7140538", "7118202", "7092414", "7064830", "7037754", "7037001", "6982283", "6972004", "6952945", "6889896", "6889716", "6767298", "6556382", "6512336", "6468227", "6414452", "6369370", "6368248", "6344252", "6321979", "6316090", "6306349", "6261428", "6230471", "6153599", "6115942", "6088205", "6036418", "5973852", "5843900", "5770277", "5760446", "5687602", "5685877", "5666717", "5659285", "5652722", "5651187", "5584305", "5443481", "5423457", "5421649", "5382234", "5333770", "5291103", "5177621", "5003542", "5000717", "4985511", "4924737", "4894535", "4838789", "4789784", "4673491", "4601378", "4601183", "4591202", "4560063", "4463696", "4386991", "4385868", "4366846", "4327621", "4326774", "4241504", "4240652", "4215754", "4213513", "4213311", "4192823", "4147326", "4145375", "4076632", "4064568", "4017645", "4008149", "4000726", "3987709", "3951479", "3864095", "3837162", "3824381", "3823055", "3796521", "3720258", "3720249", "3694848", "3665532", "3640915", "3621453", "3567632", "3563642"], "score": "700"}, "HDAC1_RCOR1": {"Process": ["GO:0070933", "GO:0007596", "GO:0044403", "GO:0000122"], "Component": ["GO:0017053"], "Function": ["GO:0004407", "GO:0003714", "GO:0008134", "GO:0000976", "GO:0003700"], "Keyword": ["KW-0156", "KW-0678", "KW-1017"], "KEGG": ["hsa05016"], "PMID": ["33130996", "33426312", "33740234", "33907245", "31676828", "31880390", "31900384", "31917688", "31925312", "31929749", "31959826", "31993801", "32071378", "32075869", "32101746", "32107550", "32114978", "32284990", "32423826", "32430053", "32501215", "33187090", "30111819", "30267710", "30428023", "30496686", "30659187", "30723171", "30728075", "30842103", "30846494", "30858420", "30862113", "30863422", "30866496", "30884231", "30885250", "30889214", "30901309", "30935057", "30950412", "30961627", "30967760", "31121824", "31137748", "31165775", "31178697", "31205679", "31206463", "31242417", "31270913", "31281249", "31311166", "31379511", "31387590", "31409898", "31428587", "31508375", "31582779", "31586391", "31719531", "31756917", "31781083", "31998079", "32269832", "28571546", "29073761", "29207083", "29254827", "29356682", "29370269", "29371665", "29377310", "29403493", "29427507", "29443889", "29449542", "29463994", "29464084", "29494828", "29496367", "29520110", "29555846", "29603600", "29626214", "29641990", "29651020", "29666783", "29728695", "29765516", "29845737", "29846698", "29869982", "29895970", "29910999", "29917299", "29921310", "29930500", "29931089", "29961578"], "RCTM": ["HSA-109582"], "NetworkNeighborAL": ["CL:11390"], "PMC": ["8110489", "8079686", "7779720", "7696854", "7316510", "7238565", "7144913", "7141832", "7108912", "7104222", "7070449", "7062823", "7050137", "7043024", "6991646", "6987283", "6973067", "6971084", "6966601", "6965066", "6954211", "6949251", "6949151", "6886422", "6868363", "6856869", "6851102", "6839767", "6823153", "6776520", "6756259", "6718700", "6700735", "6688199", "6685237", "6678179", "6658887", "6597953", "6566134", "6563130", "6562857", "6549180", "6536891", "6530478", "6498738", "6480544", "6470689", "6468368", "6452518", "6440499", "6430605", "6429430", "6424451", "6423872", "6411775", "6399392", "6392100", "6370011", "6366029", "6338772", "6336685", "6309465", "6169732", "6125624", "6113427", "6087715", "6076846", "6068357", "6061687", "6035084", "6023743", "6019071", "6006565", "5999732", "5999335", "5998800", "5940392", "5903970", "5898893", "5897347", "5891588", "5889392", "5883374", "5855792", "5833768", "5828965", "5817105", "5814224", "5811254", "5786515", "5785540", "5784988", "5775041", "5752166"], "score": "700"}, "CXCR3_CXCR2": {"Process": ["GO:0002685", "GO:0007204", "GO:0030595", "GO:0045766", "GO:0050921", "GO:0070098", "GO:0006954", "GO:0035239", "GO:0043065", "GO:0043066", "GO:0008284", "GO:0007186"], "Component": ["GO:0009986"], "Function": ["GO:0016494", "GO:0019958"], "Keyword": ["KW-0145", "KW-0297"], "KEGG": ["hsa04062", "hsa04060"], "InterPro": ["IPR000355", "IPR000276", "IPR017452"], "Pfam": ["PF00001"], "PMID": ["33402011", "33427511", "33467722", "33829065", "34115261", "34203660", "34242645", "31773780", "31913856", "31983065", "31991604", "32021257", "32064335", "32095153", "32103675", "32117924", "32152221", "32153573", "32161595", "32181005", "32183246", "32209603", "32213184", "32214134", "32215031", "32231656", "32265931", "32269686", "32295905", "32529556", "33324682", "33752213", "29189168", "30317007", "30413825", "30465827", "30554073", "30586717", "30646520", "30647079", "30650358", "30718650", "30729111", "30761072", "30766892", "30787933", "30798772", "30800123", "30828978", "30869196", "30873179", "30899263", "30917934", "30937305", "30941119", "30977203", "30984195", "30989144", "31026363", "31035644", "31041196", "31073403", "31080449", "31096719", "31105685", "31130595", "31146261", "31146450", "31174392", "31189952", "31191520", "31244846", "31251396", "31257468", "31257741", "31289581", "31297109", "31344595", "31358860", "31406672", "31417869", "31424111", "31428098", "31431464", "31500373", "31506569", "31534221", "31537912", "31543877", "31616413", "31623669", "31637294", "31665042", "31673529", "31696204", "31702806", "31703453", "31723414", "31741775", "31783779"], "RCTM": ["HSA-162582"], "NetworkNeighborAL": ["CL:7364"], "PMC": ["8318971", "8232256", "8004373", "7830156", "7724088", "7307098", "7289786", "7140076", "7137023", "7131952", "7107672", "7098135", "7096434", "7083101", "7081766", "7072521", "7066593", "7064921", "7064791", "7064135", "7061891", "7053378", "7047318", "7013101", "7003792", "6995683", "6989134", "6977695", "6954840", "6890378", "6888001", "6884742", "6874831", "6859550", "6854604", "6851512", "6844325", "6823903", "6821034", "6798485", "6793605", "6780166", "6778055", "6777142", "6776691", "6775284", "6767140", "6744993", "6736846", "6728754", "6688484", "6685500", "6684765", "6664297", "6657970", "6642873", "6609483", "6607897", "6603378", "6600455", "6600384", "6599908", "6566870", "6566759", "6563723", "6547792", "6540610", "6540185", "6500780", "6499173", "6497752", "6487968", "6484411", "6482476", "6476945", "6467811", "6458560", "6450439", "6434926", "6431642", "6416210", "6400988", "6391541", "6375834", "6372527", "6370531", "6367121", "6362632", "6361912", "6356940", "6351468", "6350546", "6340725", "6325111"], "score": "700"}, "HLA-DRB5_HLA-DRA": {"Process": ["GO:0019886", "GO:0050852", "GO:0060333", "GO:0051704"], "Component": ["GO:0042613", "GO:0030669", "GO:0071556", "GO:0012507", "GO:0032588", "GO:0031902", "GO:0005765", "GO:0098827"], "Function": ["GO:0042605"], "Keyword": ["KW-0491", "KW-0458", "KW-0967", "KW-0333", "KW-0256", "KW-0832"], "KEGG": ["hsa04612", "hsa04640", "hsa04658", "hsa04659", "hsa04672", "hsa04940", "hsa05140", "hsa05145", "hsa05150", "hsa05310", "hsa05320", "hsa05321", "hsa05322", "hsa05323", "hsa05330", "hsa05332", "hsa05416", "hsa04514", "hsa04145", "hsa05152", "hsa05164", "hsa05168", "hsa05169", "hsa05166"], "SMART": ["SM00407"], "InterPro": ["IPR014745", "IPR003006", "IPR003597", "IPR011162", "IPR007110", "IPR036179", "IPR013783"], "Pfam": ["PF07654"], "PMID": ["33717140", "34137173", "31617688", "31856409", "31967545", "32066441", "32180714", "32547543", "33235138", "30617256", "30643263", "30655385", "30674993", "30679605", "30806636", "30844424", "30910980", "30918289", "31009447", "31022184", "31069145", "31358727", "31375100", "31471296", "31540289", "31540313", "31602270", "31624234", "31792460", "31796757", "32039005", "29348432", "29416296", "29449600", "29514179", "29548006", "29674502", "29717769", "29774024", "29899345", "29905830", "30192820", "30223463", "30252044", "30373534", "30541564", "27838757", "27899424", "28056976", "28131168", "28266500", "28469621", "28600441", "28670312", "28837581", "26272072", "26680540", "26758422", "26847142", "26871568", "26919467", "26967218", "27088644", "27109064", "27258892", "27274215", "27438193", "27445359", "27618581", "27782828", "25200001", "25224099", "25365775", "25559196", "25695682", "25706306", "25710614", "25948811", "25949894", "25962944", "26107252", "26295044", "26416257", "24496798", "24598797", "24715883", "24943344", "25025336", "25037249", "25045661", "25072319", "25092888", "23303446", "23349640", "23393186", "23395714", "23974872", "24023895", "24075919", "24321376"], "RCTM": ["HSA-1280215"], "NetworkNeighborAL": ["CL:18630"], "PMC": ["8278084", "7943924", "7710202", "7272581", "7057685", "7039680", "7027223", "6997077", "6990132", "6937403", "6898788", "6890692", "6836675", "6797775", "6775598", "6771152", "6769817", "6679477", "6663940", "6599558", "6504188", "6497317", "6492984", "6462083", "6437148", "6425872", "6390702", "6345791", "6344516", "6340744", "6292105", "6206826", "6163772", "6158742", "6128541", "6041798", "6029525", "6007450", "5997985", "5979886", "5943503", "5833693", "5783744", "5773682", "5570354", "5555465", "5473350", "5399044", "5395694", "5339797", "5289286", "5237405", "5217265", "5140034", "5080721", "5019382", "5005471", "4938270", "4905783", "4876682", "4842957", "4782175", "4779142", "4769216", "4752451", "4640212", "4637192", "4569864", "4532803", "4529369", "4458389", "4434179", "4404815", "4397175", "4344367", "4340086", "4310771", "4302162", "4273559", "4157092", "4119219", "4112126", "4102853", "4099326", "4090438", "4056003", "3970011", "3950506", "3827979", "3759463", "3686871", "3626744", "3616700", "3547842"], "score": "700"}, "SRC_MAPK14": {"Process": ["GO:0030316", "GO:0048010", "GO:1900182", "GO:0050715", "GO:0071222", "GO:0007178", "GO:0009612", "GO:0018105", "GO:0060828", "GO:0030258", "GO:0009615", "GO:0043406", "GO:0032147", "GO:0032386", "GO:0040007", "GO:0045862", "GO:0048608", "GO:0052547", "GO:1901652", "GO:0001501", "GO:0006935", "GO:0030335", "GO:0032103", "GO:0042060", "GO:0071363", "GO:0050778", "GO:0000902", "GO:0035239", "GO:0031347", "GO:0032989", "GO:0009887", "GO:0042493", "GO:0002252", "GO:0022603", "GO:0001775", "GO:0034097", "GO:0051130", "GO:0051726", "GO:0009968", "GO:0051094", "GO:0051253", "GO:0045893", "GO:0035556", "GO:0006955", "GO:0033554", "GO:0042127", "GO:0009888", "GO:0016192"], "Function": ["GO:0061629", "GO:0004672", "GO:0019901", "GO:0005524", "GO:0008144"], "Keyword": ["KW-0418"], "KEGG": ["hsa01522", "hsa04015", "hsa04370", "hsa04611", "hsa04750", "hsa04912", "hsa04917", "hsa04926", "hsa05120", "hsa05131", "hsa05152", "hsa05167", "hsa05205", "hsa05418"], "InterPro": ["IPR000719", "IPR011009", "IPR017441"], "Pfam": ["PF00069", "PF07714"], "PMID": ["33524056", "33667515", "33748269", "33754027", "34007265", "34182246", "31898540", "31925639", "31936446", "31963572", "31998398", "32069328", "32095692", "32121035", "32148531", "32164459", "32210335", "32231518", "32245944", "32867345", "32871375", "33419494", "29977015", "30176344", "30393912", "30621238", "30654600", "30678096", "30683620", "30699285", "30710062", "30717078", "30739442", "30742812", "30791448", "30813388", "30819724", "30853557", "30858682", "30862896", "30862995", "30871240", "30909600", "30914704", "30925835", "30962865", "31013618", "31025544", "31072358", "31090331", "31113907", "31150435", "31199885", "31275142", "31307584", "31382516", "31430951", "31451651", "31464373", "31514389", "31521607", "31539380", "31545468", "31579105", "31621069", "31635340", "31639019", "31781563", "31970149", "27875099", "28661198", "28967874", "28993251", "29102564", "29133485", "29196097", "29216473", "29321523", "29339801", "29386833", "29416654", "29438996", "29442436", "29459734", "29462012", "29474075", "29488135", "29492190", "29510676", "29535352", "29555908", "29556515", "29575431", "29625466", "29659486", "29725597", "29747475", "29763550", "29789438", "29896974"], "RCTM": ["HSA-109582"], "PMC": ["8102105", "7978319", "7959927", "7850485", "7503938", "7144182", "7143862", "7141786", "7125195", "7093549", "7083177", "7082431", "7048923", "7048317", "7033671", "7017262", "7014042", "6972998", "6970004", "6960140", "6941316", "6851022", "6838672", "6830097", "6820053", "6802331", "6797955", "6769781", "6759727", "6759085", "6754133", "6744929", "6721805", "6721587", "6704450", "6674232", "6593161", "6566066", "6555463", "6545599", "6544245", "6523505", "6514582", "6507134", "6473623", "6468785", "6468443", "6458995", "6446863", "6435665", "6431380", "6414604", "6408329", "6406993", "6406327", "6406269", "6406182", "6388721", "6387610", "6379227", "6359378", "6357167", "6354059", "6347515", "6342625", "6320735", "6317529", "6134653", "6130198", "6080939", "6055825", "6051899", "6012981", "5997158", "5986469", "5980154", "5979568", "5930406", "5872665", "5859067", "5856602", "5854290", "5849730", "5840771", "5823565", "5818475", "5812824", "5787510", "5770468", "5762758", "5762477", "5750123", "5748976", "5723550"], "score": "700"}, "RPL5_RPS24": {"Process": ["GO:0000184", "GO:0006364", "GO:0006413", "GO:0006614"], "Component": ["GO:1990904"], "Function": ["GO:0003735"], "Keyword": ["KW-1024", "KW-0689", "KW-1017", "KW-0832"], "KEGG": ["hsa03010"], "PMID": ["32309614", "32194724", "30515771", "30857280", "30881276", "31043611", "31208452", "31503426", "31523176", "31600948", "31792295", "29745857", "29766597", "30228860", "30233640", "30275003", "30411682", "30459641", "30559313", "28115275", "28147343", "28485370", "28561686", "28713939", "28839373", "28923911", "28931864", "26713410", "26722357", "26839715", "26892688", "27517048", "27884178", "28741571", "25424902", "25698879", "25735853", "25853866", "25946618", "26251151", "26398160", "26447946", "26474164", "26853850", "24252615", "24453067", "24454878", "24558476", "24634369", "24675553", "24817823", "24835311", "24942156", "24952648", "25042156", "25058426", "25189322", "25210520", "23252420", "23382688", "23812780", "23935987", "23990987", "24237972", "24246701", "24341334", "22120640", "22198155", "22262766", "22431104", "22510774", "22617470", "22619618", "22709827", "22783360", "22803003", "22833095", "23036164", "23257444", "24710530", "21102526", "21279816", "21435507", "21435509", "21437228", "22053272", "22194697", "22195017", "19773262", "19915471", "19958353", "20116044", "20174677", "20221446", "20358230", "20378560", "20454576", "20655265", "20703089", "20819938"], "RCTM": ["HSA-1266738"], "NetworkNeighborAL": ["CL:15108"], "PMC": ["7086081", "7038965", "6958429", "6889351", "6825869", "6743284", "6637096", "6587714", "6580590", "6494882", "6468572", "6416817", "6318771", "6232608", "6169821", "6127601", "6117846", "6066791", "6055729", "5998885", "5630089", "5607337", "5551366", "5548054", "5531060", "5436106", "5423755", "5362418", "5138049", "5123215", "5111805", "4969525", "4777597", "4766360", "4709679", "4684094", "4679378", "4608755", "4598024", "4582105", "4515145", "4390217", "4332597", "4325683", "4255456", "4169864", "4155177", "4149220", "4123107", "4087046", "4058751", "4039366", "4020712", "4012833", "3972785", "3928369", "3901145", "3891812", "3890587", "3875142", "3835370", "3797874", "3747179", "3723895", "3699172", "3689295", "3609920", "3564705", "3561062", "3438023", "3406587", "3395983", "3389062", "3370062", "3349117", "3319152", "3310385", "3241699", "3240600", "3227680", "3206529", "3105447", "3078697", "3061299", "2965583", "2943035", "2935573", "2913077", "2886588", "2866500", "2864449", "2833189", "2820177", "2817022"], "score": "700"}, "HSPG2_DCN": {"Process": ["GO:0006024", "GO:0006027", "GO:0016525", "GO:0030198", "GO:0051248"], "Component": ["GO:0005796", "GO:0043202"], "Keyword": ["KW-0654", "KW-0272"], "KEGG": ["hsa05205"], "PMID": ["33838253", "34217800", "31078640", "31672849", "31858729", "31988398", "32046476", "32117935", "32174066", "32184725", "32195011", "32265741", "32514998", "32623955", "32895982", "33211705", "29080840", "29247693", "29488209", "30130584", "30537441", "30538173", "30692642", "30700002", "30875861", "30897858", "30906828", "30958121", "30959928", "31188637", "31263573", "31322275", "31428311", "31434209", "31579403", "31709311", "31878229", "32063855", "32082161", "29180569", "29182988", "29194760", "29306997", "29344975", "29440889", "29495527", "29496505", "29499356", "29501510", "29559954", "29577758", "29584689", "29615673", "29625183", "29649546", "29713636", "29731564", "29800616", "29803938", "29893019", "29921586", "29940912", "30042881", "30082715", "30086712", "30129974", "30197754", "30261919", "30287763", "30333749", "30343127", "30352976", "30371322", "30524167", "30524951", "30619303", "26033955", "27269735", "27491312", "27613501", "27860287", "27956360", "27989923", "28019669", "28071719", "28094006", "28103932", "28135758", "28174297", "28282029", "28293634", "28433812", "28454729", "28498326", "28553634", "28608822", "28807717", "28836259", "28905442", "28916708"], "RCTM": ["HSA-1430728"], "PMC": ["7864242", "7676693", "7096581", "7083509", "7073317", "7062733", "7058629", "7038787", "7029624", "7019859", "7016600", "7000921", "6997777", "6985158", "6945019", "6853184", "6829098", "6787677", "6759717", "6732425", "6693242", "6667869", "6597555", "6523218", "6468750", "6468544", "6460396", "6449002", "6431685", "6411621", "6404896", "6386837", "6381390", "6377817", "6368354", "6367132", "6328869", "6302086", "6284329", "6282912", "6275283", "6274924", "6221024", "6213383", "6177325", "6176078", "6161400", "6146061", "6146050", "6146013", "6126696", "6119535", "6110991", "6081934", "6078967", "6078466", "6056265", "6019305", "6002886", "5979429", "5938170", "5924608", "5917551", "5911564", "5882971", "5874723", "5845539", "5825869", "5810351", "5803383", "5798567", "5787209", "5750111", "5639267", "5612238", "5600870", "5599932", "5534384", "5526786", "5490411", "5485002", "5454961", "5427132", "5402720", "5379161", "5377817", "5331310", "5328851", "5288264", "5248528", "5235981", "5226885", "5223159", "5136521"], "score": "700"}, "HDAC8_HDAC9": {"Process": ["GO:0070932", "GO:0071417", "GO:0000122", "GO:0042493", "GO:1901701"], "Component": ["GO:0000118"], "Function": ["GO:0032041", "GO:0008134"], "Keyword": ["KW-0156", "KW-0678", "KW-0378"], "KEGG": ["hsa05034", "hsa05203", "hsa05165"], "InterPro": ["IPR000286", "IPR023696", "IPR023801", "IPR037138"], "Pfam": ["PF00850"], "PMID": ["33290927", "33309320", "34021025", "30811820", "31746627", "31879760", "31897159", "31963693", "32024109", "32071378", "32071982", "32117228", "32158695", "32164749", "32178737", "32184601", "32194803", "32687569", "33090427", "30292946", "30390028", "30496686", "30728070", "30728075", "30734467", "30737272", "30760718", "30792714", "30837715", "30841513", "30902084", "30959867", "30984620", "31011481", "31053413", "31072216", "31083396", "31117267", "31121824", "31159213", "31201303", "31223486", "31234549", "31247937", "31285436", "31312074", "31351464", "31367296", "31543756", "31543818", "31610620", "31635225", "31737580", "32030086", "32039346", "28839000", "28843507", "29100752", "29228771", "29247555", "29355955", "29374219", "29385079", "29393346", "29481474", "29482060", "29560091", "29594101", "29603600", "29615725", "29706035", "29713186", "29775292", "29882797", "29888254", "29951776", "29958910", "30004423", "30034392", "30054464", "30064501", "30096875", "30126161", "30176860", "30271613", "30321390", "30323246", "30402021", "30405794", "30453928", "30456341", "30470828", "30481203", "30487602", "30519361", "30545086", "30558227", "30701185", "27926524", "27981795"], "RCTM": ["HSA-157118"], "NetworkNeighborAL": ["CL:11346"], "PMC": ["7586748", "7251550", "7077123", "7070677", "7066834", "7062823", "7060022", "7052879", "7052045", "7034647", "7026658", "7024557", "7015999", "7008710", "7007178", "6983955", "6923973", "6839273", "6826839", "6808642", "6732937", "6730478", "6678716", "6660948", "6650343", "6643173", "6628397", "6627993", "6614369", "6614126", "6572769", "6570901", "6566358", "6562857", "6562715", "6554638", "6522981", "6479495", "6457055", "6449417", "6433685", "6431036", "6429430", "6429312", "6374416", "6374297", "6366050", "6366029", "6349045", "6348296", "6347506", "6321219", "6315613", "6295337", "6294515", "6277648", "6258535", "6251916", "6245782", "6234501", "6205940", "6202526", "6189133", "6174833", "6153458", "6122628", "6121661", "6121552", "6096771", "6085537", "6073995", "6069857", "6063952", "6043689", "6035084", "6030506", "6024317", "6017260", "5977056", "5924955", "5920706", "5909784", "5882962", "5882292", "5857607", "5849155", "5832604", "5810207", "5786009", "5712482", "5712223", "5624855", "5508980", "5356834"], "score": "700"}, "YWHAB_YWHAZ": {"Process": ["GO:1900740", "GO:0043488", "GO:0051649"], "Component": ["GO:0042470", "GO:0005739"], "Function": ["GO:0019904"], "KEGG": ["hsa04110", "hsa04114", "hsa04390", "hsa05161", "hsa05169", "hsa05203", "hsa04151"], "SMART": ["SM00101"], "InterPro": ["IPR000308", "IPR023409", "IPR023410", "IPR036815"], "Pfam": ["PF00244"], "PMID": ["33747106", "33828590", "31900205", "31903151", "31906564", "31951614", "32059637", "32094408", "32201828", "32257920", "32514259", "30606233", "30679934", "30819229", "30849994", "31024343", "31628352", "31640562", "29357390", "29486162", "29686263", "29785189", "29956451", "30224724", "30230243", "30358169", "30559372", "27790711", "28089448", "28117370", "28150246", "28255556", "28322998", "28388616", "28432785", "28642874", "28681606", "28978120", "29075177", "29180379", "29311893", "26262590", "26553800", "26565662", "26645691", "26730736", "26825549", "26910835", "26973466", "27030512", "27175590", "27177727", "27370936", "27386155", "27670677", "27899996", "28066720", "28955896", "29263900", "25447549", "25549848", "25668240", "25793496", "25801299", "25809282", "25862939", "25891169", "26083935", "26154623", "26160166", "26172220", "26220403", "26518883", "26550473", "27168726", "24390614", "24410838", "24526693", "24569881", "24743739", "24771694", "24849295", "24947832", "25029344", "25059436", "25243127", "25265318", "23326474", "23359526", "23418452", "23472066", "23483004", "23483955", "23517412", "23622247", "23690912", "23763993", "23851690", "23857058", "23890079"], "RCTM": ["HSA-109581"], "NetworkNeighborAL": ["CL:2330"], "PMC": ["8004384", "7954618", "7257173", "7119159", "7081424", "7039881", "7023774", "6981507", "6968845", "6942259", "6929985", "6805688", "6802120", "6465419", "6408813", "6396547", "6341757", "6319010", "6297154", "6283072", "6247021", "6141617", "6111864", "5924652", "5913307", "5896210", "5794190", "5741833", "5735351", "5661649", "5643407", "5620260", "5613295", "5543393", "5470001", "5436907", "5436273", "5384658", "5321513", "5316486", "5309434", "5259746", "5179545", "5103945", "5095053", "5052641", "5034749", "4941282", "4916895", "4859447", "4833811", "4814835", "4777663", "4776125", "4770214", "4732228", "4728190", "4711775", "4702299", "4677599", "4635585", "4628284", "4532800", "4500038", "4495624", "4491697", "4458424", "4457580", "4430425", "4368701", "4272680", "4222595", "4180266", "4163410", "4096569", "4068353", "4061732", "4056618", "4029809", "4004980", "4001879", "4001306", "3979044", "3833273", "3742263", "3733980", "3690454", "3653908", "3644332", "3590290", "3589417", "3572099", "3554740", "3542359"], "score": "700"}, "HLA-DQA2_HLA-DPA1": {"Process": ["GO:0019886", "GO:0050852", "GO:0060333", "GO:0051704"], "Component": ["GO:0042613", "GO:0030669", "GO:0071556", "GO:0012507", "GO:0032588", "GO:0005765", "GO:0010008", "GO:0098827", "GO:0005887"], "Function": ["GO:0032395"], "Keyword": ["KW-0491", "KW-0458", "KW-0967", "KW-0333", "KW-0256"], "KEGG": ["hsa04612", "hsa04640", "hsa04658", "hsa04659", "hsa04672", "hsa04940", "hsa05140", "hsa05145", "hsa05150", "hsa05310", "hsa05320", "hsa05321", "hsa05322", "hsa05323", "hsa05330", "hsa05332", "hsa05416", "hsa04514", "hsa04145", "hsa05152", "hsa05164", "hsa05168", "hsa05169", "hsa05166"], "SMART": ["SM00920", "SM00407"], "InterPro": ["IPR001003", "IPR014745", "IPR003006", "IPR003597", "IPR011162", "IPR007110", "IPR036179", "IPR013783"], "Pfam": ["PF00993", "PF07654"], "PMID": ["33875298", "34096881", "34137173", "34181235", "31741009", "31844174", "31967545", "32034894", "32103029", "32547543", "32573827", "33200089", "33235138", "30447278", "30463850", "30600606", "30643263", "30708029", "30709424", "31009447", "31175266", "31181620", "31331679", "31345698", "31358727", "31382992", "31474227", "31506710", "31540289", "31540313", "31602270", "31610625", "31719529", "31749790", "31792460", "31942540", "28687858", "29298671", "29514179", "29531293", "29769526", "29915578", "29937294", "29987165", "30009173", "30122875", "30124174", "30223463", "30245014", "30285621", "30305743", "30358842", "30373534", "30374405", "30380364", "30541564", "30607140", "27899424", "28029757", "28076899", "28117369", "28138367", "28251903", "28512640", "28600441", "28680106", "28697761", "28698626", "28813660", "29062305", "29138264", "29191591", "29333460", "26139577", "26369774", "26546873", "26680540", "26871478", "26961973", "27140173", "27171398", "27243039", "27258892", "27307598", "27461731", "27479659", "27479906", "27548383", "27892960", "27976721", "25559196", "25574827", "25753671", "25829454", "25881228", "25895492", "25937813", "25941328", "25994336", "26151496"], "RCTM": ["HSA-1280215"], "NetworkNeighborAL": ["CL:18627"], "PMC": ["8292594", "8278084", "7710202", "7654333", "7272581", "7170882", "7079094", "7050443", "7044203", "7039680", "6971131", "6919462", "6898788", "6851141", "6843061", "6808636", "6786975", "6778037", "6775598", "6773488", "6771152", "6769817", "6717992", "6691894", "6683481", "6663940", "6627889", "6594824", "6497317", "6482006", "6467754", "6418356", "6359802", "6340744", "6322675", "6307327", "6292105", "6206826", "6201054", "6197273", "6167868", "6163772", "6161647", "6102813", "6092584", "6041798", "6020657", "5994403", "5955905", "5847524", "5819607", "5751816", "5748415", "5733150", "5725607", "5650740", "5640720", "5568092", "5555465", "5506002", "5504728", "5498581", "5449251", "5434905", "5420426", "5289286", "5259706", "5257026", "5237405", "5172377", "5159323", "5125271", "5010864", "4993481", "4981331", "4961964", "4951244", "4875979", "4865094", "4853861", "4828295", "4791456", "4784286", "4782175", "4512221", "4506516", "4477639", "4458403", "4443427", "4412964", "4404632", "4396063", "4310771", "4289679"], "score": "700"}, "CDC20_CDC23": {"Process": ["GO:0031145", "GO:0000070", "GO:0051783", "GO:0051301", "GO:0016567", "GO:0010564"], "Keyword": ["KW-0498", "KW-0833", "KW-1017", "KW-0832"], "KEGG": ["hsa04110", "hsa04114", "hsa04120", "hsa05166"], "PMID": ["31825153", "32066079", "30482618", "30765611", "31068378", "31771225", "29549242", "29883473", "29954095", "29987118", "30120238", "28069571", "28401073", "28932723", "29133301", "27058667", "27102006", "27114510", "27410035", "27509861", "27522463", "27991546", "25490258", "25604195", "25723520", "25750436", "25987604", "26083744", "26392272", "26446837", "26528041", "27308407", "24871945", "25043029", "25156254", "25306923", "23533609", "23628287", "23708605", "23836930", "24189235", "21874044", "22280307", "22438832", "22675617", "22713866", "22792066", "22844260", "23049888", "21186364", "21336306", "21562221", "21775471", "22079111", "20089832", "20089834", "20089842", "20383333", "20624902", "20660629", "20831816", "21087491", "19141287", "19286556", "19350629", "19362536", "19583842", "19818353", "19874575", "18505769", "18793464", "17406666", "17406682", "16481473", "16880778", "15743504", "15795314", "15824132", "15967029", "16314568", "15280225", "12861013", "14657031", "11448992", "11470822", "10632713", "10848588", "10459014", "9501986", "9628895", "9651679", "9001215", "9288748", "8601617", "2046672", "2689456", "27030811", "23160376", "21439392", "20479470"], "RCTM": ["HSA-1280218"], "PMC": ["7125881", "6995613", "6945068", "6507650", "6390130", "6374126", "6340778", "6120658", "6098157", "6073722", "5993284", "5856775", "5603343", "5548093", "5359995", "5300100", "5171921", "5148128", "5019344", "4955705", "4943722", "4905242", "4868491", "4826480", "4809424", "4666129", "4608048", "4578845", "4508606", "4456660", "4444369", "4442811", "4400591", "4386896", "4344199", "4300845", "4272865", "4214887", "4081014", "3882591", "3817697", "3742808", "3704991", "3606461", "3458821", "3430386", "3411074", "3406007", "3390409", "3364535", "3325600", "3305399", "3296673", "3224664", "3189799", "3177029", "3128521", "3095333", "3059483", "2989460", "2949745", "2930283", "2911671", "2872919", "2850929", "2836972", "2836971", "2836970", "2790831", "2784177", "2754851", "2683949", "2537570", "2360682", "2196868", "2171901", "2171834", "2156135", "2150760", "2132789", "2120772", "2115953", "1832223", "1829190", "1470941", "1369047", "1308910", "1208956", "1064132", "361131", "291822", "231787", "165734", "85864"], "score": "700"}, "RBL1_RBL2": {"Process": ["GO:0043550"], "Component": ["GO:0005667"], "Function": ["GO:1990841"], "Keyword": ["KW-0043", "KW-0156", "KW-0131", "KW-0678", "KW-0805"], "KEGG": ["hsa04110", "hsa04218", "hsa05203", "hsa05165"], "SMART": ["SM01367", "SM01368", "SM01369", "SM00385"], "InterPro": ["IPR002719", "IPR002720", "IPR015030", "IPR024599", "IPR028309", "IPR013763", "IPR036915"], "Pfam": ["PF01857", "PF01858", "PF11934"], "PMID": ["31655296", "31871154", "32001819", "32105419", "32223893", "29314142", "30723127", "30833638", "30959874", "30982746", "31253784", "31400114", "31551498", "31632494", "31687023", "31727874", "31908499", "29030810", "29125602", "29342959", "29359188", "29404395", "29606701", "29692417", "29717008", "29725503", "29782339", "29805583", "29805775", "29942794", "30033083", "30208168", "30322449", "30652113", "27771561", "27849562", "27864084", "27966456", "28091581", "28402854", "28405244", "28440030", "28479958", "28522430", "28704371", "28762116", "28812991", "28820328", "28842672", "28968467", "29088742", "29124525", "29238174", "26174628", "26607597", "26658964", "26728921", "26923330", "26960196", "27013978", "27105536", "27121059", "27162172", "27344175", "27382388", "27452271", "27651363", "27753528", "27795708", "27974223", "25011053", "25557169", "25625291", "25633797", "25694598", "25755634", "25818292", "26097869", "26160835", "26168399", "26170835", "26271034", "26470018", "26576645", "27308401", "24166507", "24166509", "24296620", "24512911", "24710275", "24840522", "24913006", "25232279", "25252918", "25252974", "25525796", "25705251", "25774356", "22718244", "22886479"], "RCTM": ["HSA-1362277"], "NetworkNeighborAL": ["CL:12481"], "PMC": ["7136022", "7086002", "7012318", "6955235", "6927227", "6856201", "6811952", "6800134", "6775706", "6760236", "6753476", "6693677", "6599020", "6586519", "6523967", "6428753", "6326738", "6322676", "6221544", "6113919", "6092711", "6034991", "6004728", "5955122", "5950537", "5931252", "5930299", "5795450", "5791855", "5788440", "5760753", "5729533", "5721967", "5718883", "5680409", "5650297", "5638616", "5596053", "5578165", "5572705", "5550918", "5512174", "5509088", "5423856", "5423718", "5414585", "5385094", "5354839", "5288168", "5238509", "5176148", "5161748", "5127743", "5078066", "5067332", "5058735", "5030362", "4958965", "4950965", "4929253", "4905233", "4862756", "4861069", "4821753", "4794495", "4789175", "4784888", "4703501", "4700559", "4650920", "4627222", "4607424", "4536218", "4480421", "4478360", "4468321", "4467387", "4418520", "4403478", "4386026", "4381256", "4359249", "4343012", "4337335", "4334912", "4236229", "4233185", "4232224", "4159370", "4102812", "4054284", "4002639", "3978775", "3925732"], "score": "700"}, "DNM1_DNM2": {"Process": ["GO:0000266", "GO:0002031", "GO:0003374", "GO:0048489", "GO:0097480", "GO:0099003", "GO:0045807", "GO:0061025", "GO:0098657", "GO:0010243"], "Component": ["GO:0001917", "GO:0005874", "GO:0030424", "GO:0031966", "GO:0045202", "GO:0005794"], "Function": ["GO:0031749", "GO:0050998", "GO:0017124", "GO:0003924", "GO:0008017", "GO:0005525", "GO:0019901", "GO:0044877"], "Keyword": ["KW-0254", "KW-0505", "KW-0493", "KW-0342", "KW-0206", "KW-0378"], "KEGG": ["hsa04721", "hsa04961", "hsa05100", "hsa04072", "hsa04144"], "SMART": ["SM00053", "SM00302", "SM00233"], "InterPro": ["IPR000375", "IPR001401", "IPR003130", "IPR019762", "IPR020850", "IPR022812", "IPR030381", "IPR001849", "IPR011993", "IPR027417"], "Pfam": ["PF01031", "PF02212", "PF00350", "PF00169"], "PMID": ["31936446", "32041280", "32065700", "32102993", "32152276", "32269221", "29627340", "30350425", "30362624", "30381405", "30536564", "30648534", "30660774", "30703167", "30710800", "30791381", "30842096", "30999907", "31009484", "31142668", "31166831", "31328044", "31331834", "31357517", "31409653", "31450774", "31511362", "31562294", "31680794", "28779209", "28823762", "28969983", "29175207", "29246969", "29357276", "29462856", "29467622", "29478026", "29486010", "29520287", "29593500", "29606354", "29661000", "29668686", "29723197", "29874123", "29899447", "29948488", "29949766", "30017357", "30022112", "30044876", "30349300", "30401830", "30426359", "30531964", "27822712", "27997747", "28049841", "28171750", "28243699", "28395327", "28402939", "28461171", "28481934", "28515429", "28570644", "28596575", "28632757", "28650849", "28663786", "28674108", "28676641", "28790889", "28814502", "28855251", "28933693", "29044420", "29127104", "25982272", "26872775", "26878859", "27029712", "27030709", "27145208", "27174165", "27251629", "27257628", "27307587", "27309816", "27343996", "27374232", "27423915", "27559132", "27572123", "27725702", "27771248", "27780930", "27788222", "27798601"], "RCTM": ["HSA-1266738"], "NetworkNeighborAL": ["CL:19120"], "PMC": ["7142080", "7125664", "7062783", "7044337", "7037290", "7017262", "6900791", "6807680", "6781437", "6769467", "6765020", "6727774", "6721605", "6711119", "6675902", "6622160", "6587474", "6476499", "6474069", "6463211", "6424925", "6415975", "6406845", "6383209", "6382539", "6360287", "6355003", "6351216", "6335055", "6286342", "6277281", "6219506", "6186302", "6173655", "6170673", "6120343", "6085826", "6059450", "6051998", "6045775", "5953504", "5935532", "5927468", "5866313", "5862733", "5861208", "5836020", "5828446", "5827413", "5815962", "5807904", "5801507", "5780043", "5765209", "5740869", "5725617", "5663480", "5656044", "5641228", "5638584", "5637548", "5626541", "5584184", "5524891", "5522257", "5496902", "5487894", "5478127", "5473427", "5465193", "5453624", "5435687", "5421789", "5363574", "5347972", "5255607", "5161597", "5100740", "5082936", "5063618", "5057128", "5039012", "4994859", "4966983", "4948956", "4931513", "4930626", "4887570", "4877669", "4871925", "4824007", "4814834", "4754963", "4651864"], "score": "700"}, "HEYL_HEY2": {"Process": ["GO:0003181", "GO:0003184", "GO:0060317", "GO:0060412", "GO:0014031", "GO:0003151", "GO:0003208", "GO:0007219", "GO:0014706", "GO:0007517", "GO:0048729", "GO:0045664", "GO:0035295", "GO:0048646", "GO:0060429", "GO:0044092", "GO:0045944", "GO:0009968", "GO:0045892", "GO:0051094", "GO:0051240"], "Function": ["GO:0035939", "GO:0016251", "GO:0046982", "GO:0008134", "GO:0042803", "GO:0000981"], "Keyword": ["KW-0914", "KW-0678", "KW-0217", "KW-0238", "KW-0805"], "KEGG": ["hsa05224", "hsa05165", "hsa05200"], "SMART": ["SM00511", "SM00353"], "InterPro": ["IPR003650", "IPR011598", "IPR036638"], "Pfam": ["PF07527", "PF00010"], "PMID": ["33308632", "31992595", "32025208", "32266515", "30238211", "30894499", "30897084", "30936923", "31049561", "31129492", "31310235", "31344827", "31379945", "31599420", "31615106", "31819034", "28913955", "28941602", "29155305", "29395868", "29472568", "29532851", "29545603", "29575203", "29750782", "29940267", "30194467", "30195713", "30233257", "30244867", "30596653", "28019674", "28151468", "28393066", "28472949", "28506315", "28533486", "28669599", "28676438", "28694461", "28760777", "28903429", "26152787", "26456319", "26582913", "26939110", "27102300", "27107790", "27129302", "27131604", "27216293", "27378579", "27454451", "27471129", "25387766", "25596548", "25617435", "25645681", "25691540", "25700162", "25700171", "25799559", "25832314", "26068074", "26085192", "26183893", "26443551", "26592839", "26783407", "24391519", "24472470", "24479731", "24508387", "24583262", "24668033", "24788257", "24894297", "25038227", "25164006", "25167837", "25248409", "25250171", "22991339", "23383262", "23526992", "23578865", "23699523", "23703657", "23766265", "23782701", "23954701", "23967210", "24023676", "24030456", "24209892", "24265601", "25328289", "21673596", "21818769", "22002679"], "RCTM": ["HSA-157118"], "NetworkNeighborAL": ["CL:6081"], "PMC": ["7086019", "6990919", "6901483", "6843177", "6830575", "6696610", "6657611", "6634966", "6536707", "6525633", "6497033", "6494455", "6428297", "6413410", "6360133", "6312338", "6173623", "6138789", "6130307", "6083868", "6002343", "5965893", "5933616", "5881647", "5823902", "5818282", "5811398", "5783721", "5589668", "5581236", "5568480", "5564783", "5511372", "5503994", "5433029", "5424199", "5418727", "5386477", "5385835", "5364141", "5340259", "5293587", "5105607", "5078075", "5074914", "4926772", "4903875", "4824069", "4777692", "4691523", "4624494", "4618491", "4561579", "4560672", "4545384", "4527315", "4466309", "4423829", "4403042", "4370690", "4362403", "4361363", "4337804", "4336283", "4325377", "4292847", "4223543", "4199338", "4172395", "4154994", "4113727", "4110525", "4006805", "3970724", "3956445", "3913963", "3903015", "3879212", "3827841", "3825654", "3803136", "3795792", "3758784", "3758270", "3742772", "3725958", "3724615", "3716275", "3602295", "3561330", "3548081", "3272107", "3210892"], "score": "700"}, "RPL5_RPS19": {"Process": ["GO:0042255", "GO:0000184", "GO:0006364", "GO:0006413", "GO:0006614", "GO:0022618"], "Component": ["GO:0005730", "GO:1990904"], "Keyword": ["KW-1024", "KW-0689"], "KEGG": ["hsa03010"], "PMID": ["33197791", "31855845", "31936702", "32198344", "32252814", "33348919", "29930300", "30515771", "30700418", "30862090", "30881276", "31070582", "31208452", "31216623", "31355022", "31503426", "31523176", "31792295", "31839986", "29044489", "29182601", "29416956", "29429989", "29470984", "29490697", "29530001", "29678149", "29745857", "29766597", "29855342", "29915914", "30114217", "30228860", "30233640", "30275003", "30356013", "30411682", "30425236", "30524470", "30559313", "27870251", "28116048", "28179501", "28202115", "28264936", "28376382", "28453770", "28561686", "28673543", "28685163", "28831158", "28835260", "28848506", "28931864", "28957463", "29095864", "26713410", "26722357", "26729373", "26764228", "26993775", "27042854", "27432187", "27444405", "27517048", "27556864", "27808238", "27884178", "28741571", "25385494", "25424902", "25575543", "25853866", "25946618", "25987256", "26132763", "26185635", "26196861", "26247142", "26251151", "26258650", "26305041", "26398160", "26447946", "26474164", "26565899", "24252615", "24453067", "24526220", "24550838", "24558476", "24634369", "24675553", "24812435", "24835311", "24888387", "24942156", "24952648", "25042156", "25058426"], "RCTM": ["HSA-1266738"], "NetworkNeighborAL": ["CL:14982"], "PMC": ["7768356", "7389462", "7137472", "7129236", "7083877", "7017188", "6901453", "6889351", "6825869", "6743284", "6637096", "6636591", "6627324", "6587714", "6580590", "6534380", "6429320", "6428670", "6416817", "6318771", "6315592", "6298857", "6262175", "6234217", "6169821", "6169730", "6127601", "6117846", "6095553", "6066791", "6055729", "5998885", "5984324", "5937275", "5931986", "5910586", "5848553", "5831590", "5808082", "5798402", "5695614", "5610729", "5607337", "5569505", "5567254", "5553558", "5550686", "5531060", "5501179", "5497025", "5421314", "5376749", "5299470", "5243773", "5138049", "5132128", "5123215", "5093560", "5029667", "5014181", "4969525", "4957087", "4884523", "4844018", "4820113", "4700579", "4684094", "4679378", "4644233", "4608755", "4598024", "4582105", "4530889", "4515145", "4510362", "4498849", "4488577", "4426964", "4390217", "4380436", "4342353", "4332597", "4255456", "4149220", "4123107", "4087046", "4073278", "4058751", "4020712", "4005692", "3972785", "3928369", "3912750"], "score": "700"}, "CXCR3_CCR9": {"Process": ["GO:0070098", "GO:0007204", "GO:0006935", "GO:0006952", "GO:0007186"], "Component": ["GO:0009986", "GO:0005887"], "Function": ["GO:0004950"], "Keyword": ["KW-0297"], "KEGG": ["hsa04062", "hsa04060"], "InterPro": ["IPR000355", "IPR000276", "IPR017452"], "Pfam": ["PF00001"], "PMID": ["33849661", "34081943", "31729468", "31733111", "31983065", "32021257", "32041213", "32051749", "32054102", "32064335", "32117295", "32117924", "32157087", "32185135", "32226493", "32231656", "32544557", "32590239", "32974219", "32989092", "29766641", "30309848", "30510223", "30650370", "30737144", "30770703", "30787933", "30804926", "30816519", "30853956", "30863398", "30886618", "30914733", "30923043", "30977203", "31040848", "31068930", "31068952", "31101810", "31126350", "31128961", "31146450", "31175176", "31189952", "31191516", "31191543", "31244831", "31244846", "31257468", "31315786", "31324882", "31341159", "31379803", "31404289", "31404983", "31443339", "31500373", "31500822", "31533030", "31555593", "31572364", "31616442", "31759250", "31921156", "31993063", "32042863", "28944953", "28986277", "29097439", "29097494", "29113976", "29183988", "29196458", "29302067", "29466758", "29509288", "29515579", "29535728", "29542114", "29550625", "29580257", "29634945", "29644214", "29666622", "29734668", "29789438", "29859426", "29930553", "29942318", "29951053", "30008902", "30027532", "30061893", "30088347", "30137309", "30149800", "30201991", "30283410", "30294272", "30294968"], "RCTM": ["HSA-162582"], "NetworkNeighborAL": ["CL:7359"], "PMC": ["8042692", "7472738", "7131952", "7109061", "7086274", "7083101", "7074225", "7072514", "7064901", "7064590", "7058818", "7026250", "7013230", "7013101", "6997608", "6989134", "6971100", "6954840", "6951346", "6945770", "6923277", "6878759", "6872781", "6780166", "6770350", "6769042", "6768571", "6749102", "6744282", "6722482", "6719093", "6712272", "6676747", "6660262", "6657970", "6656725", "6642165", "6609483", "6600455", "6563723", "6563595", "6547831", "6546815", "6534912", "6529202", "6525176", "6504216", "6491757", "6491733", "6487968", "6477064", "6439331", "6435673", "6423582", "6409349", "6402560", "6400137", "6395399", "6395342", "6392030", "6382439", "6372527", "6371029", "6338086", "6159743", "6156521", "6144152", "6127002", "6112127", "6104621", "6097019", "6080939", "6054955", "6050209", "6036326", "6014569", "6008552", "6004381", "6001116", "5983678", "5936084", "5911211", "5891592", "5890654", "5883082", "5870075", "5836991", "5834909", "5828517", "5826051", "5760855", "5760460", "5748853"], "score": "700"}, "BTRC_CUL1": {"Process": ["GO:0031146", "GO:0038061", "GO:0070498", "GO:0051403", "GO:0000086", "GO:0000209", "GO:0016055", "GO:0043687", "GO:0016032", "GO:0008283", "GO:0009887", "GO:0051726"], "Component": ["GO:0019005"], "Function": ["GO:0004842"], "Keyword": ["KW-0945", "KW-0833"], "KEGG": ["hsa04710", "hsa04340", "hsa04114", "hsa04120", "hsa04310"], "PMID": ["33021036", "31406304", "31721429", "31742837", "31843895", "31864706", "31898226", "31931869", "31988639", "32015321", "32032354", "32036249", "32082969", "32175272", "32188758", "32210786", "32245491", "32994335", "33020978", "30341246", "30554948", "30655555", "30662557", "30692038", "30699938", "30714168", "30754706", "30760284", "30760522", "30770899", "30791227", "30814284", "30831189", "30846544", "30853938", "30908539", "30926793", "31002342", "31043584", "31053742", "31114245", "31148579", "31151253", "31195722", "31210753", "31216760", "31220549", "31248165", "31329620", "31336872", "31341163", "31365872", "31373296", "31417312", "31480747", "31534127", "31581742", "31632280", "31692987", "31717493", "31779633", "31787846", "31792344", "31868589", "31892189", "31921113", "28970150", "29121589", "29160310", "29167380", "29238040", "29316426", "29351877", "29370161", "29415439", "29445034", "29497989", "29499133", "29507296", "29507620", "29555946", "29556284", "29593216", "29617661", "29650964", "29673168", "29674637", "29806708", "29891922", "29910671", "29932898", "30022982", "30065630", "30075461", "30086763", "30142927", "30190422", "30206186", "30222786", "30241373"], "RCTM": ["HSA-1168372"], "PMC": ["7527722", "7206145", "7119169", "7068737", "7056870", "7032732", "7019414", "7016280", "7013141", "6997367", "6995265", "6975927", "6966813", "6958642", "6955312", "6944132", "6942428", "6914705", "6889408", "6888006", "6883547", "6859567", "6858669", "6830569", "6826656", "6781834", "6770538", "6751195", "6738571", "6684324", "6680924", "6678730", "6656771", "6645535", "6628250", "6627692", "6627422", "6619347", "6600316", "6600158", "6567580", "6544660", "6499770", "6498060", "6494911", "6489644", "6489087", "6488113", "6441019", "6433262", "6407099", "6406693", "6404260", "6397706", "6395391", "6375223", "6336890", "6332805", "6328874", "6279580", "6261700", "6218228", "6211026", "6162708", "6160385", "6160229", "6081812", "6080638", "6056642", "6039553", "6021141", "6001416", "5995870", "5923376", "5916807", "5909936", "5908793", "5897412", "5892838", "5871780", "5861089", "5859049", "5855696", "5844145", "5838215", "5836512", "5835936", "5830536", "5800687", "5765991", "5754234", "5682220", "5681345"], "score": "700"}, "HDAC8_HDAC4": {"Process": ["GO:0070932", "GO:0045668", "GO:1903320", "GO:0051098", "GO:0000122", "GO:0042493"], "Component": ["GO:0000118"], "Function": ["GO:0032041", "GO:0003682", "GO:0008134"], "Keyword": ["KW-0156", "KW-0991", "KW-0678", "KW-0378"], "KEGG": ["hsa05034", "hsa05203", "hsa05165"], "InterPro": ["IPR000286", "IPR023696", "IPR023801", "IPR037138"], "Pfam": ["PF00850"], "PMID": ["33309320", "30811820", "31746627", "31897159", "31963693", "31970414", "32024109", "32071378", "32071982", "32117228", "32158695", "32164749", "32178737", "32180123", "32184601", "32194803", "33090427", "33316946", "29020607", "30292946", "30377985", "30390028", "30496686", "30511829", "30521473", "30634582", "30645113", "30728070", "30728075", "30734467", "30760718", "30766871", "30792714", "30819897", "30837715", "30886064", "30902084", "30906786", "30911277", "30933954", "30984620", "31053413", "31072216", "31083396", "31086044", "31117267", "31121824", "31163697", "31200484", "31201303", "31214247", "31215139", "31223486", "31234549", "31247956", "31252590", "31270913", "31285436", "31312074", "31367296", "31475443", "31519213", "31543818", "31557828", "31561534", "31616663", "31635225", "31656902", "31737580", "31748509", "31788622", "31798765", "31817446", "32030086", "32039346", "28831921", "28839000", "28843507", "29100752", "29150330", "29194108", "29228771", "29247555", "29355955", "29373730", "29385079", "29393346", "29464997", "29477835", "29481474", "29482060", "29482607", "29498635", "29499113", "29545751", "29560091", "29581778", "29593526", "29594101", "29603600"], "RCTM": ["HSA-157118"], "NetworkNeighborAL": ["CL:11340"], "PMC": ["7763827", "7102950", "7077123", "7070677", "7066834", "7062823", "7060022", "7052879", "7052045", "7034647", "7024557", "7015999", "7008710", "7007178", "6995638", "6983955", "6973067", "6923973", "6882135", "6872666", "6868012", "6839273", "6826998", "6826839", "6815811", "6811854", "6804248", "6763616", "6743154", "6730478", "6678197", "6676267", "6650840", "6650343", "6647377", "6643173", "6628159", "6627993", "6627403", "6614369", "6614126", "6572769", "6570901", "6566358", "6562857", "6562715", "6557992", "6554638", "6540063", "6522981", "6519732", "6512341", "6465204", "6449417", "6433685", "6431144", "6431036", "6429430", "6428980", "6393870", "6374416", "6374297", "6366050", "6366029", "6365888", "6359543", "6347506", "6295337", "6174833", "6128695", "6080098", "6035084", "6017514", "6017260", "5978667", "5920706", "5908721", "5890937", "5889966", "5888314", "5882292", "5868166", "5857607", "5857563", "5849155", "5837967", "5832604", "5828435", "5810207", "5804499", "5712482", "5712223", "5624855"], "score": "700"}, "CDC20_CDC16": {"Process": ["GO:0031145", "GO:0051783", "GO:0000278", "GO:0010564", "GO:0016567", "GO:0051301"], "Component": ["GO:0005819", "GO:0005813"], "Keyword": ["KW-0498", "KW-0833", "KW-0206"], "KEGG": ["hsa04110", "hsa04114", "hsa04120", "hsa05166"], "PMID": ["31825153", "30482618", "30737264", "30745144", "29399176", "29656924", "29954095", "30120238", "28069571", "28339487", "28932723", "27058667", "27082996", "27102006", "27331020", "27462441", "27893964", "25088202", "25490258", "25723520", "26083744", "26446837", "26528041", "26573515", "24321454", "24403607", "24643002", "24871945", "25043029", "25287299", "23533609", "23583778", "23628287", "23708605", "23999167", "24100295", "24189235", "22438832", "22584027", "22675617", "22713866", "22792066", "22844260", "20633640", "21186364", "21336306", "21562221", "21731694", "21775471", "22079111", "22248814", "20065091", "20534816", "20831816", "21087491", "19141287", "19154723", "19229138", "19285942", "19286556", "19350629", "19362536", "19387440", "19583842", "19874575", "18793464", "17130241", "17406666", "17406682", "17576797", "16481473", "16880778", "17081305", "15743504", "15824132", "16275330", "16314568", "15144564", "14657031", "12196507", "11448992", "11470822", "11535616", "10632713", "11030144", "11058086", "10352016", "10459014", "10654086", "9628895", "9001215", "8601617", "2046672", "2689456", "27030811", "31555911", "28920074", "23160376", "29743633", "21399574"], "RCTM": ["HSA-1280218"], "PMC": ["7125881", "6945068", "6416240", "6400550", "6340778", "6259838", "6098157", "6073722", "5943309", "5919780", "5772834", "5603343", "5597056", "5548093", "5547996", "5445725", "5365125", "5300100", "4955705", "4913181", "4860961", "4833387", "4826480", "4809424", "4666129", "4647693", "4608048", "4508606", "4456660", "4444369", "4344199", "4300845", "4195823", "4081014", "4036811", "3958495", "3937086", "3898896", "3882591", "3817697", "3798251", "3760609", "3742808", "3606461", "3430386", "3411074", "3406007", "3390409", "3364535", "3305399", "3282082", "3224664", "3189799", "3128521", "3121746", "3118837", "3095333", "3059483", "2989460", "2967022", "2949745", "2912346", "2883288", "2817895", "2812857", "2790831", "2754851", "2683949", "2659634", "2537570", "2360682", "2196868", "2196190", "2173153", "2171901", "2156135", "2150760", "2133126", "2132789", "2120772", "2115953", "2064361", "1832223", "1829190", "1800676", "1635729", "1369047", "1308910", "1064132", "420458", "361131", "291822", "231787"], "score": "700"}, "COL5A2_COL6A3": {"Process": ["GO:0030198"], "Component": ["GO:0005581", "GO:0005788", "GO:0031012", "GO:0099512"], "Keyword": ["KW-0176", "KW-0379", "KW-0272"], "KEGG": ["hsa04974"], "InterPro": ["IPR008160"], "Pfam": ["PF01391"], "PMID": ["33875569", "34094925", "31765226", "32001747", "32058995", "32356618", "32509452", "33193601", "33212864", "33221741", "33282565", "30723390", "30824909", "30923657", "31123405", "31137713", "31159744", "31213898", "31217845", "31454186", "31484417", "31485443", "31485619", "31814889", "28749036", "29298881", "29338766", "29499655", "29620224", "29719832", "29910032", "30002985", "30106150", "30176840", "30198421", "30410353", "28416225", "28542244", "28586059", "28609022", "28727780", "28769795", "28781950", "26870242", "27095596", "27128408", "27167848", "27390605", "27516960", "25775029", "25787708", "26338966", "26352260", "24520039", "24818782", "25253512", "25514169", "22648066", "23324119", "23441215", "23805208", "23915301", "21595824", "22228636", "22318389", "22493711", "22736935", "23227356", "23700517", "21731504", "20194304", "20843318", "19401702", "18366601", "18499699", "17931229", "17014321", "11279127", "1540784", "1968032", "30774578", "31183379", "29956080", "31061140", "31110246", "31183373", "29268106", "29506548", "26917217", "26076453", "26549358", "22031440", "29846135", "24533825", "22208948", "25607805", "23727491", "30643803", "26448646", "21829465"], "RCTM": ["HSA-1266738"], "NetworkNeighborAL": ["CL:751"], "PMC": ["8174116", "7746340", "7698422", "7690310", "7642829", "7333847", "7255341", "7034404", "6992778", "6895538", "6797576", "6761977", "6755233", "6747081", "6702813", "6601211", "6562512", "6556658", "6547491", "6538884", "6527555", "6512074", "6512038", "6511250", "6432904", "6364390", "6350372", "6311312", "6199216", "6131538", "6131293", "6122670", "6103804", "6085825", "6064668", "6033081", "5983922", "5936673", "5913284", "5838855", "5834868", "5789155", "5787041", "5771206", "5706578", "5557687", "5537071", "5519058", "5509761", "5482716", "5482069", "5436668", "4971837", "4934038", "4908826", "4851360", "4768411", "4745773", "4727153", "4689630", "4598190", "4564226", "4529340", "4468243", "4361622", "4301872", "4267804", "4182786", "4018326", "3976434", "3942106", "3822925", "3750351", "3721369", "3689780", "3609086", "3606513", "3575489", "3575264", "3569085", "3566780", "3512326", "3380912", "3326181", "3321034", "3268117", "3145652", "3121762", "2946283", "2899850", "2862728", "2694425", "2386054"], "score": "700"}, "SRC_PLCG1": {"Process": ["GO:0007173", "GO:0010634", "GO:0038096", "GO:0007411", "GO:0050900", "GO:0006644", "GO:0006897", "GO:0016032", "GO:0071363", "GO:0043065", "GO:0098657", "GO:0050801", "GO:0060341", "GO:0051050", "GO:0022603", "GO:0071495", "GO:0051336", "GO:0051094", "GO:0043085"], "Component": ["GO:0001726"], "Keyword": ["KW-0727", "KW-0728", "KW-0945"], "KEGG": ["hsa01521", "hsa04012", "hsa04370", "hsa04750", "hsa04919", "hsa05120", "hsa04015", "hsa04360", "hsa05167", "hsa05205"], "SMART": ["SM00252", "SM00326"], "InterPro": ["IPR000980", "IPR036860", "IPR001452", "IPR036028"], "Pfam": ["PF00017", "PF00018", "PF07653", "PF14604"], "PMID": ["33883672", "34143834", "31996230", "32040506", "32079293", "32098410", "32139710", "32150794", "32161591", "32169072", "32178475", "32190149", "32210952", "32219002", "32273810", "32304729", "32774668", "30243984", "30321335", "30332888", "30605723", "30653502", "30692521", "30771481", "30814910", "30823936", "30869196", "30913212", "30926929", "31060328", "31060904", "31086815", "31156621", "31157616", "31216232", "31261688", "31291965", "31293596", "31315298", "31324740", "31333644", "31371345", "31391918", "31397025", "31397086", "31402911", "31416282", "31427975", "31464373", "31474759", "31480268", "31492560", "31527750", "31570733", "31614459", "31616253", "31641113", "31652600", "31653062", "31681760", "31686984", "31771286", "31784636", "31824175", "31824842", "31835486", "31883174", "31889510", "31891593", "31921144", "31921197", "31929796", "32038296", "28832024", "28889481", "29031599", "29154981", "29210118", "29216473", "29242050", "29301608", "29337666", "29371290", "29435116", "29455667", "29464031", "29464683", "29498733", "29515110", "29523808", "29524543", "29531651", "29543760", "29548337", "29593227", "29676228", "29693170", "29734668", "29734851", "29740198"], "RCTM": ["HSA-109582"], "PMC": ["8244865", "8060419", "7396046", "7140047", "7132829", "7103887", "7075805", "7072688", "7072684", "7071647", "7069441", "7065919", "7057992", "7053380", "7034926", "7004563", "7003858", "6988198", "6985578", "6950751", "6942867", "6940998", "6938330", "6933613", "6919295", "6901053", "6889385", "6884478", "6883719", "6862038", "6836248", "6826374", "6811790", "6805919", "6803391", "6796592", "6787465", "6781009", "6775250", "6770128", "6768876", "6746989", "6743456", "6721072", "6688163", "6679228", "6678639", "6674232", "6672025", "6669380", "6626501", "6621970", "6620610", "6603179", "6595688", "6591008", "6558257", "6539230", "6529641", "6513188", "6506238", "6484411", "6441013", "6435129", "6433480", "6397676", "6396489", "6376795", "6353226", "6349873", "6120108", "6033109", "6009922", "5988577", "5983678", "5979867", "5940669", "5930401", "5899056", "5882534", "5871872", "5870354", "5857086", "5844867", "5843900", "5841936", "5841366", "5834775", "5817858", "5814171", "5796987", "5770159", "5750123"], "score": "700"}, "BMPR2_SMAD9": {"Process": ["GO:0030509", "GO:0051216", "GO:0060348", "GO:0007420", "GO:0035295"], "KEGG": ["hsa04350", "hsa04550"], "PMID": ["31744833", "31936113", "31996252", "32023550", "32159364", "32211409", "32258117", "32502478", "33066286", "30392121", "30414133", "30545973", "30617053", "30635039", "30692543", "30729869", "30759794", "30827938", "30865835", "30948934", "30958854", "30962652", "31068910", "31091229", "31099303", "31167348", "31217285", "31272141", "31286997", "31311865", "31352819", "31356698", "31382961", "31534782", "31597361", "31658594", "31685442", "31699966", "31711431", "31727138", "29097342", "29206084", "29322508", "29409456", "29411501", "29416020", "29480072", "29618840", "29631995", "29650961", "29669571", "29682283", "29701718", "29718794", "29743074", "29747422", "29767241", "29767367", "29772649", "29843651", "29895819", "29915186", "30029678", "30081553", "30098265", "30180189", "30188920", "30200294", "30272255", "30303062", "30373226", "30539924", "27696331", "27770446", "27844469", "28017794", "28288669", "28327205", "28370465", "28388887", "28393260", "28401685", "28447104", "28467498", "28597778", "28621173", "28646109", "28768485", "28969016", "29218085", "29285402", "26582387", "26645265", "26660854", "26801773", "26820968", "26901465", "27045137", "27188753", "27213345"], "RCTM": ["HSA-162582"], "NetworkNeighborAL": ["CL:5931"], "PMC": ["7602048", "7113187", "7086424", "7075941", "7041723", "7019983", "7015630", "7008977", "6990519", "6857288", "6852366", "6849225", "6838091", "6834140", "6801939", "6745060", "6686966", "6683566", "6681752", "6679586", "6628926", "6615090", "6610200", "6600840", "6600593", "6540712", "6538191", "6491766", "6453526", "6439893", "6433622", "6387321", "6351337", "6350070", "6349860", "6329163", "6311184", "6302654", "6275040", "6237639", "6202098", "6164161", "6141004", "6126839", "6122782", "6121519", "6059703", "6054746", "6039103", "6023499", "6006330", "5997657", "5991195", "5983782", "5977168", "5975525", "5944100", "5933653", "5907450", "5897357", "5896781", "5895943", "5884786", "5866189", "5858635", "5854540", "5833391", "5814246", "5801808", "5738879", "5731718", "5714771", "5637726", "5609948", "5566526", "5541665", "5509488", "5501910", "5500296", "5467930", "5414995", "5383973", "5360033", "5348773", "5331396", "5233610", "5167647", "4956511", "4933595", "4881582", "4866805", "4731080", "4722683"], "score": "700"}, "BMPR2_SMAD5": {"Process": ["GO:0030509", "GO:0045669", "GO:0051216", "GO:0060348", "GO:0008015", "GO:0007389", "GO:0003006", "GO:0035295", "GO:0048609", "GO:0006468", "GO:0009790", "GO:0044703", "GO:0060429"], "KEGG": ["hsa04350", "hsa04550"], "PMID": ["33285257", "31957496", "31996252", "32023550", "32047557", "32211409", "32256050", "32693087", "30392121", "30414133", "30568302", "30582444", "30635039", "30654329", "30692543", "30827938", "30898152", "30958854", "31019974", "31091229", "31167348", "31214494", "31217285", "31286997", "31311865", "31315930", "31316051", "31356698", "31450621", "31510100", "31552081", "31658594", "31666429", "31685442", "31699966", "31826007", "29097342", "29207198", "29234727", "29291930", "29322508", "29343959", "29409506", "29411501", "29416020", "29449696", "29449840", "29618840", "29631995", "29682283", "29751359", "29767241", "29892750", "29914150", "29915186", "30029678", "30120215", "30188920", "30200294", "30206204", "30268436", "30272255", "30274147", "30283901", "30373226", "27696331", "27773809", "27844469", "27866993", "28299802", "28316977", "28370465", "28388887", "28415713", "28447295", "28467498", "28489883", "28496318", "28646109", "28768485", "28821740", "28835628", "28938584", "28971999", "29029620", "29116087", "29156656", "29268774", "29285402", "26582387", "26660854", "27045137", "27191723", "27213345", "27273096", "27335065", "27355685", "27375481", "27385727", "27396341"], "RCTM": ["HSA-162582"], "NetworkNeighborAL": ["CL:5928"], "PMC": ["7113187", "7090222", "7075941", "7041723", "7008977", "6995390", "6990519", "6927666", "6838091", "6834418", "6834140", "6770012", "6769927", "6737225", "6736567", "6693351", "6681752", "6679586", "6637205", "6628926", "6615090", "6600593", "6555129", "6538191", "6453526", "6451790", "6429712", "6370347", "6366991", "6349860", "6329163", "6328316", "6326349", "6325770", "6311184", "6275040", "6212879", "6202098", "6164161", "6161649", "6141004", "6134011", "6126839", "6124159", "6059703", "6054746", "6047913", "6027345", "6006330", "5945579", "5896781", "5895943", "5884786", "5866756", "5866189", "5854540", "5833391", "5814246", "5802052", "5799226", "5749566", "5740897", "5738879", "5736425", "5723373", "5689546", "5676684", "5640934", "5637726", "5601680", "5569090", "5566526", "5562708", "5550896", "5541665", "5505261", "5488238", "5458197", "5425193", "5422315", "5414995", "5383973", "5337806", "5274719", "5233610", "5029477", "5013871", "4956518", "4927184", "4894905", "4881582", "4871520", "4866805"], "score": "700"}, "BAK1_BCL2L1": {"Process": ["GO:0001836", "GO:0090199", "GO:0097192", "GO:0010332", "GO:0008630", "GO:0046902", "GO:0051881", "GO:0046660", "GO:0071478", "GO:2001235", "GO:0097305", "GO:0046677", "GO:0048608", "GO:0009636", "GO:0080135", "GO:0008283", "GO:0060341", "GO:0014070", "GO:0042493", "GO:0051726", "GO:0051707", "GO:0042127"], "Component": ["GO:0097136", "GO:0005741", "GO:0005783"], "Function": ["GO:0051400", "GO:0046982", "GO:0042803"], "Keyword": ["KW-1000", "KW-0053"], "KEGG": ["hsa04215", "hsa01524", "hsa05212", "hsa05220", "hsa05222", "hsa04210", "hsa05202", "hsa05225", "hsa05200"], "SMART": ["SM00337"], "InterPro": ["IPR002475", "IPR020717", "IPR020726", "IPR020728", "IPR026298", "IPR036834"], "Pfam": ["PF00452"], "PMID": ["32777912", "33123872", "33248829", "33574931", "33722980", "31940915", "32013249", "32033196", "32047722", "32054850", "32104088", "32152266", "32168739", "32182776", "32419250", "32746451", "32767162", "32776134", "32958707", "33198338", "29383700", "30516019", "30649422", "30664159", "30689546", "30711402", "30733267", "30813301", "30894073", "30896796", "31011284", "31021056", "31084767", "31144295", "31183995", "31219428", "31225513", "31236919", "31249651", "31261033", "31358769", "31380285", "31452803", "31474371", "31566562", "31612056", "31632359", "31675536", "31719184", "31727958", "31799500", "31807158", "31825969", "28815487", "29129777", "29138818", "29251726", "29257275", "29348439", "29368005", "29403556", "29409480", "29415987", "29423046", "29459486", "29463061", "29470550", "29491412", "29545342", "29556233", "29567778", "29587429", "29636015", "29706614", "29731900", "29765216", "29881252", "29971142", "29987135", "30031796", "30050469", "30089222", "30097599", "30110936", "30127885", "30143664", "30177883", "30214587", "30239926", "30244832", "30250865", "30305055", "30340426", "30344670", "30404791", "30420612", "30451898", "30477473", "30478310", "30497519"], "RCTM": ["HSA-109581"], "NetworkNeighborAL": ["CL:2812"], "PMC": ["7961286", "7900021", "7816384", "7696913", "7489894", "7398703", "7309952", "7139827", "7084923", "7073680", "7072629", "7063049", "7024862", "7022251", "7018795", "7017393", "6997152", "6927658", "6886406", "6876286", "6859425", "6856172", "6851287", "6844504", "6791364", "6790595", "6790581", "6781566", "6779063", "6768664", "6736209", "6704326", "6675742", "6662701", "6657367", "6606926", "6558935", "6556269", "6517609", "6471343", "6450087", "6442302", "6437597", "6430155", "6412802", "6393313", "6390015", "6315413", "6279404", "6265273", "6263071", "6258145", "6255874", "6242935", "6219618", "6212847", "6180577", "6176139", "6144451", "6126195", "6123645", "6121663", "6109764", "6109071", "6096072", "6086829", "6066460", "6058788", "6050429", "6027249", "6026808", "5987987", "5955861", "5948252", "5944465", "5940126", "5927978", "5920807", "5894239", "5852605", "5845385", "5836099", "5833694", "5833689", "5823449", "5801751", "5800952", "5790463", "5786286", "5783510", "5780737", "5780099", "5741094"], "score": "700"}, "ITPR3_STIM1": {"Process": ["GO:1903779", "GO:0051592", "GO:0006816", "GO:0006874", "GO:0051049"], "Keyword": ["KW-0109", "KW-0256"], "KEGG": ["hsa04611", "hsa04020"], "PMID": ["33127334", "33657364", "33795653", "34199280", "31647602", "31670218", "31909177", "31936700", "31980857", "31991578", "31996247", "32059571", "32101765", "32102482", "32117448", "32138386", "32147965", "32161591", "32195361", "32204394", "32210952", "32330125", "32750041", "32899998", "32916960", "30296477", "30573509", "30622345", "30625315", "30629957", "30691160", "30718472", "30718673", "30755057", "30765717", "30800057", "30832225", "30917547", "31010205", "31069337", "31111119", "31113852", "31195699", "31299143", "31324793", "31346090", "31402507", "31413111", "31426416", "31479920", "31528632", "31533997", "31547139", "31547228", "31547577", "31597311", "31601621", "31649655", "31652790", "31664108", "31766522", "31766552", "31817135", "31878142", "31892274", "31905994", "31920549", "28495532", "28506443", "28629579", "29131377", "29193689", "29309245", "29360540", "29367228", "29423078", "29531834", "29535613", "29543918", "29568366", "29588129", "29604962", "29632324", "29636894", "29682106", "29748128", "29748474", "29758025", "29867539", "29873837", "29908962", "29912163", "29920471", "29980025", "29982949", "29988547", "29996097", "29997338", "30006140", "30009861"], "RCTM": ["HSA-109582"], "NetworkNeighborAL": ["CL:9231"], "PMC": ["8231892", "8016848", "7968378", "7598067", "7564555", "7555297", "7202670", "7140640", "7112098", "7084769", "7076282", "7075805", "7073228", "7072435", "7061093", "7053380", "7037278", "7017417", "7016755", "7016017", "6988362", "6982260", "6981692", "6966506", "6956282", "6947386", "6944103", "6940736", "6939113", "6927941", "6922311", "6896987", "6891088", "6861892", "6851625", "6843150", "6837172", "6829585", "6820554", "6795091", "6791325", "6788797", "6769559", "6751491", "6726916", "6720164", "6717882", "6717597", "6697806", "6642203", "6631348", "6600289", "6524637", "6521016", "6481737", "6468672", "6468563", "6406375", "6405661", "6377851", "6376150", "6376000", "6362254", "6361978", "6347464", "6335178", "6326163", "6221920", "6119482", "6070825", "6070391", "6060751", "6032054", "6026643", "6005738", "5983734", "5962385", "5951673", "5949889", "5930976", "5890283", "5883416", "5882356", "5881921", "5862587", "5854415", "5841437", "5834471", "5809258", "5790495", "5788294", "5784478", "5671369"], "score": "700"}, "SRSF4_SRSF1": {"Process": ["GO:0000398", "GO:0006406", "GO:0031124", "GO:0043484"], "Component": ["GO:0016607"], "Function": ["GO:0003729"], "Keyword": ["KW-0508", "KW-0694"], "KEGG": ["hsa03040", "hsa05168"], "SMART": ["SM00360"], "InterPro": ["IPR000504", "IPR012677", "IPR035979"], "Pfam": ["PF00076"], "PMID": ["32034135", "32069328", "32146325", "30775805", "30782661", "30916337", "31152582", "31197102", "31423168", "32009905", "29789787", "30126426", "30340042", "30466796", "28039456", "28152302", "28232751", "28331370", "28480880", "28536481", "28555643", "28600433", "28800142", "28981467", "29527292", "27222125", "27513731", "27530682", "25155147", "25576366", "25581376", "25950509", "25985083", "25997828", "26241824", "26273616", "26509978", "26942228", "24150945", "24743259", "25169827", "25506695", "23308182", "23525660", "23536862", "23555254", "23562324", "23621913", "24074032", "22541002", "22722453", "22923426", "23284704", "21276940", "21682887", "21935421", "21949414", "20139984", "20200494", "21082031", "19273129", "19597299", "19718710", "19857271", "18281098", "19021909", "19090983", "17576688", "16537916", "16584568", "17002805", "16299354", "15233842", "15626328", "12183448", "11448987", "10747030", "10092085", "10366588", "9371566", "7651409", "8321209", "30446432", "28726632", "24807918", "31504847", "31748515", "30057263", "29848666", "28680417", "29109428", "27662573", "31034770", "24842991", "28034912", "27693252", "31134126", "24069033", "30118183", "29942010"], "RCTM": ["HSA-109688"], "NetworkNeighborAL": ["CL:16000"], "PMC": ["7063262", "7048317", "7005744", "6978886", "6884704", "6868169", "6821156", "6767064", "6628380", "6607279", "6547761", "6514155", "6422358", "6381282", "6328047", "6286259", "6185797", "6102803", "6093179", "6055305", "6018636", "5896335", "5820608", "5674068", "5664086", "5626641", "5560861", "5496630", "5478874", "5448077", "5442135", "5431906", "5424149", "5354533", "5352405", "5346321", "5303883", "5226212", "5172405", "5101148", "5070727", "5035054", "4981359", "4772657", "4648679", "4624989", "4529905", "4496701", "4496695", "4379411", "4291223", "4268343", "4266657", "4163531", "4163160", "4113011", "4027812", "3990583", "3902950", "3865722", "3771450", "3708756", "3660409", "3640356", "3610647", "3594168", "3537621", "3524227", "3472233", "3187705", "3173450", "3148977", "3145970", "2972751", "2921916", "2893273", "2784316", "2779514", "2654602", "2631580", "2604894", "2196870", "2133142", "1935002", "1592515", "1526722", "1430317", "1289079", "481066", "359951", "310231", "230736", "230210"], "score": "700"}, "IDI1_FDPS": {"Process": ["GO:0008299", "GO:0006695", "GO:0045540", "GO:0008654"], "Keyword": ["KW-0414", "KW-0152", "KW-0460"], "KEGG": ["hsa00900", "hsa01100"], "PMID": ["32685503", "30643175", "30962822", "31150158", "31270377", "31417158", "31547812", "31552076", "31624503", "29454312", "29556854", "29643397", "29780614", "29911199", "30172260", "30568733", "31007320", "28098152", "28137282", "28239415", "28355238", "28582498", "28674547", "28677739", "28729418", "28990832", "29048480", "29146946", "26671544", "26752526", "26973712", "27242873", "27250562", "27376307", "27622474", "27625674", "27842591", "25632018", "25765814", "26146421", "26202976", "26370949", "26444528", "24512040", "25009443", "25474088", "23585482", "23585733", "23783277", "24219562", "22005788", "22123257", "22579571", "22938570", "24688666", "22047048", "22369100", "19646757", "19819230", "19004987", "19221601", "18303831", "14985451", "10527849", "2661529", "4295337", "22204706", "30975976", "29056891", "25895029", "29226804", "26799318", "20947216", "21858874", "30033366", "23139832", "23583456", "23040070", "25025965", "27727329", "25672394", "18070364", "30538736", "23759028", "23215766", "22022489", "26535009", "26646011", "22441164", "28150810", "28580927", "27692616", "25838073", "25542004", "29988091", "29136510", "31798533", "29927962", "27654507", "25102070"], "RCTM": ["HSA-1430728"], "NetworkNeighborAL": ["CL:23486"], "PMC": ["7341380", "6989381", "6879000", "6790360", "6781337", "6757357", "6746943", "6610640", "6459916", "6445406", "6437923", "6426455", "6332233", "6331559", "6297975", "6289177", "6280103", "6119263", "6013244", "5946545", "5895812", "5884276", "5859003", "5816523", "5812543", "5774674", "5767336", "5747350", "5710592", "5703248", "5691164", "5642193", "5600855", "5547946", "5474932", "5465356", "5371325", "5320780", "5288785", "5282783", "5253651", "5135597", "5109733", "5098034", "5058498", "5021340", "5003840", "4962014", "4935751", "4871891", "4787002", "4765366", "4723140", "4709229", "4676282", "4666504", "4595271", "4558155", "4511816", "4459488", "4453840", "4357702", "4355973", "4309969", "4284702", "4277277", "4228479", "4125194", "4082188", "3962098", "3923588", "3912678", "3840736", "3709813", "3686703", "3621654", "3544535", "3527295", "3490911", "3475419", "3366256", "3364444", "3287501", "3274489", "3237117", "3191174", "3174285", "3027841", "2637983", "2374888", "2241839", "1198587", "210103"], "score": "700"}, "RPL5_RPS14": {"Process": ["GO:0042255", "GO:0000184", "GO:0006364", "GO:0006413", "GO:0006614", "GO:0022618", "GO:0006417", "GO:0051172"], "Component": ["GO:0005730", "GO:1990904"], "Function": ["GO:0048027", "GO:0019843", "GO:0003735"], "Keyword": ["KW-0689", "KW-1017"], "KEGG": ["hsa03010"], "PMID": ["32194724", "32198344", "30515771", "31022952", "31216623", "29182601", "29416956", "29530001", "29678149", "29745857", "29855342", "29915914", "30114217", "28147343", "28261192", "28264936", "28453770", "28673543", "28831158", "28848506", "29095864", "26888293", "27042854", "27231235", "27444405", "27556864", "27808238", "27811966", "27845896", "27883047", "27884178", "28741571", "25575543", "26132763", "26447946", "26458992", "26565899", "24141778", "24174547", "24675553", "24888387", "25042156", "25058426", "25098371", "25201201", "25281844", "25303523", "25512719", "25552531", "22391559", "22525275", "23449473", "23874713", "24386369", "22198155", "22431104", "22619618", "22880015", "22916303", "23065385", "19912438", "21279816", "21435502", "21435507", "21435509", "21835981", "21858174", "22053272", "22194697", "19773262", "19915471", "20378560", "20655265", "20831793", "20882441", "21130407", "19129914", "19274099", "19327583", "19627982", "19878869", "20004163", "18474103", "18765437", "17608926", "15707503", "15826309", "16085754", "16236178", "14693379", "15024419", "12162807", "10323235", "8252643", "1620617", "2136640", "2403527", "21114664", "18773413", "19097187"], "RCTM": ["HSA-1266738"], "NetworkNeighborAL": ["CL:14982"], "PMC": ["7083877", "7038965", "6627324", "6587714", "6520892", "6298857", "6095553", "5998885", "5984324", "5937275", "5910586", "5848553", "5808082", "5798402", "5695614", "5567254", "5553558", "5550686", "5531060", "5421314", "5376749", "5362418", "5356734", "5313477", "5123215", "5121591", "5095888", "5093560", "4957087", "4882547", "4820113", "4757882", "4644233", "4598024", "4488577", "4472007", "4426964", "4369769", "4342353", "4332597", "4316638", "4251057", "4224345", "4222182", "4211992", "4123107", "4026346", "3972785", "3919599", "3873408", "3870858", "3822796", "3751397", "3736832", "3713000", "3699172", "3689295", "3586312", "3502943", "3457809", "3423374", "3412847", "3402165", "3370062", "3349117", "3319152", "3240600", "3206529", "3155557", "3105447", "3078697", "3032259", "2942850", "2913077", "2886591", "2886588", "2817022", "2814252", "2753218", "2682537", "2652253", "2612748", "2569974", "2568035", "2397417", "1933418", "1277820", "1183108", "1087475", "554972", "368164", "312459", "159920"], "score": "700"}, "RPL5_RPS10": {"Process": ["GO:0042255", "GO:0000184", "GO:0006413", "GO:0006614", "GO:0022618"], "Component": ["GO:0005730", "GO:1990904"], "Function": ["GO:0003735"], "Keyword": ["KW-1024", "KW-0689", "KW-1017", "KW-0832"], "KEGG": ["hsa03010"], "PMID": ["7772601", "32129764", "32252814", "30515771", "30799226", "30881276", "31208452", "31503426", "31600948", "31792295", "29490697", "29745857", "29766597", "30114217", "30228860", "30233640", "30275003", "30411682", "30559313", "30697227", "28115275", "28283061", "28453770", "28561686", "28685163", "28835260", "28848506", "28923911", "28931864", "29095864", "29113304", "26713410", "26722357", "26839715", "26892688", "27444405", "27808238", "27845896", "27908926", "25424902", "25946618", "26196861", "26251151", "26447946", "26474164", "26853850", "24453067", "24454878", "24634369", "24675553", "24835311", "24942156", "24962712", "25042156", "25147554", "25210520", "23252420", "23382688", "23671674", "23812780", "23990987", "24237972", "24246701", "24341334", "22120640", "22262766", "22431104", "22510774", "22619618", "22783360", "22803003", "22833095", "23036164", "23257444", "21279816", "21435507", "21435509", "21835981", "22194697", "20116044", "20655265", "20819938", "20960466", "21130407", "18765437", "17446074", "17608926", "16504170", "15024419", "12834540", "12162807", "8002596", "1620617", "32191711", "31350888", "29326930", "30573510", "23012496", "31026227", "32098201"], "RCTM": ["HSA-1266738"], "NetworkNeighborAL": ["CL:14982"], "PMC": ["7137472", "7081981", "7072746", "7065907", "7026650", "6958429", "6889351", "6825869", "6637096", "6587714", "6582967", "6580590", "6520011", "6416817", "6341023", "6318771", "6312012", "6169821", "6127601", "6117846", "6095553", "6066791", "6055729", "5998885", "5831590", "5742424", "5695614", "5655199", "5630089", "5607337", "5569505", "5550686", "5497025", "5423755", "5421314", "5376096", "5356734", "5138049", "5131753", "5111805", "5093560", "4957087", "4777597", "4709679", "4684094", "4679378", "4608755", "4598024", "4515145", "4510362", "4485435", "4332597", "4255456", "4155177", "4149220", "4149215", "4124534", "4058751", "3972785", "3891812", "3890587", "3875142", "3835370", "3797874", "3747179", "3699172", "3689295", "3650062", "3609920", "3564705", "3561062", "3448498", "3406587", "3402165", "3395983", "3389062", "3370062", "3349117", "3310385", "3240600", "3105447", "3078697", "3032259", "2935573", "2820177", "2568035", "1933418", "1885954", "1459141", "368164", "312459", "197229", "166143"], "score": "700"}, "DNM1_DNM3": {"Process": ["GO:0016185", "GO:0003374", "GO:1903423", "GO:0000266", "GO:0031623", "GO:0097480", "GO:0061025", "GO:0098657", "GO:0051130", "GO:0046907"], "Component": ["GO:0001917", "GO:0005874", "GO:0030424", "GO:0031966", "GO:0045202", "GO:0005794"], "Function": ["GO:0050998", "GO:0001664", "GO:0003924", "GO:0005525", "GO:0008017", "GO:0042802"], "Keyword": ["KW-0254", "KW-0505", "KW-0493", "KW-0342", "KW-0206", "KW-0378"], "KEGG": ["hsa04721", "hsa04961", "hsa05100", "hsa04072", "hsa04144"], "SMART": ["SM00053", "SM00302", "SM00233"], "InterPro": ["IPR000375", "IPR001401", "IPR003130", "IPR019762", "IPR020850", "IPR022812", "IPR030381", "IPR001849", "IPR011993", "IPR027417"], "Pfam": ["PF01031", "PF02212", "PF00350", "PF00169"], "PMID": ["33716676", "32160554", "29627340", "30350425", "30648534", "30660774", "30809933", "31328044", "31365329", "31680794", "29246969", "29357276", "29458174", "29467622", "29899447", "30061604", "30069048", "30349300", "30426359", "28402939", "28469555", "28481934", "28621662", "28650849", "28663786", "28667181", "28676641", "28929138", "29044420", "29225307", "27307587", "27343996", "27374232", "27670760", "27725702", "25421092", "25535084", "25889964", "26063922", "26411585", "26517984", "26629703", "26635566", "26695983", "24282027", "24616664", "24673776", "24743243", "24891602", "24941200", "24948362", "24963135", "25287300", "23288151", "23418470", "23541160", "23596324", "23687302", "23746204", "23908769", "23940613", "24046449", "24065954", "24391856", "21397660", "22350622", "22592980", "22666495", "23024787", "21490139", "21689597", "21762782", "21906535", "22022400", "22096584", "19744520", "20071506", "20098746", "20107062", "20585624", "21082776", "20059951", "18588681", "19007685", "17880887", "17069651", "15126636", "12051704", "28823762", "23805129", "28231468", "21399714", "22374090", "20194875", "30822303", "27597899", "18769486"], "RCTM": ["HSA-1266738"], "NetworkNeighborAL": ["CL:19120"], "PMC": ["7952526", "7146643", "6807680", "6743466", "6622160", "6605209", "6587474", "6516177", "6415872", "6382539", "6335055", "6277281", "6186302", "6173655", "6121775", "6120343", "6104806", "5883325", "5815962", "5807904", "5801507", "5790758", "5780043", "5715466", "5637548", "5600524", "5574673", "5522257", "5499943", "5496902", "5473427", "5421789", "5395637", "5340420", "5090216", "5057128", "5039012", "5002468", "4966983", "4931513", "4862361", "4737258", "4667933", "4660867", "4656192", "4628244", "4593380", "4396812", "4354231", "4289195", "4195819", "4107917", "4062444", "4058356", "4050722", "4012556", "3986822", "3959816", "3936680", "3934443", "3877122", "3828596", "3776141", "3734226", "3728620", "3696678", "3693082", "3667726", "3573216", "3572173", "3543677", "3491199", "3443198", "3364209", "3309026", "3214065", "3205304", "3192061", "3190241", "3131494", "3129883", "3050537", "3017478", "2891719", "2861561", "2855244", "2847432", "2823378", "2808331", "2728587", "2518524", "2481505", "1634843"], "score": "700"}, "RPL5_RPL26": {"Process": ["GO:0000184", "GO:0006364", "GO:0006413", "GO:0006614", "GO:0042273", "GO:0045727", "GO:1901796"], "Component": ["GO:0005730", "GO:1990904"], "Function": ["GO:0048027", "GO:0003735"], "Keyword": ["KW-1024", "KW-0689", "KW-1017", "KW-0832"], "KEGG": ["hsa03010"], "PMID": ["33122585", "33705790", "26247142", "30515771", "30881276", "31208452", "31346498", "31600948", "31792295", "29429989", "29734756", "29766597", "29855342", "30228860", "30233640", "30275003", "30411682", "30559313", "31225478", "28264936", "28931864", "26722357", "26908445", "27022975", "27811966", "27825141", "27884178", "28741571", "25416806", "25424902", "25946618", "26251151", "26447946", "26474164", "24141778", "24174547", "24550838", "24616224", "24634369", "24675553", "24807543", "24835311", "24942156", "24962712", "25042156", "25147554", "25201201", "25210520", "25512719", "22391559", "23382688", "23812780", "23874617", "23874713", "22709827", "23142978", "21078665", "21102526", "21279816", "21435509", "21690328", "21804542", "22195017", "20174677", "20221446", "20703089", "20965417", "19878869", "19943945", "20011513", "18266979", "18697920", "28115275", "22941651", "30828720", "30857280", "31357498", "30459641", "28085118", "28923911", "26892688", "25346433", "25698879", "26244334", "26853850", "24454878", "25144937", "25470027", "24124579", "24710530", "16504170", "30105457", "27908926", "28283061", "26139519", "31350888", "30573510", "23213547"], "RCTM": ["HSA-1266738"], "NetworkNeighborAL": ["CL:14982"], "PMC": ["7026650", "6958429", "6889351", "6721496", "6642628", "6637096", "6587714", "6580590", "6551681", "6468572", "6468297", "6416817", "6318771", "6312012", "6267422", "6232608", "6169821", "6127601", "6117846", "6055729", "6028239", "5984324", "5977106", "5931986", "5630089", "5607337", "5531060", "5423755", "5376749", "5376096", "5346636", "5297773", "5131753", "5123215", "5111805", "5095888", "4941309", "4777597", "4716672", "4679378", "4608755", "4598024", "4578312", "4526690", "4515145", "4506161", "4472007", "4416652", "4369769", "4361047", "4333014", "4332597", "4325683", "4284697", "4255456", "4251057", "4163686", "4155177", "4149220", "4149215", "4124534", "4058751", "4026346", "3998797", "3972785", "3919599", "3912750", "3901145", "3891812", "3797874", "3790729", "3736832", "3713000", "3707915", "3689295", "3678077", "3561062", "3504201", "3488252", "3438023", "3241699", "3227680", "3131471", "3078697", "3024804", "2987465", "2965583", "2943035", "2833189", "2788525", "2788216", "2525958", "1459141"], "score": "700"}, "RPL5_RPL35A": {"Process": ["GO:0000184", "GO:0006364", "GO:0006413", "GO:0006614", "GO:0042273"], "Function": ["GO:0003735", "GO:0003723"], "Keyword": ["KW-1024", "KW-0689", "KW-0694"], "KEGG": ["hsa03010"], "PMID": ["30573510", "30799226", "30881276", "31208452", "31346498", "31350888", "31503426", "31519693", "31792295", "29745857", "29766597", "30228860", "30233640", "30275003", "30559313", "28115275", "28283061", "28376382", "28561686", "28675297", "28923911", "28931864", "29326930", "26713410", "26722357", "26892688", "27432187", "27908926", "28741571", "25424902", "25847322", "25946618", "26251151", "26447946", "26474164", "26853850", "24252615", "24453067", "24454878", "24634369", "24675553", "24835311", "24942156", "24962712", "25042156", "25058426", "25147554", "25189322", "25210520", "25393288", "25512719", "23252420", "23382688", "23812780", "23990987", "24246701", "24341334", "22120640", "22262766", "22510774", "22617470", "22619618", "22689679", "22709827", "22783360", "22803003", "22833095", "23036164", "23257444", "24710530", "21279816", "21435507", "21435509", "21437228", "22053272", "22194697", "22195017", "19773262", "19915471", "19958353", "20116044", "20174677", "20221446", "20358230", "20378560", "20417588", "20454576", "20655265", "20960466", "21130407", "19129914", "19191325", "19327583", "19689926", "19765279", "20011513", "18412286", "18671700", "18697920", "18773413"], "RCTM": ["HSA-1266738"], "NetworkNeighborAL": ["CL:14982"], "PMC": ["7129236", "7026650", "6889351", "6825869", "6765189", "6680315", "6642628", "6582967", "6580590", "6416817", "6318771", "6312012", "6169821", "6127601", "6117846", "6066791", "6055729", "5998885", "5742424", "5630089", "5607337", "5548413", "5531060", "5423755", "5376096", "5138049", "5132128", "5131753", "5111805", "4777597", "4684094", "4679378", "4608755", "4598024", "4515145", "4485435", "4332597", "4255456", "4251057", "4230838", "4169864", "4155177", "4149220", "4149215", "4124534", "4123107", "4058751", "4039366", "4020712", "3972785", "3901145", "3891812", "3890587", "3835370", "3797874", "3747179", "3733544", "3699172", "3689295", "3609920", "3590087", "3564705", "3561062", "3438023", "3406587", "3395983", "3389062", "3349117", "3310385", "3241699", "3240600", "3206529", "3105447", "3078697", "3061299", "3032259", "2965583", "2913077", "2886591", "2886588", "2866500", "2864449", "2833189", "2820177", "2817022", "2788216", "2760583", "2759502", "2654478", "2612748", "2569974", "2525958"], "score": "700"}, "RPL11_RPS24": {"Process": ["GO:0000184", "GO:0006364", "GO:0006413", "GO:0006614"], "Component": ["GO:0022626", "GO:0044391"], "Function": ["GO:0003735"], "Keyword": ["KW-1024", "KW-0689", "KW-1017", "KW-0832"], "KEGG": ["hsa03010"], "PMID": ["32194724", "30515771", "30857280", "30881276", "31208452", "31350888", "31503426", "31523176", "31600948", "31792295", "29551269", "29745857", "30228860", "30233640", "30275003", "30411682", "30559313", "28115275", "28147343", "28283061", "28561686", "28713939", "28923911", "28931864", "26713410", "26722357", "26839715", "27517048", "27884178", "27908926", "25424902", "25946618", "26251151", "26447946", "26474164", "24252615", "24453067", "24454878", "24558476", "24634369", "24675553", "24942156", "24952648", "25042156", "25058426", "25189322", "25210520", "23252420", "23812780", "23935987", "23990987", "24237972", "24246701", "22120640", "22198155", "22262766", "22431104", "22510774", "22619618", "22709827", "22783360", "22803003", "22833095", "23036164", "23257444", "24710530", "21102526", "21279816", "21435509", "21437228", "22053272", "22185324", "22195017", "19773262", "19958353", "20116044", "20174677", "20221446", "20358230", "20378560", "20417588", "20454576", "20819938", "20960466", "21130407", "19129914", "19191325", "19287375", "19327583", "19765279", "18412286", "18671700", "18697920", "18773413", "18794846", "19061985", "17466061", "30573510", "31519693", "28735817"], "RCTM": ["HSA-1266738"], "NetworkNeighborAL": ["CL:14982"], "PMC": ["7038965", "7026650", "6958429", "6889351", "6825869", "6765189", "6743284", "6637096", "6587714", "6580590", "6468572", "6416817", "6318771", "6312012", "6169821", "6127601", "6117846", "6066791", "5998885", "5866246", "5630089", "5607337", "5558609", "5548054", "5423755", "5376096", "5362418", "5138049", "5131753", "5123215", "4969525", "4810440", "4709679", "4684094", "4679378", "4608755", "4598024", "4515145", "4485435", "4332597", "4318256", "4255456", "4169864", "4155177", "4149220", "4123107", "4087046", "4020712", "3972785", "3928369", "3901145", "3891812", "3875142", "3835370", "3797874", "3747179", "3733544", "3723895", "3689295", "3609920", "3564705", "3438023", "3406587", "3395983", "3389062", "3370062", "3349117", "3319152", "3310385", "3262029", "3241699", "3227680", "3206529", "3078697", "3061299", "3032259", "2965583", "2935573", "2913077", "2886591", "2866500", "2864449", "2833189", "2820177", "2817022", "2760583", "2668101", "2654478", "2612748", "2569974", "2525958", "1868913"], "score": "700"}, "HLA-DQA2_HLA-DPB1": {"Process": ["GO:0019886", "GO:0050852", "GO:0060333", "GO:0051704"], "Component": ["GO:0042613", "GO:0030669", "GO:0071556", "GO:0012507", "GO:0032588", "GO:0005765", "GO:0010008", "GO:0098827"], "Keyword": ["KW-0491", "KW-0458", "KW-0967", "KW-0333", "KW-0256"], "KEGG": ["hsa04612", "hsa04640", "hsa04658", "hsa04659", "hsa04672", "hsa04940", "hsa05140", "hsa05145", "hsa05150", "hsa05310", "hsa05320", "hsa05321", "hsa05322", "hsa05323", "hsa05330", "hsa05332", "hsa05416", "hsa04514", "hsa04145", "hsa05152", "hsa05164", "hsa05168", "hsa05169", "hsa05166"], "SMART": ["SM00407"], "InterPro": ["IPR014745", "IPR003006", "IPR003597", "IPR011162", "IPR007110", "IPR036179", "IPR013783"], "Pfam": ["PF07654"], "PMID": ["33514426", "33844442", "33875298", "34096881", "34137173", "34221297", "31741009", "31844174", "31967545", "32034894", "32072624", "32122686", "32547543", "32573827", "33200089", "33235138", "33362862", "29904099", "30463850", "30504904", "30600606", "30643263", "30708029", "30709424", "30828334", "31009447", "31243198", "31331679", "31345698", "31382992", "31474227", "31540289", "31540313", "31602270", "31610625", "31719529", "31749790", "31749835", "31792460", "31821379", "28687858", "29298671", "29348432", "29355683", "29487600", "29514179", "29531293", "29769526", "29915578", "29937294", "29987165", "30009173", "30013184", "30038050", "30122875", "30223463", "30245014", "30285621", "30305743", "30358842", "30373534", "30374405", "30380364", "30563535", "30607140", "30692988", "30886970", "27785887", "27838757", "27852637", "27888029", "27984087", "27998952", "28029757", "28056976", "28076899", "28117369", "28138367", "28251903", "28410377", "28512640", "28529732", "28697761", "28698626", "28818099", "29062305", "29066732", "29085824", "29162850", "29191591", "29237423", "29312313", "29326702", "29333460", "29348851", "26139577", "26183421", "26369774", "26546873", "26593288"], "RCTM": ["HSA-1280215"], "NetworkNeighborAL": ["CL:18627"], "PMC": ["8292594", "8278084", "8211516", "7847037", "7758323", "7710202", "7654333", "7272581", "7192769", "7170882", "7079094", "7068780", "7039680", "6971131", "6924686", "6898788", "6851141", "6844186", "6843061", "6815891", "6808636", "6786975", "6778037", "6775598", "6773488", "6771152", "6769817", "6760531", "6717992", "6691894", "6683481", "6497317", "6482006", "6467754", "6418356", "6390777", "6384242", "6359802", "6340744", "6340304", "6322675", "6307327", "6299522", "6286696", "6206826", "6201054", "6197273", "6170682", "6167868", "6163772", "6161647", "6092584", "6041798", "6020657", "5994403", "5955905", "5847524", "5819607", "5816932", "5773682", "5762536", "5751816", "5748415", "5733459", "5733150", "5732908", "5729405", "5698448", "5655008", "5650740", "5650730", "5640720", "5561593", "5530326", "5506002", "5504728", "5449251", "5436601", "5434905", "5431681", "5421739", "5420426", "5407714", "5399044", "5391914", "5259706", "5257026", "5217265", "4853580", "4828295", "4791456", "4681448"], "score": "700"}, "SRSF4_SRSF3": {"Process": ["GO:0000398", "GO:0006406", "GO:0031124", "GO:0048024", "GO:0010033"], "Component": ["GO:0016607"], "Function": ["GO:1990825"], "Keyword": ["KW-0508", "KW-0694"], "KEGG": ["hsa03040", "hsa05168"], "SMART": ["SM00360"], "InterPro": ["IPR000504", "IPR012677", "IPR035979"], "Pfam": ["PF00076"], "PMID": ["30775805", "29433383", "28273088", "25576366", "26260686", "23233666", "22436691", "22722453", "20639886", "19924249", "18281098", "19090983", "17002805", "10747030", "10524206", "9865741", "7538140", "8321209", "23562324", "30782661", "31197102", "31423168", "32009905", "30126426", "28039456", "28152302", "28600433", "28800142", "27222125", "27513731", "27530682", "26070628", "26241824", "26273616", "26509978", "26942228", "25412662", "23613995", "23621913", "24156756", "22923426", "23046974", "23284704", "21935421", "20139984", "21082031", "19718710", "19857271", "16584568", "15233842", "15626328", "10908584", "10366588", "23555254", "11448987", "19273129", "26529364", "25155147", "25950509", "26694817", "25506695", "21276940", "15575968", "28536481", "24743259", "23536862", "32069328", "32146325", "25985083", "23525660", "9463405", "22541002", "30916337", "31152582", "30446432", "28726632", "26704980", "31902674", "24807918", "32101138", "31504847", "31748515", "30057263", "30881377", "27662573", "28680417", "31034770", "25884497", "30184544", "24842991", "32284746", "20044349", "30050558", "30118183", "29942010", "24048450", "31775037", "29693319"], "RCTM": ["HSA-109688"], "NetworkNeighborAL": ["CL:16000"], "PMC": ["7150454", "7063262", "7048317", "7043046", "7000340", "6978886", "6936330", "6884704", "6868169", "6821156", "6767064", "6628380", "6611700", "6607279", "6547761", "6406071", "6381282", "6286259", "6185797", "6102803", "6093179", "6052891", "6018636", "6002934", "5972922", "5626641", "5560861", "5496630", "5478874", "5442135", "5362245", "5352405", "5346321", "5303883", "5172405", "5070727", "5035054", "4981359", "4918375", "4772657", "4770227", "4728022", "4689037", "4648679", "4624989", "4529905", "4496701", "4496695", "4467679", "4399393", "4379411", "4268343", "4266657", "4260349", "4163531", "4113011", "4027812", "4014802", "3990583", "3826993", "3708756", "3660409", "3640356", "3628584", "3610647", "3594168", "3554946", "3524227", "3472233", "3439968", "3403501", "3173450", "3145970", "2972751", "2921916", "2874999", "2784316", "2779514", "2775670", "2654602", "2604894", "2212144", "2196870", "2180228", "2133142", "2120486", "1592515", "1526722", "545797", "481066", "359951", "310231"], "score": "700"}, "VAV3_SYK": {"Process": ["GO:0050853", "GO:0007229", "GO:0030168", "GO:0030593", "GO:0038095", "GO:0038096", "GO:0050671", "GO:0050871", "GO:0001525", "GO:0045785", "GO:0006897", "GO:0007169", "GO:0033674", "GO:0098657", "GO:0009967", "GO:0035556", "GO:0033554", "GO:1902531"], "Keyword": ["KW-0037", "KW-0727"], "KEGG": ["hsa04650", "hsa04662", "hsa04664", "hsa04666"], "SMART": ["SM00252"], "InterPro": ["IPR000980", "IPR036860"], "Pfam": ["PF00017"], "PMID": ["32293263", "30788390", "31011556", "31052286", "31632438", "29521005", "29763590", "29938297", "30051162", "30087179", "30127791", "27820736", "28326224", "28378693", "28455498", "28542214", "28650106", "28754963", "28937614", "29082358", "26918170", "27926862", "25762994", "25785541", "26224100", "26337043", "24265393", "24406398", "24410994", "24677237", "25292215", "25347935", "25483299", "23494777", "23825946", "23977094", "24106270", "24117814", "24155889", "22460711", "22510872", "22640988", "22786724", "22807029", "22884313", "22936934", "23396805", "19788940", "20508068", "20814968", "21136199", "21822214", "22172034", "22177564", "20141838", "20171124", "20189481", "20298788", "20308364", "20392214", "20484116", "20568227", "20872577", "21115805", "19123268", "19247495", "19419964", "19592646", "19652868", "19672294", "18302797", "18362175", "18663126", "18757139", "17190838", "17255310", "17339324", "17353363", "17984307", "16174766", "16356195", "15711558", "16011964", "16313343", "15249579", "15365099", "11940607", "11448999", "10934226", "10938113", "30271400", "23886914", "25748676", "24725424", "27812893", "28236968", "26628682", "19302044", "24037532", "29047262"], "RCTM": ["HSA-109582"], "PMC": ["7092414", "6894484", "6786094", "6539777", "6468227", "6369370", "6154041", "6146083", "6088205", "6015792", "6002881", "5985224", "5685877", "5682248", "5666717", "5656011", "5533715", "5479137", "5443481", "5430726", "5421649", "5348726", "5310575", "5177621", "4875565", "4766099", "4755398", "4601378", "4601183", "4591202", "4560063", "4405766", "4357237", "4327621", "4231187", "4205566", "4021107", "4008149", "4000726", "3977572", "3877175", "3842037", "3837162", "3824381", "3796521", "3779008", "3747958", "3747211", "3694848", "3646367", "3592357", "3566418", "3556784", "3494816", "3426767", "3359958", "3248397", "3244687", "3181483", "3179291", "3095940", "2995177", "2984614", "2948751", "2939960", "2900152", "2888603", "2862809", "2856036", "2843589", "2825156", "2767303", "2722029", "2719804", "2707246", "2645696", "2525600", "2292224", "2277405", "2211968", "2199242", "2196856", "2193212", "2172310", "2118522", "2118421", "2064061", "1997429", "1868960", "1851862", "1526550", "86111"], "score": "700"}, "HLA-DQA2_HLA-DRB5": {"Process": ["GO:0019886", "GO:0050852", "GO:0060333", "GO:0051704"], "Component": ["GO:0042613", "GO:0030669", "GO:0071556", "GO:0012507", "GO:0032588", "GO:0005765", "GO:0010008", "GO:0098827"], "Keyword": ["KW-0491", "KW-0458", "KW-0967", "KW-0333", "KW-0256"], "KEGG": ["hsa04612", "hsa04640", "hsa04658", "hsa04659", "hsa04672", "hsa04940", "hsa05140", "hsa05145", "hsa05150", "hsa05310", "hsa05320", "hsa05321", "hsa05322", "hsa05323", "hsa05330", "hsa05332", "hsa05416", "hsa04514", "hsa04145", "hsa05152", "hsa05164", "hsa05168", "hsa05169", "hsa05166"], "SMART": ["SM00407"], "InterPro": ["IPR014745", "IPR003006", "IPR003597", "IPR011162", "IPR007110", "IPR036179", "IPR013783"], "Pfam": ["PF07654"], "PMID": ["33406412", "33754492", "34137173", "31967545", "32547543", "33235138", "33362862", "30463850", "30574644", "30643263", "30708029", "30761277", "30978217", "31009447", "31039795", "31258675", "31296227", "31358727", "31471296", "31540289", "31540313", "31602270", "31676779", "31686936", "31708967", "31792460", "29287219", "29348432", "29438392", "29514179", "29688227", "29717769", "29758051", "29768462", "29937294", "30146738", "30223463", "30245614", "30305743", "30323283", "30373534", "30541564", "27864402", "27899424", "28056976", "28138367", "28185865", "28407015", "28506689", "28566273", "28600441", "28674044", "28856081", "29138264", "29211044", "29326702", "29868224", "26272072", "26484420", "26546873", "26680540", "26829030", "26873097", "27036383", "27258892", "27479659", "25200001", "25488688", "25559196", "25710614", "25834109", "25895492", "26429317", "24598797", "24715883", "24911413", "25025336", "25037249", "25045661", "25148251", "25375650", "23303446", "23349640", "23359819", "23401746", "23561468", "23586423", "23594316", "23608688", "23717196", "23974872", "24052086", "24075919", "21619948", "22149708", "22326585", "22536334", "22952805", "21131588", "21297263"], "RCTM": ["HSA-1280215"], "NetworkNeighborAL": ["CL:18627"], "PMC": ["8278084", "8107090", "7758323", "7710202", "7272581", "7111644", "7039680", "6937403", "6898788", "6825243", "6824203", "6786975", "6777900", "6775598", "6771152", "6769817", "6691894", "6663940", "6624179", "6566089", "6497317", "6492406", "6467754", "6461226", "6410374", "6361778", "6340744", "6292105", "6206826", "6189170", "6163772", "6137293", "6041798", "5979886", "5955523", "5951580", "5899906", "5870407", "5837683", "5810982", "5773682", "5751236", "5733459", "5725607", "5652602", "5576947", "5556130", "5555465", "5526723", "5428079", "5391096", "5289286", "5257026", "5237405", "5217265", "4981331", "4882605", "4842155", "4828295", "4791844", "4782175", "4718752", "4640212", "4505610", "4458233", "4404632", "4340086", "4310771", "4302162", "4273559", "4222689", "4141821", "4102853", "4099326", "4090438", "4049842", "3970011", "3827979", "3662697", "3651379", "3639927", "3626744", "3615477", "3562587", "3554677", "3547842", "3501142", "3477600", "3428296", "3335047", "3297080", "3056639"], "score": "700"}, "SRSF3_SRSF6": {"Process": ["GO:0000398", "GO:0006406", "GO:0031124", "GO:0048024"], "Component": ["GO:0016607"], "Function": ["GO:0003723"], "Keyword": ["KW-0508", "KW-0694"], "KEGG": ["hsa03040", "hsa05168"], "SMART": ["SM00360"], "InterPro": ["IPR000504", "IPR012677", "IPR035979"], "Pfam": ["PF00076"], "PMID": ["31802121", "32069328", "32123389", "32256528", "30448895", "30775805", "31098640", "31140152", "31197102", "31292793", "31301224", "31710657", "32009905", "29330351", "29429924", "29579120", "29888133", "30026406", "30200638", "30203035", "30262848", "28039456", "28273088", "28536481", "28600433", "26234680", "26365234", "26529364", "27195699", "27282379", "27363602", "27513731", "27530682", "27808105", "25155147", "25576366", "25950509", "25971842", "26029240", "26098145", "26241824", "26416554", "26431027", "26441864", "26509978", "23818142", "24369428", "24440982", "24743259", "25402454", "25506695", "23269276", "23536862", "23555254", "23592547", "23613995", "23748175", "24039800", "24156756", "24288605", "22140111", "22722453", "22923426", "23236423", "23284704", "21062826", "21276940", "21935421", "20139984", "21082031", "19136955", "19273129", "19296853", "19688295", "19718710", "19857271", "19893608", "18281098", "18669920", "19090983", "19114006", "17981838", "17998536", "16584568", "16982639", "17002805", "16231974", "14736875", "15198676", "15233842", "15461793", "15575968", "15626328", "12417631", "11448987", "10757789", "10908584", "10524206", "9472028", "9732280"], "RCTM": ["HSA-109688"], "NetworkNeighborAL": ["CL:16101"], "PMC": ["7096898", "7093569", "7089336", "7048317", "6978886", "6954394", "6844474", "6733819", "6687954", "6660027", "6628380", "6237757", "6163301", "6160442", "6075431", "5993022", "5891722", "5886697", "5816707", "5496630", "5442135", "5362245", "5352405", "5346321", "5172405", "5093901", "5013025", "4981359", "4901428", "4873146", "4737180", "4728022", "4650269", "4648679", "4624989", "4615201", "4597910", "4586487", "4562304", "4496695", "4435825", "4429622", "4379411", "4268343", "4266657", "4234644", "4118672", "4113011", "4085738", "4014802", "3990583", "3950702", "3855887", "3833109", "3767658", "3662316", "3628584", "3610647", "3594168", "3524227", "3517604", "3326313", "3173450", "3145970", "3064809", "2972751", "2921916", "2784316", "2779514", "2777236", "2762042", "2737447", "2735254", "2691001", "2654602", "2631023", "2604894", "2196870", "2194102", "2190720", "2180228", "2149341", "2141820", "2141757", "1635291", "1592515", "1526722", "1262628", "545797", "545594", "481066", "85584"], "score": "700"}, "HLA-DRB5_HLA-DQA2": {"Process": ["GO:0019886", "GO:0050852", "GO:0060333", "GO:0051704"], "Component": ["GO:0042613", "GO:0030669", "GO:0071556", "GO:0012507", "GO:0032588", "GO:0005765", "GO:0010008", "GO:0098827"], "Keyword": ["KW-0491", "KW-0458", "KW-0967", "KW-0333", "KW-0256"], "KEGG": ["hsa04612", "hsa04640", "hsa04658", "hsa04659", "hsa04672", "hsa04940", "hsa05140", "hsa05145", "hsa05150", "hsa05310", "hsa05320", "hsa05321", "hsa05322", "hsa05323", "hsa05330", "hsa05332", "hsa05416", "hsa04514", "hsa04145", "hsa05152", "hsa05164", "hsa05168", "hsa05169", "hsa05166"], "SMART": ["SM00407"], "InterPro": ["IPR014745", "IPR003006", "IPR003597", "IPR011162", "IPR007110", "IPR036179", "IPR013783"], "Pfam": ["PF07654"], "PMID": ["33406412", "33754492", "34137173", "31967545", "32547543", "33235138", "33362862", "30463850", "30574644", "30643263", "30708029", "30761277", "30978217", "31009447", "31039795", "31258675", "31296227", "31358727", "31471296", "31540289", "31540313", "31602270", "31676779", "31686936", "31708967", "31792460", "29287219", "29348432", "29438392", "29514179", "29688227", "29717769", "29758051", "29768462", "29937294", "30146738", "30223463", "30245614", "30305743", "30323283", "30373534", "30541564", "27864402", "27899424", "28056976", "28138367", "28185865", "28407015", "28506689", "28566273", "28600441", "28674044", "28856081", "29138264", "29211044", "29326702", "29868224", "26272072", "26484420", "26546873", "26680540", "26829030", "26873097", "27036383", "27258892", "27479659", "25200001", "25488688", "25559196", "25710614", "25834109", "25895492", "26429317", "24598797", "24715883", "24911413", "25025336", "25037249", "25045661", "25148251", "25375650", "23303446", "23349640", "23359819", "23401746", "23561468", "23586423", "23594316", "23608688", "23717196", "23974872", "24052086", "24075919", "21619948", "22149708", "22326585", "22536334", "22952805", "21131588", "21297263"], "RCTM": ["HSA-1280215"], "NetworkNeighborAL": ["CL:18627"], "PMC": ["8278084", "8107090", "7758323", "7710202", "7272581", "7111644", "7039680", "6937403", "6898788", "6825243", "6824203", "6786975", "6777900", "6775598", "6771152", "6769817", "6691894", "6663940", "6624179", "6566089", "6497317", "6492406", "6467754", "6461226", "6410374", "6361778", "6340744", "6292105", "6206826", "6189170", "6163772", "6137293", "6041798", "5979886", "5955523", "5951580", "5899906", "5870407", "5837683", "5810982", "5773682", "5751236", "5733459", "5725607", "5652602", "5576947", "5556130", "5555465", "5526723", "5428079", "5391096", "5289286", "5257026", "5237405", "5217265", "4981331", "4882605", "4842155", "4828295", "4791844", "4782175", "4718752", "4640212", "4505610", "4458233", "4404632", "4340086", "4310771", "4302162", "4273559", "4222689", "4141821", "4102853", "4099326", "4090438", "4049842", "3970011", "3827979", "3662697", "3651379", "3639927", "3626744", "3615477", "3562587", "3554677", "3547842", "3501142", "3477600", "3428296", "3335047", "3297080", "3056639"], "score": "700"}, "SRSF3_SRSF4": {"Process": ["GO:0000398", "GO:0006406", "GO:0031124", "GO:0048024", "GO:0010033"], "Component": ["GO:0016607"], "Function": ["GO:1990825"], "Keyword": ["KW-0508", "KW-0694"], "KEGG": ["hsa03040", "hsa05168"], "SMART": ["SM00360"], "InterPro": ["IPR000504", "IPR012677", "IPR035979"], "Pfam": ["PF00076"], "PMID": ["30775805", "29433383", "28273088", "25576366", "26260686", "23233666", "22436691", "22722453", "20639886", "19924249", "18281098", "19090983", "17002805", "10747030", "10524206", "9865741", "7538140", "8321209", "23562324", "30782661", "31197102", "31423168", "32009905", "30126426", "28039456", "28152302", "28600433", "28800142", "27222125", "27513731", "27530682", "26070628", "26241824", "26273616", "26509978", "26942228", "25412662", "23613995", "23621913", "24156756", "22923426", "23046974", "23284704", "21935421", "20139984", "21082031", "19718710", "19857271", "16584568", "15233842", "15626328", "10908584", "10366588", "23555254", "11448987", "19273129", "26529364", "25155147", "25950509", "26694817", "25506695", "21276940", "15575968", "28536481", "24743259", "23536862", "32069328", "32146325", "25985083", "23525660", "9463405", "22541002", "30916337", "31152582", "30446432", "28726632", "26704980", "31902674", "24807918", "32101138", "31504847", "31748515", "30057263", "30881377", "27662573", "28680417", "31034770", "25884497", "30184544", "24842991", "32284746", "20044349", "30050558", "30118183", "29942010", "24048450", "31775037", "29693319"], "RCTM": ["HSA-109688"], "NetworkNeighborAL": ["CL:16000"], "PMC": ["7150454", "7063262", "7048317", "7043046", "7000340", "6978886", "6936330", "6884704", "6868169", "6821156", "6767064", "6628380", "6611700", "6607279", "6547761", "6406071", "6381282", "6286259", "6185797", "6102803", "6093179", "6052891", "6018636", "6002934", "5972922", "5626641", "5560861", "5496630", "5478874", "5442135", "5362245", "5352405", "5346321", "5303883", "5172405", "5070727", "5035054", "4981359", "4918375", "4772657", "4770227", "4728022", "4689037", "4648679", "4624989", "4529905", "4496701", "4496695", "4467679", "4399393", "4379411", "4268343", "4266657", "4260349", "4163531", "4113011", "4027812", "4014802", "3990583", "3826993", "3708756", "3660409", "3640356", "3628584", "3610647", "3594168", "3554946", "3524227", "3472233", "3439968", "3403501", "3173450", "3145970", "2972751", "2921916", "2874999", "2784316", "2779514", "2775670", "2654602", "2604894", "2212144", "2196870", "2180228", "2133142", "2120486", "1592515", "1526722", "545797", "481066", "359951", "310231"], "score": "700"}, "MAP1LC3A_MAP1LC3C": {"Process": ["GO:0006995", "GO:0097352", "GO:0000422", "GO:0000045"], "Component": ["GO:0000421", "GO:0005874", "GO:0031410"], "Function": ["GO:0031625"], "Keyword": ["KW-0072", "KW-0493", "KW-0968", "KW-0833", "KW-0449", "KW-0206"], "KEGG": ["hsa04216"], "InterPro": ["IPR004241", "IPR029071"], "Pfam": ["PF02991"], "PMID": ["33845085", "31208283", "31862842", "31923184", "31967976", "32009292", "32072342", "32187990", "33070669", "33081014", "33164641", "29626647", "30679523", "30832324", "30909843", "31053714", "31191523", "31309927", "31315929", "31578424", "31625269", "31631038", "31719622", "32021244", "29173006", "29344310", "29684045", "29721994", "29859041", "29867578", "29929453", "29944143", "30202024", "30258106", "30282803", "30349463", "30374741", "28028054", "28253956", "28270807", "28314591", "28339018", "28602638", "28655748", "28665306", "28712572", "28729737", "28789437", "28808307", "28938618", "28966949", "28976939", "29186766", "29344152", "26889975", "26984766", "27247826", "27522000", "27601442", "27629639", "27911875", "27980456", "25270002", "25421500", "25771791", "25946033", "25998689", "26015503", "26034986", "26136685", "26265176", "26266977", "26451915", "26524528", "24290141", "24447518", "24589857", "24618251", "24725401", "24865216", "24879146", "24900981", "25127057", "25517751", "23075929", "23402365", "23607597", "23721406", "23935917", "24315373", "24327773", "22249245", "22251921", "22290406", "22302004", "22407726", "22516261", "22536250", "22652877", "22815878"], "RCTM": ["HSA-1632852"], "NetworkNeighborAL": ["CL:2948"], "PMC": ["8202330", "7603224", "7139735", "7138202", "7054675", "7053636", "6983715", "6974715", "6953790", "6942530", "6851389", "6838436", "6775092", "6709618", "6693458", "6634969", "6540735", "6499816", "6468724", "6346085", "6254359", "6208841", "6186781", "6170746", "6158294", "6131546", "6103727", "6070014", "6018519", "5984815", "5963154", "5912769", "5771097", "5754920", "5744134", "5691639", "5619641", "5617963", "5601714", "5582973", "5556083", "5538626", "5530015", "5526835", "5522182", "5519724", "5437816", "5432124", "5403511", "5400745", "5349867", "5318907", "5204264", "5155638", "5146855", "5119064", "5018156", "4877488", "4824414", "4794811", "4782209", "4599966", "4533787", "4502821", "4469822", "4452782", "4447254", "4422711", "4383776", "4269832", "4146662", "4091178", "4038036", "4036717", "4035314", "3955159", "3952155", "3878056", "3857495", "3723780", "3723758", "3686597", "3615647", "3579721", "3542215", "3397998", "3374110", "3337841", "3331999", "3322954", "3320096", "3314153"], "score": "700"}, "NCOA3_KAT2B": {"Process": ["GO:0016573", "GO:0032870", "GO:1901701"], "Function": ["GO:0004402", "GO:0003713", "GO:0008134", "GO:0044877"], "Keyword": ["KW-0012", "KW-0010"], "KEGG": ["hsa04919"], "PMID": ["32206298", "32987137", "33123655", "30448397", "31635050", "29875789", "30020984", "30467740", "28053348", "28281641", "27852327", "25263446", "26211391", "26221067", "24586743", "24623376", "24771346", "24809334", "24880616", "25221668", "25281266", "22370642", "23150262", "23175385", "23489423", "23667505", "23874775", "26877888", "22258452", "22438791", "22511639", "22548174", "22562579", "22654870", "22829833", "22859932", "22875992", "21148148", "21310950", "21347390", "21914189", "22035181", "19818358", "19838210", "19953635", "20005308", "20026274", "20110770", "20155818", "20413580", "21152297", "18722564", "19019695", "19207820", "19276888", "19418218", "19488034", "19541426", "19609353", "19718048", "18267973", "18612376", "18673534", "18690289", "18790699", "18957541", "18973695", "17389641", "17697320", "16152593", "16756760", "17014737", "17085477", "16282588", "16305739", "14680484", "14980312", "12885766", "12964942", "11997499", "12049668", "12473178", "10690532", "10839822", "10097092", "9625762", "9697775", "9267036", "30079588", "28057584", "25531332", "23973942", "22817841", "19879981", "24281078", "19401208", "19471584", "25351351", "23363995", "25559572"], "RCTM": ["HSA-1266738"], "PMC": ["7575126", "7083051", "6830083", "6755589", "6684114", "6366863", "6257982", "6201343", "6051662", "5974175", "5453242", "5345028", "5112670", "4976641", "4832313", "4751888", "4515811", "4476953", "4377317", "4285034", "4283218", "4252766", "4210253", "4161836", "4149692", "4066751", "4059211", "4023882", "4017165", "3931753", "3849227", "3835087", "3706316", "3646882", "3642869", "3627054", "3620551", "3620314", "3602921", "3580164", "3546612", "3538952", "3492700", "3459862", "3409189", "3399559", "3371760", "3356008", "3324903", "3309075", "3294022", "3235064", "3180649", "3082895", "3069401", "3036731", "2996789", "2975452", "2938230", "2903613", "2886162", "2886158", "2829352", "2813911", "2808450", "2795054", "2780396", "2748421", "2720417", "2704372", "2696805", "2686084", "2585101", "2579399", "2518564", "2491728", "2443950", "2330239", "2212364", "2048977", "1874640", "1693901", "1617106", "1310520", "1283525", "314456", "201023", "149410", "139359", "133819", "98999", "22349"], "score": "700"}, "YWHAB_YWHAE": {"Process": ["GO:0035308", "GO:0035329", "GO:1900740", "GO:0000165", "GO:0006605", "GO:0016032"], "Component": ["GO:0042470"], "Function": ["GO:0050815", "GO:0042826", "GO:0019904", "GO:0042802"], "Keyword": ["KW-0945"], "KEGG": ["hsa04110", "hsa04114", "hsa04390", "hsa05169", "hsa05203", "hsa04151"], "SMART": ["SM00101"], "InterPro": ["IPR000308", "IPR023409", "IPR023410", "IPR036815"], "Pfam": ["PF00244"], "PMID": ["31390270", "31900205", "31903151", "31906564", "31951614", "32201828", "32257920", "33052135", "30606233", "30819229", "30849994", "30932177", "31024343", "31640562", "29323144", "29357390", "29391437", "29545927", "29616113", "29659518", "29785339", "30224724", "30230243", "30358169", "27790711", "28089448", "28255556", "28388616", "28488527", "28495929", "28615320", "28642874", "28681606", "28869445", "28955992", "28978120", "29029599", "29075177", "29111562", "29125738", "29311893", "26262590", "26553800", "26730736", "26825549", "26910835", "27006476", "27030512", "27066067", "27175590", "27177727", "27370936", "27586495", "27799894", "27899996", "28066720", "28955896", "29263900", "25668240", "25756589", "25862939", "25910681", "25920978", "26013169", "26075596", "26083935", "26160166", "26172220", "26208633", "26220403", "26330055", "26518883", "27168726", "24323493", "24390614", "24569881", "24771694", "24849295", "25059436", "25148076", "25182730", "25243127", "23322019", "23326474", "23359526", "23418452", "23472066", "23483955", "23622247", "23690912", "23767999", "23844263", "23890079", "23912650", "23987511", "24067024", "24069189", "24093049", "24103426", "24161943"], "RCTM": ["HSA-109581"], "NetworkNeighborAL": ["CL:2330"], "PMC": ["7732302", "7119159", "7081424", "6981507", "6968845", "6942259", "6929985", "6805688", "6592853", "6465419", "6408813", "6396547", "6319010", "6283072", "6247021", "6141617", "5979540", "5960261", "5931335", "5876433", "5837747", "5794856", "5794190", "5765030", "5738624", "5735351", "5661649", "5643407", "5640914", "5620260", "5614473", "5613295", "5555655", "5543393", "5501484", "5470001", "5384658", "5321513", "5316486", "5309434", "5179545", "5103945", "5095053", "5083084", "5065984", "5034749", "5009307", "4941282", "4874259", "4859447", "4833811", "4814835", "4814459", "4770214", "4711775", "4702299", "4677599", "4628284", "4583087", "4582189", "4532800", "4491697", "4468146", "4458424", "4430425", "4418230", "4222595", "4163410", "4152753", "4141803", "4120646", "4096569", "4029809", "4004980", "4001879", "3851868", "3848938", "3809755", "3787581", "3786870", "3777936", "3751528", "3733980", "3701049", "3690454", "3653908", "3590290", "3589417", "3572099", "3565341", "3554740", "3542359"], "score": "700"}, "CDK9_MLLT1": {"Process": ["GO:0006368"], "Component": ["GO:0008023"], "KEGG": ["hsa05202"], "PMID": ["31853060", "32075058", "32128251", "32152128", "32265480", "30227759", "31036006", "31238957", "31253180", "31289189", "31428617", "31572684", "31611376", "31930204", "29559471", "29590011", "29673219", "29675107", "29741610", "29792216", "30693017", "28134250", "28241139", "28368303", "28637181", "28641539", "28677499", "28677507", "28858629", "29075615", "26572787", "26745862", "27009097", "27398404", "27478938", "27498870", "27731797", "27732946", "27797603", "26118503", "26225566", "26329395", "26394053", "26571505", "26593443", "26711339", "24524087", "24701579", "24843025", "25116364", "25416801", "25417107", "25509985", "22983086", "23160372", "23352661", "23471103", "23538671", "23891621", "24165037", "24359561", "24409197", "24563734", "22252557", "22483617", "22663077", "22727189", "22829075", "22867873", "22899925", "23110726", "23140174", "20944678", "21242887", "21574958", "21741597", "21763495", "21777475", "21964340", "22100159", "22211660", "22567366", "20153263", "20471948", "20541477", "19956800", "19041602", "26488441", "30889861", "31681706", "23803414", "28819864", "18381591"], "RCTM": ["HSA-112382"], "NetworkNeighborAL": ["CL:16911"], "PMC": ["7138820", "7104407", "7070488", "7061414", "7026398", "6953911", "6823056", "6803505", "6749032", "6747727", "6688092", "6602564", "6599250", "6593535", "6489247", "6466452", "6417506", "6339877", "6031063", "6017356", "5984704", "5966876", "5907674", "5766202", "5765206", "5731639", "5700866", "5700838", "5653440", "5643408", "5497220", "5477466", "5408673", "5342712", "5290273", "5219930", "5172450", "5134743", "5072841", "4996374", "4868789", "4863834", "4816045", "4733046", "4706356", "4700051", "4699444", "4673504", "4646637", "4540610", "4520688", "4344132", "4267630", "4181878", "4034385", "4013717", "4010150", "3950470", "3927937", "3913462", "3882155", "3879180", "3874760", "3800029", "3699421", "3693936", "3679520", "3607232", "3592195", "3589825", "3579158", "3536020", "3515335", "3494656", "3478145", "3414192", "3406988", "3360964", "3335632", "3329803", "3319922", "3272570", "3213248", "3208400", "3174057", "3139146", "3085314", "3032057", "2888888", "2863309", "2824033", "2774266"], "score": "700"}, "VAV2_VAV3": {"Process": ["GO:0030032", "GO:0030168", "GO:0035023", "GO:0038095", "GO:0038096", "GO:0043552", "GO:0048010", "GO:0048013", "GO:0008361", "GO:0007264", "GO:0001525", "GO:0006897", "GO:0043087", "GO:0043065", "GO:0098657", "GO:0016477", "GO:0007186"], "Function": ["GO:0005154", "GO:0005089"], "Keyword": ["KW-0037", "KW-0344", "KW-0727", "KW-0728", "KW-0863"], "KEGG": ["hsa04024", "hsa04062", "hsa04510", "hsa04650", "hsa04660", "hsa04662", "hsa04664", "hsa04666", "hsa04670", "hsa04810"], "SMART": ["SM00033", "SM00109", "SM00252", "SM00325", "SM00326", "SM00233"], "InterPro": ["IPR037832", "IPR022613", "IPR001331", "IPR000219", "IPR001715", "IPR002219", "IPR035899", "IPR036872", "IPR000980", "IPR036860", "IPR001452", "IPR036028", "IPR001849", "IPR011993"], "Pfam": ["PF11971", "PF00130", "PF00307", "PF00621", "PF00017", "PF14604", "PF00018", "PF00169", "PF07653"], "PMID": ["33397922", "33923452", "34205377", "31960810", "32013053", "32143292", "32190703", "32561640", "32579111", "32671844", "30087437", "30580573", "30703063", "30894852", "31072447", "31570505", "31888228", "29124783", "29194596", "29454349", "29682742", "29749392", "29872505", "30008934", "30083818", "30111366", "30127791", "30448225", "28157227", "28193546", "28214347", "28455498", "28811363", "28860633", "28881704", "28927664", "28930674", "28937614", "29100328", "29152145", "29179432", "26838550", "26876204", "26910843", "26972445", "27104658", "27539661", "27922008", "27926862", "25366905", "25426554", "25753037", "25791293", "25964534", "26224100", "26335920", "26337043", "24410994", "24532586", "24699462", "24843022", "24880064", "24886537", "24951798", "25309796", "25383185", "25412913", "25483299", "23271736", "23390493", "23402756", "23566222", "23724134", "23825362", "23825946", "23886475", "23935450", "23935452", "23957315", "23977094", "24072884", "24117814", "24155889", "25033803", "21765461", "22075250", "22456277", "22493691", "22596354", "22640988", "22665989", "22692505", "22786724", "22884313", "22934252", "23033535", "23033540", "23396805", "21460187", "21490975"], "RCTM": ["HSA-109582"], "NetworkNeighborAL": ["CL:1888"], "PMC": ["8234068", "8074089", "7782582", "7450113", "7314548", "7140538", "7064830", "7047796", "7037001", "6952945", "6889896", "6889716", "6512336", "6414452", "6368248", "6344252", "6321979", "6306349", "6230471", "6153599", "6094892", "6088205", "6036418", "5973852", "5946090", "5816374", "5770277", "5760446", "5687602", "5675697", "5666717", "5659285", "5652722", "5651187", "5584305", "5579287", "5430726", "5423457", "5333770", "5291103", "5177621", "5150262", "5003542", "4985511", "4924737", "4894535", "4789784", "4601183", "4591202", "4560063", "4559387", "4385868", "4366846", "4362467", "4309511", "4241504", "4215754", "4192823", "4076632", "4064568", "4017645", "4008149", "3987709", "3951479", "3937847", "3864095", "3842037", "3824381", "3823055", "3807876", "3796521", "3747211", "3720258", "3720249", "3694848", "3665532", "3640915", "3567632", "3566418", "3563642", "3556784", "3485565", "3429564", "3412345", "3364028", "3359958", "3321023", "3262085", "3203328", "3093328", "3072394"], "score": "700"}, "JUN_ATF2": {"Process": ["GO:0003151", "GO:0008637", "GO:0043525", "GO:0050678", "GO:0051090", "GO:0010035", "GO:0008285", "GO:0000122", "GO:0006366", "GO:0008284", "GO:0048646"], "Function": ["GO:0035497", "GO:0001102", "GO:0001085", "GO:0003713", "GO:0001228", "GO:0003682", "GO:0046982", "GO:0019899"], "Keyword": ["KW-0010"], "KEGG": ["hsa05030", "hsa05031", "hsa04668", "hsa04915", "hsa04926", "hsa05161", "hsa05164", "hsa05169", "hsa05203", "hsa05166", "hsa04010"], "SMART": ["SM00338"], "InterPro": ["IPR004827"], "Pfam": ["PF00170", "PF07716"], "PMID": ["31979268", "32047557", "32104259", "32128977", "32179766", "32226409", "32284328", "32292404", "32764964", "32781134", "30347329", "30431087", "30755102", "30768131", "30770640", "30854373", "30984185", "30991642", "31003422", "31057428", "31088482", "31168510", "31212975", "31226872", "31234431", "31289528", "31323958", "31328390", "31450621", "31536594", "31639019", "31684931", "31749808", "31795496", "31798565", "31817379", "31892232", "31905931", "28836366", "28892558", "29194686", "29247845", "29360953", "29361733", "29386018", "29455665", "29462880", "29485616", "29503633", "29526794", "29535637", "29543752", "29545965", "29551126", "29578814", "29615704", "29719472", "29743348", "29812950", "29868516", "29885262", "29921170", "29996942", "30026697", "30038293", "30202816", "30225346", "30301269", "30323123", "30337810", "30439707", "30513819", "30746238", "27225893", "27908544", "28195154", "28197148", "28212892", "28335511", "28336062", "28358311", "28392790", "28467491", "28479419", "28487699", "28503090", "28529499", "28546954", "28622513", "28641113", "28652615", "28658551", "28660665", "28742151", "29021624", "29039486", "29108284", "29178939", "29250056", "29254277"], "RCTM": ["HSA-1257604"], "NetworkNeighborAL": ["CL:2482"], "PMC": ["7368130", "7247295", "7134542", "7080653", "7075962", "7073173", "7027163", "7017144", "6995390", "6981493", "6953032", "6952946", "6868034", "6848066", "6827179", "6802331", "6787449", "6769927", "6752866", "6678287", "6628093", "6627449", "6627103", "6546982", "6546013", "6518732", "6514922", "6514688", "6484328", "6482166", "6450194", "6395401", "6378643", "6344776", "6320818", "6309701", "6297759", "6261293", "6218935", "6213130", "6199952", "6187086", "6140108", "6128227", "6056476", "6050803", "6042370", "6041399", "6014622", "5966554", "5964014", "5926502", "5915954", "5906137", "5883056", "5877728", "5876531", "5855801", "5842331", "5835030", "5820368", "5817727", "5814892", "5795461", "5793417", "5731987", "5716433", "5715390", "5702246", "5680778", "5668017", "5636784", "5582578", "5568468", "5553555", "5524348", "5501488", "5484716", "5457671", "5439391", "5418238", "5415222", "5408670", "5403899", "5371809", "5364133", "5324325", "5321769", "5307367", "5281639", "5137805"], "score": "700"}, "YWHAB_YWHAH": {"Process": ["GO:1900740", "GO:0006886"], "Function": ["GO:0019904"], "KEGG": ["hsa04110", "hsa04114", "hsa04390", "hsa05169", "hsa05203", "hsa04151"], "SMART": ["SM00101"], "InterPro": ["IPR000308", "IPR023409", "IPR023410", "IPR036815"], "Pfam": ["PF00244"], "PMID": ["31903151", "31906564", "32201828", "32257920", "30606233", "30819229", "30845271", "30849994", "31024343", "31284347", "31293364", "31466283", "31480268", "31640562", "31673248", "29357390", "29391437", "29922220", "29956451", "30224724", "30230243", "30360441", "30404014", "28089448", "28681606", "28745316", "28978120", "26216301", "26645691", "26675501", "26708993", "26730736", "26825549", "27006476", "27030512", "27370936", "27696853", "28955896", "29263900", "25668240", "25972815", "26083935", "26172220", "26208633", "26518883", "24323493", "24569881", "24771694", "24849295", "24851016", "25059436", "23326474", "23359526", "23483955", "23622247", "23767999", "23844263", "24103426", "24282540", "24364034", "21960009", "22222486", "22264317", "22279540", "22403526", "22675457", "22768254", "22811265", "21195589", "21232113", "21332526", "21454690", "21853016", "21870863", "21935479", "20205839", "20421926", "20501852", "20729863", "21152247", "25386251", "19558434", "19732746", "17825295", "18445273", "18573912", "18599869", "18724379", "19047086", "19122826", "17932789", "16376886", "15970581", "12855683", "10713667", "8617504", "25793496", "22559202", "26973466", "23851690"], "RCTM": ["HSA-109581"], "NetworkNeighborAL": ["CL:2330"], "PMC": ["7119159", "7081424", "6981507", "6929985", "6815045", "6805688", "6770187", "6770128", "6616158", "6593542", "6465419", "6408813", "6405114", "6396547", "6319010", "6283072", "6231326", "6213971", "6141617", "6111864", "5996103", "5794856", "5794190", "5701092", "5661649", "5620260", "5613295", "5543393", "5334570", "5321513", "5083084", "5034749", "4886928", "4833811", "4814835", "4776125", "4732228", "4731311", "4711775", "4628284", "4586177", "4582189", "4491697", "4430425", "4411971", "4368701", "4222595", "4211473", "4109287", "4029809", "4024956", "4004980", "4001879", "3865737", "3851868", "3840166", "3833273", "3763985", "3751528", "3701049", "3690454", "3645988", "3590290", "3554740", "3542359", "3445701", "3387134", "3364992", "3322420", "3311924", "3293133", "3292963", "3282907", "3261159", "3174199", "3154893", "3142357", "3097257", "3089500", "3034681", "3031722", "2998343", "2894621", "2857666", "2825229", "2613072", "2562544", "2442201", "2390528", "2244797", "2140095"], "score": "700"}, "EPHB2_EPHB3": {"Process": ["GO:0007413", "GO:0021952", "GO:0022038", "GO:0031290", "GO:0060997", "GO:0051965", "GO:0048013", "GO:0060021", "GO:0050770", "GO:0018108", "GO:0001525", "GO:0001655", "GO:0050790"], "Component": ["GO:0030425", "GO:0005887"], "Function": ["GO:0008046", "GO:0005003", "GO:0005524", "GO:0008144"], "Keyword": ["KW-0829", "KW-0524", "KW-0217", "KW-0966", "KW-0067", "KW-0675"], "KEGG": ["hsa04360"], "SMART": ["SM00615", "SM00219", "SM00454", "SM00060"], "InterPro": ["IPR001090", "IPR001426", "IPR011641", "IPR016257", "IPR027936", "IPR001660", "IPR008266", "IPR008979", "IPR020635", "IPR013761", "IPR001245", "IPR003961", "IPR036116", "IPR017441", "IPR000719", "IPR011009", "IPR013783"], "Pfam": ["PF01404", "PF07699", "PF14575", "PF00536", "PF07647", "PF00041", "PF00069", "PF07714"], "PMID": ["34254201", "31949258", "32092051", "32096760", "32188141", "32294981", "32506584", "32509099", "33099474", "33280498", "30102775", "30722785", "30723301", "30816423", "30819650", "30820459", "30881495", "30892626", "30893594", "30906322", "30980212", "31111695", "31149041", "31289549", "31333644", "31354626", "31545551", "31752449", "32038722", "29027285", "29325228", "29498662", "29581239", "29666605", "29731254", "29867988", "30016858", "30031105", "30097457", "30131699", "30275302", "30342492", "27452454", "28147272", "28169277", "28194092", "28209150", "28238796", "28255556", "28262839", "28276447", "28285904", "28595615", "28614915", "28628110", "28747693", "28801576", "28892054", "28931592", "28947178", "29027839", "29081810", "29085283", "29155818", "29184701", "29312933", "26824783", "26870995", "26928051", "27060907", "27092247", "27134739", "27184401", "27260203", "27303268", "27350048", "27525310", "27566565", "27771498", "27882975", "28174748", "30775469", "24933439", "25098665", "25292427", "25417117", "25533791", "25784101", "25810451", "25944917", "26040716", "26075886", "26089344", "26167166", "26385750", "26407069", "26549443", "26666565", "24353053", "24583262"], "RCTM": ["HSA-1266738"], "NetworkNeighborAL": ["CL:416"], "PMC": ["7675649", "7270671", "7226026", "7139586", "7112176", "7096974", "7062470", "7058351", "7009794", "6989475", "6965176", "6888071", "6822245", "6755122", "6637459", "6625753", "6620610", "6540016", "6531304", "6486634", "6456402", "6414155", "6403506", "6393893", "6392779", "6372807", "6362601", "6289657", "6277001", "6196540", "6196006", "6166016", "6159941", "6090375", "6055224", "5987257", "5966337", "5954084", "5891583", "5891041", "5867859", "5774992", "5765519", "5732981", "5714381", "5696613", "5683763", "5658245", "5657559", "5649188", "5610807", "5554139", "5546907", "5529509", "5523019", "5512275", "5463316", "5355632", "5346155", "5343589", "5342522", "5337985", "5314624", "5309434", "5300889", "5299699", "5294649", "5247319", "5193118", "5008291", "4983719", "4979554", "4924994", "4898815", "4882317", "4853906", "4841194", "4821289", "4774052", "4678660", "4660216", "4639416", "4583388", "4563730", "4549176", "4481163", "4468085", "4388660", "4289421", "4234705", "4113727"], "score": "700"}, "VAV3_VAV2": {"Process": ["GO:0030032", "GO:0030168", "GO:0035023", "GO:0038095", "GO:0038096", "GO:0043552", "GO:0048010", "GO:0048013", "GO:0008361", "GO:0007264", "GO:0001525", "GO:0006897", "GO:0043087", "GO:0043065", "GO:0098657", "GO:0016477", "GO:0007186"], "Function": ["GO:0005154", "GO:0005089"], "Keyword": ["KW-0037", "KW-0344", "KW-0727", "KW-0728", "KW-0863"], "KEGG": ["hsa04024", "hsa04062", "hsa04510", "hsa04650", "hsa04660", "hsa04662", "hsa04664", "hsa04666", "hsa04670", "hsa04810"], "SMART": ["SM00033", "SM00109", "SM00252", "SM00325", "SM00326", "SM00233"], "InterPro": ["IPR037832", "IPR022613", "IPR001331", "IPR000219", "IPR001715", "IPR002219", "IPR035899", "IPR036872", "IPR000980", "IPR036860", "IPR001452", "IPR036028", "IPR001849", "IPR011993"], "Pfam": ["PF11971", "PF00130", "PF00307", "PF00621", "PF00017", "PF14604", "PF00018", "PF00169", "PF07653"], "PMID": ["33397922", "33923452", "34205377", "31960810", "32013053", "32143292", "32190703", "32561640", "32579111", "32671844", "30087437", "30580573", "30703063", "30894852", "31072447", "31570505", "31888228", "29124783", "29194596", "29454349", "29682742", "29749392", "29872505", "30008934", "30083818", "30111366", "30127791", "30448225", "28157227", "28193546", "28214347", "28455498", "28811363", "28860633", "28881704", "28927664", "28930674", "28937614", "29100328", "29152145", "29179432", "26838550", "26876204", "26910843", "26972445", "27104658", "27539661", "27922008", "27926862", "25366905", "25426554", "25753037", "25791293", "25964534", "26224100", "26335920", "26337043", "24410994", "24532586", "24699462", "24843022", "24880064", "24886537", "24951798", "25309796", "25383185", "25412913", "25483299", "23271736", "23390493", "23402756", "23566222", "23724134", "23825362", "23825946", "23886475", "23935450", "23935452", "23957315", "23977094", "24072884", "24117814", "24155889", "25033803", "21765461", "22075250", "22456277", "22493691", "22596354", "22640988", "22665989", "22692505", "22786724", "22884313", "22934252", "23033535", "23033540", "23396805", "21460187", "21490975"], "RCTM": ["HSA-109582"], "NetworkNeighborAL": ["CL:1888"], "PMC": ["8234068", "8074089", "7782582", "7450113", "7314548", "7140538", "7064830", "7047796", "7037001", "6952945", "6889896", "6889716", "6512336", "6414452", "6368248", "6344252", "6321979", "6306349", "6230471", "6153599", "6094892", "6088205", "6036418", "5973852", "5946090", "5816374", "5770277", "5760446", "5687602", "5675697", "5666717", "5659285", "5652722", "5651187", "5584305", "5579287", "5430726", "5423457", "5333770", "5291103", "5177621", "5150262", "5003542", "4985511", "4924737", "4894535", "4789784", "4601183", "4591202", "4560063", "4559387", "4385868", "4366846", "4362467", "4309511", "4241504", "4215754", "4192823", "4076632", "4064568", "4017645", "4008149", "3987709", "3951479", "3937847", "3864095", "3842037", "3824381", "3823055", "3807876", "3796521", "3747211", "3720258", "3720249", "3694848", "3665532", "3640915", "3567632", "3566418", "3563642", "3556784", "3485565", "3429564", "3412345", "3364028", "3359958", "3321023", "3262085", "3203328", "3093328", "3072394"], "score": "700"}, "CD40LG_TNFSF13B": {"Process": ["GO:0048305", "GO:0031295", "GO:0033209", "GO:0042102", "GO:0010469", "GO:0008283", "GO:0050776", "GO:0006955"], "Function": ["GO:0005164", "GO:0005125"], "Keyword": ["KW-0202", "KW-0735", "KW-0964"], "KEGG": ["hsa04672", "hsa04064", "hsa04060"], "SMART": ["SM00207"], "InterPro": ["IPR006052", "IPR008983"], "Pfam": ["PF00229"], "PMID": ["33401206", "33466423", "33544740", "33554422", "33737335", "33745138", "31778409", "31937236", "31964950", "31978964", "31980946", "31998782", "32014267", "32080323", "32082329", "32093296", "32099443", "32102441", "32107989", "32117252", "32128179", "32153573", "32154409", "32155826", "32170099", "32181273", "32183811", "32188016", "32194857", "32242984", "32265906", "32265938", "32587588", "32655571", "32737068", "32791989", "32890026", "32989538", "29302052", "30041943", "30240897", "30312743", "30353642", "30406499", "30466774", "30501463", "30549419", "30565244", "30584795", "30604754", "30605261", "30612320", "30617116", "30636005", "30683701", "30718914", "30719163", "30775617", "30778348", "30796732", "30800289", "30814299", "30838001", "30845223", "30846990", "30872779", "30873171", "30874345", "30874353", "30874354", "30874356", "30874357", "30874358", "30882006", "30921706", "30926529", "30930983", "30936877", "30940885", "30971291", "30986254", "31003546", "31009255", "31024553", "31099896", "31120187", "31123892", "31138743", "31156633", "31157670", "31165780", "31175312", "31178867", "31181279", "31183387", "31205739", "31214186", "31225793", "31226726", "31231554"], "RCTM": ["HSA-1280215"], "PMC": ["8349226", "8248326", "7988765", "7864411", "7796485", "7425608", "7324671", "7297983", "7139533", "7105615", "7105607", "7103699", "7088447", "7084946", "7079408", "7073041", "7072434", "7070834", "7070037", "7063417", "7058416", "7057201", "7053194", "7050993", "7047318", "7044354", "7040062", "7033120", "7020776", "7007776", "7005102", "6986270", "6981106", "6972945", "6970489", "6958715", "6909256", "6851767", "6800599", "6771625", "6728221", "6721834", "6686178", "6653682", "6636905", "6626622", "6565627", "6563061", "6561116", "6558181", "6555800", "6546165", "6543461", "6538780", "6537874", "6537078", "6529568", "6518944", "6515208", "6512050", "6492258", "6464228", "6464033", "6458835", "6446868", "6445281", "6440212", "6431612", "6425348", "6424124", "6422174", "6422051", "6422038", "6405045", "6400972", "6394565", "6393370", "6393264", "6389649", "6387711", "6369170", "6365354", "6364374", "6360418", "6355359", "6327962", "6318318", "6309314", "6307843", "6304686", "6033699"], "score": "700"}, "RPL11_RPS19": {"Process": ["GO:0042255", "GO:0000184", "GO:0006364", "GO:0006413", "GO:0006614", "GO:0022618"], "Component": ["GO:0022626", "GO:0044391", "GO:0005730"], "Keyword": ["KW-1024", "KW-0689"], "KEGG": ["hsa03010"], "PMID": ["31799629", "31855845", "31956894", "31987048", "32198344", "29930300", "30515771", "30691003", "30700418", "30881276", "31208452", "31355022", "31503426", "31523176", "31619461", "31792295", "31839986", "29044489", "29182601", "29364875", "29470984", "29530001", "29745857", "29855342", "29915914", "30228860", "30233640", "30275003", "30411682", "30524470", "30559313", "27882484", "28179501", "28264936", "28376382", "28561686", "28673543", "28831158", "28835260", "28838067", "28931864", "29186115", "29296843", "26713410", "26722357", "26764228", "26993775", "27042854", "27169803", "27432187", "27517048", "27556864", "27734913", "27884178", "25385494", "25424902", "25575543", "25946618", "25987256", "26097180", "26138676", "26185635", "26251151", "26258650", "26305041", "26447946", "26474164", "26565899", "26620704", "24252615", "24453067", "24463277", "24526220", "24550838", "24558476", "24634369", "24675553", "24888387", "24952648", "25042156", "25058426", "25098371", "25132370", "25189322", "25210520", "25332393", "25473889", "25512719", "26676230", "22391559", "22525275", "23252420", "23449473", "23812780", "23935987", "23990987", "24098154", "22058113", "22120640", "22198155"], "RCTM": ["HSA-1266738"], "NetworkNeighborAL": ["CL:14985"], "PMC": ["7129236", "7102943", "7083877", "6986143", "6954397", "6901453", "6893189", "6889351", "6825869", "6743284", "6637096", "6636591", "6587714", "6580590", "6428670", "6416817", "6406545", "6318771", "6298857", "6262175", "6169821", "6169730", "6127601", "6117846", "6066791", "6066594", "5998885", "5984324", "5937275", "5927778", "5886338", "5848553", "5808082", "5728147", "5607337", "5569505", "5567254", "5553558", "5501179", "5376749", "5138049", "5132128", "5123215", "5062126", "5029667", "5014181", "5010382", "4969525", "4884523", "4844018", "4820113", "4684094", "4679378", "4665321", "4644233", "4633970", "4608755", "4598024", "4545674", "4530889", "4528055", "4515145", "4498849", "4426964", "4380436", "4342353", "4332597", "4294388", "4255456", "4251057", "4227798", "4211992", "4169864", "4155177", "4123107", "4087046", "4020712", "4005692", "3972785", "3928369", "3912750", "3797874", "3789817", "3751397", "3747179", "3736832", "3723895", "3609920", "3586312", "3319152", "3310385"], "score": "700"}, "ACADM_CPT2": {"Process": ["GO:0006635", "GO:0019216"], "Component": ["GO:0031966"], "Keyword": ["KW-0276", "KW-0809", "KW-0496"], "KEGG": ["hsa00071", "hsa01212", "hsa03320"], "PMID": ["32978841", "33735665", "33798965", "33885999", "34092291", "34224565", "34253361", "31922217", "32165613", "32206097", "32272925", "30367149", "30920876", "30995737", "31096821", "31102342", "31240151", "31323923", "31625810", "31636805", "31640247", "29146411", "29254681", "29352962", "29459688", "29659013", "29731766", "29789270", "29882869", "29901150", "29945626", "30092766", "30104639", "30242180", "30327559", "30344430", "30420298", "30477112", "28369071", "28420087", "28512781", "28647730", "28805685", "28877457", "28915578", "28977850", "29177110", "26757163", "26854223", "27195819", "27250500", "27444743", "27534809", "27537682", "27727308", "27898069", "25573745", "25712450", "25811481", "25815008", "26301223", "26303601", "26589966", "28649538", "24412531", "24708519", "24983359", "25045214", "25236884", "25375880", "26015978", "23262437", "23322164", "23575800", "23674167", "23791526", "23966849", "23968980", "24265809", "24275630", "20947216", "22586586", "22587661", "22841441", "22989098", "21220704", "21270274", "21483766", "22303341", "20037589", "20195903", "20197053", "20634953", "20820751", "20831792", "20957001", "19066312", "19194461", "20648231", "18171348"], "RCTM": ["HSA-1430728"], "NetworkNeighborAL": ["CL:21413"], "PMC": ["8128834", "7821272", "7146901", "7103614", "7101856", "7069076", "7067801", "7010223", "6921463", "6835511", "6768323", "6766118", "6756110", "6669744", "6525329", "6515064", "6498828", "6338077", "6334305", "6306737", "6306377", "6245668", "6191945", "6155071", "6142816", "6105390", "6089997", "6085695", "6072228", "6026316", "6025059", "6020307", "5927624", "5920142", "5889507", "5828294", "5818499", "5784329", "5699504", "5617410", "5609489", "5593549", "5578152", "5471402", "5412415", "5397069", "5290354", "5116297", "5077701", "5058478", "4990255", "4966159", "4957084", "4940302", "4890244", "4758873", "4718505", "4525064", "4374878", "4362360", "4357137", "4349982", "4241130", "4223041", "4089551", "4085783", "4077577", "3997234", "3995348", "3979458", "3886738", "3827197", "3773904", "3744394", "3579616", "3563428", "3495906", "3458880", "3439134", "3402323", "3268598", "3069965", "3031098", "3028366", "3027841", "2950079", "2944240", "2905823", "2902514", "2847690", "2646050"], "score": "700"}, "FZD8_FZD1": {"Process": ["GO:0035567", "GO:0060070", "GO:0035239", "GO:0080135"], "Function": ["GO:0042813", "GO:0017147", "GO:0030165", "GO:0004930", "GO:0005102"], "Keyword": ["KW-0879", "KW-0217", "KW-0297", "KW-0832"], "KEGG": ["hsa05217", "hsa04916", "hsa04150", "hsa04310", "hsa04390", "hsa04550", "hsa04934", "hsa05166", "hsa05205", "hsa05224", "hsa05225", "hsa05226", "hsa05165", "hsa05200"], "SMART": ["SM01330", "SM00063"], "InterPro": ["IPR000539", "IPR015526", "IPR020067", "IPR036790", "IPR017981"], "Pfam": ["PF01534", "PF01392"], "PMID": ["17545618", "33618667", "31900634", "32049522", "32052562", "32083079", "32203052", "32211321", "30347517", "30378175", "30707741", "30737406", "30841855", "30849938", "31036548", "31249432", "31285641", "31452509", "31535084", "31581624", "31620445", "31733054", "31905596", "29523784", "29632210", "29675109", "29789460", "29867155", "30183492", "30304675", "30386103", "30516471", "30555565", "27722925", "28147310", "28276104", "28331224", "28885975", "29029485", "26597759", "26778749", "26849959", "27555740", "27698350", "27744318", "27965955", "28082976", "25156440", "25172549", "25635857", "25644719", "25814644", "25892522", "26025608", "26126266", "26132195", "26566235", "26675214", "24492943", "24599775", "24860427", "24897117", "24995284", "25393765", "22833265", "23333523", "23345222", "23445611", "23548730", "23784673", "23861788", "23881048", "23987510", "24091014", "24386373", "21850537", "21982879", "22606268", "22647544", "22817897", "23076981", "23152409", "26069618", "20848536", "20967887", "21352958", "21533542", "21636130", "21752258", "21970630", "22028899", "22145649", "19623618", "20171206", "19664639", "19842206", "20148181", "18215320", "18364260", "18671253"], "RCTM": ["HSA-162582"], "NetworkNeighborAL": ["CL:5714"], "PMC": ["7901191", "7138577", "7131918", "7104226", "7076154", "7005411", "6981812", "6874837", "6801662", "6759626", "6751089", "6711705", "6599440", "6589473", "6503981", "6460915", "6408821", "6404335", "6399045", "6368630", "6358104", "6338448", "6284576", "6281319", "6276305", "6269726", "6209578", "5986784", "5983605", "5924918", "5907676", "5844884", "5630385", "5590807", "5428310", "5362476", "5183615", "5127792", "5087658", "5059456", "4968609", "4903174", "4842149", "4686014", "4643911", "4640679", "4628881", "4492542", "4488846", "4484057", "4437483", "4332439", "4311913", "4304994", "4297187", "4287412", "4276498", "4230946", "4170800", "4163545", "4083010", "4066683", "4045932", "4031291", "4029016", "3965270", "3940357", "3875538", "3701684", "3690158", "3624033", "3583648", "3564519", "3458933", "3351461", "3350791", "3261222", "3237830", "3198762", "3197532", "3180925", "3173947", "3162575", "3064522", "3004361", "2854211", "2817969", "2754272", "2566905", "2452985", "2254434"], "score": "700"}, "FGF9_FGF18": {"Process": ["GO:0030949", "GO:0036092", "GO:0002062", "GO:0008543", "GO:0046854", "GO:0030324", "GO:0051897", "GO:0001503", "GO:0018108", "GO:0001525", "GO:1901342", "GO:0000165", "GO:0030335", "GO:0043410", "GO:0010469", "GO:0009887", "GO:0008284", "GO:0007267", "GO:0051094", "GO:0051240", "GO:0045595"], "Function": ["GO:0005104", "GO:0016303", "GO:0046934", "GO:0008083", "GO:0004713", "GO:0005088"], "Keyword": ["KW-0339"], "KEGG": ["hsa05218", "hsa04014", "hsa04015", "hsa04810", "hsa05224", "hsa05226", "hsa04010", "hsa04151", "hsa05200"], "SMART": ["SM00442"], "InterPro": ["IPR002209", "IPR008996"], "Pfam": ["PF00167"], "PMID": ["31988589", "32156311", "32161315", "32214225", "32973962", "33080014", "33172093", "30203000", "30357827", "30544046", "30634399", "30930931", "31260189", "31527449", "31801200", "29194731", "29655165", "30349543", "27757968", "27816766", "27906752", "28340475", "28406928", "28445472", "28716426", "28717200", "28856849", "29259709", "26073083", "26453795", "26454097", "26748348", "26750754", "26773067", "26794256", "26813160", "27041213", "27052727", "27148532", "27604951", "27614836", "27699175", "27803896", "27879395", "28049184", "28074096", "28239613", "24619956", "25451979", "25464167", "25473897", "25792845", "25854632", "26416438", "26600631", "24146310", "24530577", "24899248", "25001852", "25100530", "25446537", "25679016", "26273516", "22074045", "23403721", "23502464", "23536803", "23660502", "23732477", "23902722", "23936839", "24159602", "22298898", "22701813", "23019343", "23166609", "21087601", "21330545", "21767389", "22164131", "20215063", "20228166", "20234367", "20348033", "20380870", "20472108", "20507176", "20547837", "20727874", "20981833", "21124973", "21253310", "19218784", "19219044", "19296538", "19322767", "19453519", "19508171", "19755711", "18362893"], "RCTM": ["HSA-109704"], "NetworkNeighborAL": ["CL:277"], "PMC": ["7672634", "7672426", "7507293", "7096399", "7066162", "7063800", "6969880", "6928864", "6769772", "6733256", "6544179", "6423913", "6356571", "6342657", "6317429", "6187966", "5976510", "5743625", "5743437", "5725923", "5514109", "5499705", "5425227", "5390990", "5367848", "5356568", "5321573", "5198191", "5173412", "5149076", "5142371", "5133699", "5067508", "5028827", "5015060", "4874483", "4842327", "4833700", "4829580", "4826646", "4819196", "4803473", "4801039", "4751583", "4728497", "4707489", "4692467", "4687713", "4640438", "4472122", "4437198", "4360790", "4359266", "4358898", "4323088", "4261049", "4162857", "4155171", "4105836", "4072742", "3823400", "3789391", "3750311", "3737481", "3726015", "3725683", "3695728", "3664927", "3660835", "3634461", "3607600", "3501079", "3499550", "3387510", "3373204", "3320855", "3271798", "3236336", "3230033", "3057077", "3021730", "2991485", "2987799", "2900703", "2900151", "2884999", "2879862", "2875275", "2853090", "2820336", "2676118"], "score": "700"}, "GRIN1_GRIN2C": {"Process": ["GO:0098976", "GO:1903539", "GO:0035235", "GO:0097553", "GO:0060079", "GO:0050905", "GO:0019722", "GO:0048167", "GO:0000165", "GO:0007420"], "Component": ["GO:0017146", "GO:0045211"], "Function": ["GO:0004972", "GO:0022849", "GO:0005234", "GO:0005088", "GO:0022839"], "Keyword": ["KW-1071", "KW-0628", "KW-0460", "KW-0106", "KW-0675"], "KEGG": ["hsa04713", "hsa04720", "hsa05014", "hsa05030", "hsa05031", "hsa05033", "hsa04724", "hsa05034", "hsa04020", "hsa05010", "hsa04024", "hsa04080"], "SMART": ["SM00079", "SM00918"], "InterPro": ["IPR001320", "IPR001508", "IPR001828", "IPR019594", "IPR028082"], "Pfam": ["PF00060", "PF00497", "PF01094", "PF10613"], "PMID": ["33326224", "34100982", "30767094", "31969570", "31987864", "32216748", "33131183", "29446949", "30503374", "30622023", "30696941", "30838024", "30964201", "31097624", "31160332", "31189778", "31371965", "31444392", "31500132", "31717513", "31942532", "27956743", "29099938", "29285738", "29365063", "29535352", "29559384", "29568275", "29644724", "29681796", "29684474", "29741614", "29788757", "29793153", "29978141", "30037851", "30075003", "30099049", "30139821", "30410047", "30454701", "30479490", "30513524", "26724279", "26915421", "27523302", "27565459", "28029335", "28095420", "28186717", "28210212", "28284346", "28303017", "28377535", "28511693", "28514141", "28582391", "28588066", "28761055", "28912557", "29205034", "29259522", "26277529", "26751491", "27158117", "27195522", "27216696", "27618671", "27656287", "27657445", "27803647", "27814790", "27840603", "27916457", "25341010", "25446446", "25450229", "25798908", "25817857", "25817860", "25896831", "25905723", "25914618", "26229101", "26282925", "26441533", "24504116", "24512267", "24523671", "24561802", "24607230", "24614743", "24801624", "24851087", "25023300", "25128848", "25205677", "25221411", "25278838", "25295256"], "RCTM": ["HSA-112314"], "NetworkNeighborAL": ["CL:8450"], "PMC": ["8257547", "7894158", "7293934", "7099774", "7058367", "7043280", "6976569", "6887971", "6880709", "6769661", "6756203", "6751295", "6707325", "6628604", "6620419", "6553570", "6551259", "6389608", "6368479", "6247487", "6224407", "6174581", "6110051", "6105539", "6086378", "6080888", "6075769", "6050087", "6049029", "6029435", "5897658", "5852066", "5849730", "5838819", "5837214", "5788303", "5733858", "5656050", "5640446", "5623085", "5599507", "5559341", "5542567", "5537304", "5508192", "5468507", "5459333", "5433008", "5398286", "5384360", "5327448", "5288376", "5279892", "5240934", "5182123", "5084684", "5083716", "5075510", "5068091", "5033714", "5024723", "5023786", "4961579", "4919246", "4915531", "4808798", "4645613", "4641752", "4585040", "4564302", "4503220", "4475761", "4452458", "4428310", "4417293", "4408097", "4391264", "4370573", "4330085", "4322862", "4201136", "4188808", "4180637", "4165314", "4162028", "4027860", "4023453", "3983368", "3962659", "3957490", "3905203"], "score": "700"}, "GRIK3_GRIK4": {"Process": ["GO:0035235", "GO:0060079", "GO:0035725", "GO:0071805"], "Component": ["GO:0045211", "GO:0098793", "GO:0005887"], "Function": ["GO:0015277", "GO:0005234", "GO:0022839"], "Keyword": ["KW-1071", "KW-0628", "KW-0675"], "KEGG": ["hsa04724", "hsa04080"], "SMART": ["SM00079", "SM00918"], "InterPro": ["IPR001320", "IPR001508", "IPR001828", "IPR019594", "IPR028082"], "Pfam": ["PF00060", "PF00497", "PF01094", "PF10613"], "PMID": ["31874243", "32143135", "29270706", "30302614", "30818767", "30977227", "31105534", "31182681", "31211282", "31500132", "31767166", "31844109", "29726122", "29728616", "29988380", "30213766", "27896966", "28041893", "28235022", "28631555", "29058671", "26448475", "26834558", "27346345", "25315318", "26528412", "24449200", "24523671", "24605182", "24858010", "24859608", "25139762", "25278838", "25485088", "25538565", "22974439", "23357115", "23798491", "24042195", "24403871", "24967301", "22203159", "22509486", "22659471", "22948074", "23316138", "20859245", "21129167", "21215464", "21256604", "21734292", "21791290", "21963369", "22114280", "22291662", "19737573", "19840778", "19962997", "20026616", "20518018", "20655886", "20825266", "20837679", "20850188", "20951142", "21206529", "18655795", "19125103", "19440371", "19471044", "19737383", "19778510", "16325263", "7612880", "24348335", "29280965", "23878504", "28264064", "28380666", "26185765", "24224102", "19440498", "31245629", "25141211", "21971560", "24116269", "28820053", "22253750", "19204789", "30210294", "26597662", "23940528", "23818122", "21498463", "29910712", "22518105", "26809998", "27055615", "23340501", "20382182"], "RCTM": ["HSA-112314"], "NetworkNeighborAL": ["CL:8538"], "PMC": ["7193548", "7058404", "6915710", "6807305", "6769661", "6618265", "6594814", "6594566", "6562183", "6499003", "6429472", "6420462", "6420428", "6267532", "6123546", "6081233", "6023982", "5992399", "5935682", "5843978", "5796019", "5665649", "5501956", "5447474", "5415360", "5338779", "5325551", "4963241", "4851471", "4749142", "4720004", "4707095", "4627912", "4491549", "4363164", "4258047", "4257153", "4194049", "4172534", "4165314", "4145244", "4130219", "4107312", "4107164", "4045565", "3937208", "3905203", "3880830", "3847582", "3808892", "3800450", "3792192", "3763755", "3751972", "3734191", "3716414", "3595388", "3566713", "3540408", "3520510", "3430855", "3325487", "3324185", "3310160", "3268896", "3258248", "3253881", "3249828", "3237056", "3205262", "3148853", "3145919", "3074000", "3051042", "3009476", "3000412", "2993462", "2991425", "2945695", "2926221", "2876335", "2847504", "2828140", "2813386", "2787847", "2762009", "2756730", "2753569", "2679603", "2679203", "2635851"], "score": "700"}, "IL2RG_IL7": {"Process": ["GO:0038111"], "KEGG": ["hsa04630", "hsa04060", "hsa04151", "hsa05200"], "PMID": ["33950229", "34066732", "34248995", "31622625", "31911623", "31947775", "31998790", "32009319", "32019891", "32072341", "32144749", "32181275", "32210273", "32210945", "32223753", "32392633", "32791329", "32871045", "29625134", "29939941", "30087442", "30483789", "30552164", "30559170", "30579863", "30591446", "30595449", "30608984", "30622570", "30651344", "30683858", "30709499", "30712873", "30755435", "30770814", "30778343", "30837986", "30850736", "30854108", "30856173", "30886618", "30899058", "30903457", "30922400", "30926235", "30936864", "30941146", "30995502", "31018996", "31024866", "31040928", "31100039", "31110501", "31131543", "31134127", "31137085", "31142503", "31145756", "31179236", "31183385", "31191551", "31200766", "31208153", "31213010", "31214177", "31221971", "31244832", "31278476", "31286412", "31316752", "31349155", "31366568", "31388390", "31405895", "31420016", "31428098", "31434874", "31500206", "31545408", "31597342", "31620118", "31628331", "31637014", "31658584", "31681330", "31736942", "31766350", "31781102", "31817502", "31822609", "31835562", "31842407", "31863205", "28339682", "29038115", "29151581", "29183988", "29290617", "29304123", "29342108"], "RCTM": ["HSA-1266695"], "NetworkNeighborAL": ["CL:3912"], "PMC": ["8264782", "8151260", "7861144", "7574875", "7424196", "7335320", "7142052", "7104540", "7093455", "7067701", "7063414", "7035474", "7016531", "6997287", "6970498", "6966642", "6966522", "6954904", "6946674", "6940894", "6940872", "6936713", "6925074", "6861185", "6831519", "6829590", "6829352", "6811606", "6802119", "6801424", "6799837", "6776186", "6767322", "6760365", "6733707", "6704073", "6698010", "6697593", "6695501", "6688484", "6684253", "6682577", "6627916", "6627042", "6625337", "6611138", "6586630", "6581000", "6567551", "6554437", "6549489", "6542544", "6538686", "6534087", "6532063", "6524690", "6522741", "6515191", "6501202", "6499215", "6481321", "6477155", "6460992", "6437964", "6434998", "6431630", "6428861", "6428341", "6409349", "6400800", "6398589", "6389733", "6377622", "6373736", "6369708", "6358025", "6354733", "6347616", "6329660", "6320602", "6319713", "6301133", "6297798", "6207709", "6170730", "6120701", "5860916", "5796219", "5773236", "5748853", "5576036"], "score": "700"}, "SDC4_SDC3": {"Process": ["GO:0001523", "GO:0006024", "GO:0006027", "GO:0050900"], "Component": ["GO:0005796", "GO:0043202", "GO:0009986"], "Keyword": ["KW-0357"], "KEGG": ["hsa04514"], "SMART": ["SM00294"], "InterPro": ["IPR001050", "IPR027789", "IPR030479", "IPR003585"], "Pfam": ["PF01034"], "PMID": ["32602655", "33170350", "32049798", "32133006", "32220631", "32232475", "32265741", "32292405", "32411604", "32453780", "32764936", "29626500", "30488311", "30621228", "30718543", "30952866", "31005587", "31091226", "31092256", "31182980", "31183318", "31300004", "31308409", "31611818", "31695352", "31719623", "31896526", "31942333", "29310785", "29538177", "29968393", "30129974", "30149916", "30252838", "30261919", "30352976", "30388423", "30588283", "30619849", "28194317", "28211170", "28256016", "28404852", "28456089", "28464847", "28893664", "28906279", "28943240", "28973369", "29016732", "29166613", "29207576", "29487760", "26513707", "26783962", "26796346", "26801396", "26819769", "26869927", "27030596", "27042182", "27100505", "27101845", "27143125", "27235146", "27279133", "27545211", "27694984", "27757223", "27941332", "27965938", "25047058", "25325982", "25412292", "25575567", "25600875", "25617766", "25617851", "25658628", "25995222", "26068620", "26149933", "26248268", "26293675", "26381016", "26393505", "26420915", "27551441", "24101444", "24299739", "24367128", "24447567", "24531379", "24570896", "24664432", "24747722", "24751902", "24782779", "24937430", "24969620"], "RCTM": ["HSA-109582"], "NetworkNeighborAL": ["CL:10464"], "PMC": ["7372001", "7293924", "7274463", "7198871", "7118926", "7096581", "7040480", "7035007", "6952133", "6940629", "6851098", "6773826", "6718058", "6629623", "6625118", "6547016", "6521409", "6519803", "6515157", "6515153", "6450910", "6362000", "6359630", "6344239", "6306439", "6304294", "6274924", "6262894", "6221024", "6170735", "6161400", "6155486", "6125479", "6087666", "5852548", "5803554", "5777671", "5751208", "5702939", "5659767", "5634708", "5627677", "5568419", "5542909", "5512541", "5469255", "5414233", "5301975", "5293220", "5127826", "5064903", "5046136", "4979527", "4975577", "4920151", "4906230", "4884972", "4875798", "4862366", "4855150", "4853023", "4794588", "4792653", "4745686", "4735372", "4731230", "4722750", "4706964", "4624626", "4600393", "4579069", "4569789", "4531098", "4467083", "4464813", "4458332", "4408084", "4374057", "4305314", "4305309", "4131689", "4111864", "4082292", "4074566", "4071405", "4070883", "3994096", "3988664", "3986550", "3976768", "3917325"], "score": "700"}}
