# Supplementary material for: NETME: on-the-fly knowledge network construction from biomedical literature
Source: Appl Netw Sci. 2022 Jan 6;7(1):1. doi: 10.1007/s41109-021-00435-x (PMC8733431; doi:10.1007/s41109-021-00435-x)
Supplement: Supplementary file 4 — Additional file 4. The json files storing all gene1-gene2 pairs used in the first case study having String scores ranging from 800 to 900. The main key of each record is the name ofthe two genes concatenated by "-". The lists of documents, are under the sub-keys "PMID" and "PMC". [file 41109_2021_435_MOESM4_ESM.json]

{"RPA2_RPA3": {"Process": ["GO:0000724", "GO:0006283", "GO:0006284", "GO:0006293", "GO:0006294", "GO:0006296", "GO:0006297", "GO:0006298", "GO:0032201", "GO:0036297", "GO:0042276", "GO:0042769", "GO:0070987", "GO:1900034", "GO:0000082", "GO:0007346"], "Component": ["GO:0005662"], "Function": ["GO:0003684", "GO:0003697"], "Keyword": ["KW-0233", "KW-0235", "KW-0234", "KW-1017", "KW-0832", "KW-0007"], "KEGG": ["hsa03430", "hsa03030", "hsa03420", "hsa03440", "hsa03460"], "InterPro": ["IPR012340"], "PMID": ["31925419", "32111042", "32203554", "33127641", "29588158", "30723327", "30975033", "30996823", "31249811", "31492859", "31570747", "31582797", "28754468", "29150435", "29476094", "29807999", "29848906", "29934626", "30046110", "30464262", "30705876", "27364693", "28046023", "28100698", "28575657", "28607004", "28666352", "28732250", "28934470", "28954549", "29187845", "26865925", "27058167", "27068393", "27131385", "27230542", "27307058", "27318187", "27387285", "27641979", "27690379", "27818175", "27984589", "25542993", "25582599", "25787788", "25890248", "25987764", "26004442", "26082923", "26134950", "26170237", "26365377", "26491943", "24292079", "24335281", "24398374", "24407855", "24819595", "24824831", "25249620", "25278952", "25348395", "22797063", "23267009", "23303776", "23601052", "23671665", "23755068", "23823326", "23826127", "23962067", "24029589", "24204272", "24244547", "21976728", "22086929", "22167675", "22197419", "22244753", "22500657", "22578086", "22629318", "22698072", "22916030", "22976179", "22976188", "22977173", "21107010", "21122064", "21193212", "21459001", "21589926", "21816181", "21858012", "22073223", "22099311", "20184389", "20197317", "20515430"], "RCTM": ["HSA-110312"], "NetworkNeighborAL": ["CL:12618"], "PMC": ["7939470", "7155769", "7117779", "7084771", "7038936", "6989217", "6776656", "6768877", "6731267", "6582772", "6527274", "6477918", "6451162", "6368398", "6344441", "6165710", "6048350", "6015067", "6006513", "5962345", "5824887", "5766198", "5748837", "5694782", "5587784", "5564310", "5510000", "5459755", "5389570", "5327499", "5207518", "5192008", "5173396", "5161316", "5045167", "5031800", "5031224", "5027503", "4937323", "4895045", "4846377", "4828845", "4716839", "4710682", "4669849", "4652753", "4629249", "4575890", "4456234", "4451417", "4421002", "4417437", "4365408", "4344740", "4318771", "4271829", "4227788", "4191430", "4180718", "4166229", "4135522", "4096848", "4019591", "3950690", "3914693", "3914683", "3820547", "3816740", "3812037", "3811109", "3804075", "3713622", "3713611", "3691326", "3664778", "3663727", "3651755", "3650004", "3575853", "3561959", "3510507", "3464605", "3434287", "3420925", "3399738", "3356368", "3274598", "3273820", "3249116", "3222871", "3208561", "3171583", "3157352", "3092760", "3076028", "3072075", "3030355", "2906097", "2896508", "2847624"], "score": "800"}, "RBL1_E2F5": {"Component": ["GO:0005667"], "Function": ["GO:0008134"], "KEGG": ["hsa04350", "hsa04110", "hsa04218"], "PMID": ["31936320", "32081131", "32105419", "32132598", "32155915", "32196499", "30703085", "30711375", "30723127", "30814976", "30833638", "30846544", "30863749", "30959874", "30982746", "31069222", "31270324", "31400114", "31557971", "31604914", "31727874", "29030810", "29059406", "29468550", "29689621", "29692417", "29725503", "29805583", "29855511", "29934327", "29942794", "30084175", "30101008", "30185212", "30322449", "30349650", "30481166", "30517867", "30532172", "30590042", "27770701", "27836727", "27966456", "28127048", "28248303", "28405244", "28439018", "28445155", "28460414", "28479958", "28497998", "28550162", "28600888", "28607595", "28640249", "28812991", "28817550", "28820495", "28843398", "28865172", "28920576", "28979847", "29048367", "29228647", "29238174", "26477308", "26658964", "26660119", "26751588", "26799423", "26809031", "26923330", "26932523", "27017931", "27029569", "27052795", "27121059", "27162172", "27163259", "27194871", "27382388", "27402801", "27567532", "27651363", "27695879", "27739525", "27753528", "27828963", "27832204", "27929439", "29263893", "25557169", "25562820", "25589241", "25625291", "25633797", "25646628", "25712098", "25741376", "25745996"], "RCTM": ["HSA-1362277"], "NetworkNeighborAL": ["CL:12529"], "PMC": ["7139901", "7112233", "7086002", "7058386", "7055300", "7013914", "6996865", "6856201", "6826985", "6800134", "6789141", "6753476", "6693677", "6610666", "6586519", "6523967", "6491688", "6428753", "6424368", "6407615", "6404260", "6399147", "6381772", "6354955", "6324198", "6301716", "6286019", "6221544", "6195388", "6170710", "6168347", "6125869", "6083405", "6070307", "6026872", "6004728", "5981219", "5950537", "5931252", "5758877", "5721967", "5718883", "5716687", "5682924", "5666869", "5657420", "5623693", "5602299", "5581511", "5580489", "5578165", "5572780", "5570578", "5546717", "5541366", "5520903", "5512583", "5503517", "5502420", "5484617", "5463435", "5441720", "5414585", "5385094", "5354839", "5345933", "5325762", "5187845", "5176148", "5145738", "5135016", "5104461", "5102403", "5078066", "5064383", "5048593", "5030362", "5025812", "4957593", "4950965", "4929253", "4891087", "4879042", "4862756", "4860909", "4837109", "4833137", "4821753", "4774111", "4726734", "4713448", "4668801", "4480421", "4381256", "4359249", "4357724", "4354291", "4349318", "4323618", "4315469"], "score": "800"}, "RRAGC_RPTOR": {"Process": ["GO:0032008", "GO:0071230", "GO:0007050", "GO:0009267", "GO:0016241", "GO:0035556"], "Component": ["GO:0005764"], "Keyword": ["KW-0458"], "KEGG": ["hsa04140", "hsa04150"], "PMID": ["33621241", "33918604", "31733992", "32078630", "30044947", "30197302", "30334852", "30485160", "30642006", "30647914", "30723133", "30764584", "30930866", "31036939", "31086360", "31091659", "31112131", "31205582", "31285595", "31579828", "31601708", "31601764", "31625153", "29237820", "29343628", "29507340", "29547541", "29570051", "29625033", "29698392", "29750193", "29782848", "29848618", "30020076", "30061680", "30108523", "30130465", "30150001", "30341294", "30347859", "30409989", "27233284", "27693501", "27816307", "27884780", "28083894", "28102733", "28199306", "28199315", "28481201", "28606928", "28619945", "28626421", "28686223", "28768171", "28838620", "28841718", "28963468", "28976958", "28993468", "29027899", "29107538", "29158492", "29176927", "29187279", "29199950", "29285400", "31225432", "26431368", "26609069", "26625863", "26691987", "26972053", "27072897", "27076075", "27174209", "27234373", "27244671", "27267853", "27376324", "27400376", "27477288", "27534530", "27540414", "27624942", "27690010", "27787197", "27984722", "28066558", "25348078", "25359125", "25561175", "25567907", "25815986", "25950843", "25987606", "26051179", "26279575", "26299971", "26437602"], "RCTM": ["HSA-1257604"], "NetworkNeighborAL": ["CL:2198"], "PMC": ["8070399", "7901767", "7176403", "7155771", "7032718", "6964153", "6795536", "6760929", "6691734", "6649673", "6641988", "6589571", "6566721", "6551658", "6530209", "6529218", "6516633", "6428759", "6423903", "6387057", "6377942", "6356373", "6333505", "6331339", "6325617", "6310455", "6279252", "6224596", "6214109", "6195609", "6153060", "6120772", "6080935", "6079209", "6063731", "6014174", "5942914", "5919408", "5915174", "5911935", "5877741", "5866057", "5838220", "5805978", "5752196", "5749905", "5742854", "5730647", "5722659", "5716277", "5701739", "5696360", "5685485", "5653458", "5640987", "5622079", "5618233", "5571950", "5570594", "5560103", "5496625", "5466422", "5454035", "5440210", "5390486", "5361591", "5360989", "5334531", "5258682", "5187391", "5129903", "5124550", "5106211", "5093058", "5085669", "5067300", "5027283", "4989345", "4981521", "4963881", "4947566", "4930368", "4922434", "4911704", "4889327", "4833857", "4809742", "4808398", "4731318", "4713139", "4686696", "4635038", "4570232", "4551582", "4529762", "4476372", "4442815", "4384888", "4384161", "4376665"], "score": "800"}, "DLG2_DLG3": {"Process": ["GO:0046037", "GO:0046710", "GO:0046940", "GO:0097120", "GO:0043113", "GO:0010923", "GO:0007268", "GO:0016310", "GO:0007399"], "Component": ["GO:0014069", "GO:0030424", "GO:0045211"], "Function": ["GO:0004385", "GO:0035255", "GO:0019900"], "Keyword": ["KW-0728"], "KEGG": ["hsa04390", "hsa04530", "hsa05165"], "SMART": ["SM01277", "SM00072", "SM00228", "SM00326"], "InterPro": ["IPR016313", "IPR019583", "IPR019590", "IPR020590", "IPR008144", "IPR008145", "IPR001478", "IPR036034", "IPR001452", "IPR036028", "IPR027417"], "Pfam": ["PF10600", "PF00625", "PF00595", "PF00018", "PF07653"], "PMID": ["32033586", "32039235", "32194421", "30284099", "30601214", "30638744", "30729181", "30766476", "30986977", "31006632", "31348488", "31401196", "31586061", "31745231", "28993251", "29138001", "29169997", "29261291", "29282697", "29346075", "29396406", "29429936", "29570843", "29574717", "29703139", "29777761", "29995933", "30031105", "30067114", "30071621", "30100184", "30110236", "30349458", "32166154", "26549202", "27558197", "28077487", "28085108", "28211672", "28236779", "28315865", "28331639", "28344334", "28381988", "28388013", "28555636", "28577431", "28671696", "28724449", "28864826", "28904854", "28928963", "28957675", "29045836", "26211975", "26595655", "26707700", "26733386", "26746425", "27019755", "27026592", "27482211", "27536874", "27565345", "27594834", "27756895", "27800545", "25658767", "25701814", "25860837", "25874902", "25991909", "26053890", "26215919", "26247861", "26283919", "26352593", "24298164", "24399044", "24462093", "24562329", "24605088", "24607360", "24699546", "24705401", "24718106", "24753442", "24772085", "24806839", "24851087", "24999357", "25110960", "25429717", "25505872", "22339950", "22343826", "23201973", "23257927", "23276632", "23342049"], "RCTM": ["HSA-112314"], "NetworkNeighborAL": ["CL:8455"], "PMC": ["7064623", "7058196", "7007694", "6989407", "6872429", "6863843", "6796524", "6778148", "6649687", "6630806", "6599631", "6568269", "6538043", "6525116", "6523063", "6389146", "6365469", "6361956", "6295522", "6276983", "6230800", "6186834", "6173057", "6172958", "6161190", "6159941", "6040763", "5979819", "5963734", "5826896", "5801047", "5797244", "5723550", "5694951", "5661952", "5656750", "5645082", "5605399", "5597335", "5590085", "5586339", "5581337", "5564291", "5557338", "5530590", "5519436", "5518101", "5459995", "5447471", "5366810", "5360738", "5346360", "5297768", "5222809", "5073248", "5069480", "5010778", "5008907", "4990544", "4962580", "4906961", "4860359", "4853273", "4803542", "4785275", "4731015", "4726661", "4706652", "4596923", "4570830", "4564177", "4547907", "4521981", "4517382", "4393785", "4393223", "4390136", "4319893", "4271336", "4245912", "4194045", "4131247", "4090687", "4079081", "4042849", "4038003", "4024478", "4023453", "3982107", "3981803", "3976375", "3958896", "3932417", "3905224", "3843894", "3640687", "3567917", "3546964", "3414647"], "score": "800"}, "EPHB2_EFNA1": {"Process": ["GO:0001525", "GO:0007411", "GO:0010771", "GO:0010977", "GO:0043409", "GO:0048013", "GO:0048562", "GO:0050770", "GO:0050807", "GO:0045859", "GO:0007267", "GO:0009967", "GO:0044093"], "Keyword": ["KW-0043"], "KEGG": ["hsa04360"], "PMID": ["31979096", "31999807", "32104234", "32292715", "33099474", "30670058", "30819650", "30980212", "31160603", "31333644", "31427645", "31548390", "31577226", "29581239", "29706868", "29731254", "29793020", "29954063", "30031105", "30061574", "30065027", "30222105", "30374292", "30380746", "30451837", "30574071", "27401248", "28095646", "28194092", "28631007", "28648759", "28719590", "28835755", "28974687", "28985758", "29114064", "26744526", "26747273", "26861043", "26870995", "26989075", "27092247", "27246245", "27350048", "27494882", "27597758", "27609037", "27903606", "24488013", "24917483", "24933439", "25292427", "25879388", "25886373", "25944917", "25993310", "26106609", "26779014", "24103789", "24960694", "25017878", "25027113", "25144626", "25420155", "25482632", "25494541", "23190894", "23308246", "23314923", "23332798", "23340501", "23349729", "23395373", "23476809", "23628727", "23856592", "24003208", "24064975", "24112471", "22040911", "22040915", "22044885", "22244754", "22363788", "22449939", "22570727", "22772912", "22807579", "22862837", "22916121", "22925330", "23319347", "23346046", "20837138", "21603973", "21660454", "21672356", "21732911", "21791013", "21882062"], "RCTM": ["HSA-1266738"], "NetworkNeighborAL": ["CL:416"], "PMC": ["7675649", "7119101", "7112176", "7074403", "7027147", "7001656", "6991964", "6789926", "6774734", "6700147", "6680248", "6620610", "6547695", "6485367", "6456402", "6389084", "6343358", "6311088", "6291423", "6274900", "6242896", "6196289", "6192698", "6159941", "6073792", "6065374", "5987257", "5966337", "5906525", "5822042", "5716044", "5665723", "5626764", "5556610", "5554726", "5520106", "5312354", "5299699", "5146997", "5114345", "5021091", "5008291", "4991493", "4983719", "4924994", "4888641", "4821289", "4715957", "4706692", "4701947", "4594553", "4496193", "4461725", "4439037", "4393718", "4389669", "4388660", "4335687", "4263682", "4242616", "4234705", "4183860", "4157952", "4149234", "4119862", "4111230", "4026543", "3962617", "3880150", "3859973", "3798973", "3777820", "3753714", "3698960", "3684256", "3631567", "3622823", "3587720", "3586504", "3570705", "3569744", "3566713", "3548895", "3548228", "3538581", "3538155", "3516615", "3511800", "3438283", "3419725", "3374974", "3343017", "3319464", "3288643", "3282790", "3216482", "3196665", "3140591", "2972709"], "score": "800"}, "EFNA1_EPHB2": {"Process": ["GO:0001525", "GO:0007411", "GO:0010771", "GO:0010977", "GO:0043409", "GO:0048013", "GO:0048562", "GO:0050770", "GO:0050807", "GO:0045859", "GO:0007267", "GO:0009967", "GO:0044093"], "Keyword": ["KW-0043"], "KEGG": ["hsa04360"], "PMID": ["31979096", "31999807", "32104234", "32292715", "33099474", "30670058", "30819650", "30980212", "31160603", "31333644", "31427645", "31548390", "31577226", "29581239", "29706868", "29731254", "29793020", "29954063", "30031105", "30061574", "30065027", "30222105", "30374292", "30380746", "30451837", "30574071", "27401248", "28095646", "28194092", "28631007", "28648759", "28719590", "28835755", "28974687", "28985758", "29114064", "26744526", "26747273", "26861043", "26870995", "26989075", "27092247", "27246245", "27350048", "27494882", "27597758", "27609037", "27903606", "24488013", "24917483", "24933439", "25292427", "25879388", "25886373", "25944917", "25993310", "26106609", "26779014", "24103789", "24960694", "25017878", "25027113", "25144626", "25420155", "25482632", "25494541", "23190894", "23308246", "23314923", "23332798", "23340501", "23349729", "23395373", "23476809", "23628727", "23856592", "24003208", "24064975", "24112471", "22040911", "22040915", "22044885", "22244754", "22363788", "22449939", "22570727", "22772912", "22807579", "22862837", "22916121", "22925330", "23319347", "23346046", "20837138", "21603973", "21660454", "21672356", "21732911", "21791013", "21882062"], "RCTM": ["HSA-1266738"], "NetworkNeighborAL": ["CL:416"], "PMC": ["7675649", "7119101", "7112176", "7074403", "7027147", "7001656", "6991964", "6789926", "6774734", "6700147", "6680248", "6620610", "6547695", "6485367", "6456402", "6389084", "6343358", "6311088", "6291423", "6274900", "6242896", "6196289", "6192698", "6159941", "6073792", "6065374", "5987257", "5966337", "5906525", "5822042", "5716044", "5665723", "5626764", "5556610", "5554726", "5520106", "5312354", "5299699", "5146997", "5114345", "5021091", "5008291", "4991493", "4983719", "4924994", "4888641", "4821289", "4715957", "4706692", "4701947", "4594553", "4496193", "4461725", "4439037", "4393718", "4389669", "4388660", "4335687", "4263682", "4242616", "4234705", "4183860", "4157952", "4149234", "4119862", "4111230", "4026543", "3962617", "3880150", "3859973", "3798973", "3777820", "3753714", "3698960", "3684256", "3631567", "3622823", "3587720", "3586504", "3570705", "3569744", "3566713", "3548895", "3548228", "3538581", "3538155", "3516615", "3511800", "3438283", "3419725", "3374974", "3343017", "3319464", "3288643", "3282790", "3216482", "3196665", "3140591", "2972709"], "score": "800"}, "RRAGD_RRAGB": {"Process": ["GO:1904263", "GO:1990253", "GO:0071230", "GO:0007050", "GO:0016241", "GO:0034613"], "Component": ["GO:0034448", "GO:1990131", "GO:0005764"], "Function": ["GO:0003924", "GO:0005525", "GO:0046982", "GO:0051020"], "Keyword": ["KW-0342", "KW-0458"], "KEGG": ["hsa04140", "hsa04150"], "InterPro": ["IPR006762", "IPR027417"], "Pfam": ["PF04670", "PF00025"], "PMID": ["33869199", "31944890", "32188096", "32195250", "30044947", "30197302", "30570184", "30609721", "30651352", "30723133", "30764584", "31001086", "31091659", "31112131", "31134526", "31205503", "31285595", "31314152", "31579828", "31601764", "31650096", "28970150", "29343628", "29423269", "29423330", "29460030", "29547541", "29570051", "29625033", "29782848", "29784813", "29848618", "29995611", "30020076", "30103560", "30150001", "30181260", "30341294", "30520728", "30613362", "27816307", "27884780", "28083894", "28199315", "28266105", "28283069", "28619945", "28659443", "28686218", "28716898", "28838620", "28963468", "28993468", "29053970", "29056322", "29107538", "29123071", "29166595", "29187279", "29199950", "29285400", "29296509", "30159546", "31187024", "31225432", "26431368", "26449471", "26691987", "26773603", "26774477", "26827808", "26937223", "26972053", "27050453", "27076075", "27227887", "27234373", "27244671", "27267853", "27273098", "27298091", "27376324", "27400376", "27444066", "27462445", "27534530", "27621362", "27624942", "27648300", "27672113", "27690010", "27693506", "27984722", "28066558", "25348078", "25561175", "25567906", "25567907", "25815986", "25950843"], "RCTM": ["HSA-1257604"], "NetworkNeighborAL": ["CL:2198"], "PMC": ["8047301", "7139780", "7063858", "7052585", "6812561", "6795536", "6760929", "6722880", "6691734", "6641988", "6626592", "6566721", "6557429", "6551658", "6535710", "6529218", "6490169", "6454084", "6428759", "6393612", "6387057", "6356367", "6333505", "6331339", "6298413", "6292694", "6249801", "6195609", "6156610", "6153060", "6121554", "6120772", "6110396", "6080935", "6063731", "6041169", "6003318", "5915174", "5911935", "5877741", "5866057", "5833933", "5805978", "5802487", "5798889", "5752196", "5749905", "5747364", "5742854", "5739091", "5730647", "5726772", "5722659", "5716277", "5704964", "5682220", "5674802", "5653458", "5622079", "5618232", "5570594", "5559734", "5440210", "5394987", "5390486", "5389918", "5334531", "5187391", "5144957", "5129903", "5104201", "5093058", "5085669", "5075248", "5067300", "5027283", "5021098", "5020642", "4963881", "4947566", "4922434", "4909545", "4902175", "4889327", "4881991", "4860963", "4836021", "4808398", "4804389", "4774173", "4731318", "4731305", "4698017", "4686696", "4529762", "4384888", "4384161", "4376665", "4295826"], "score": "800"}, "DLG3_DLG2": {"Process": ["GO:0046037", "GO:0046710", "GO:0046940", "GO:0097120", "GO:0043113", "GO:0010923", "GO:0007268", "GO:0016310", "GO:0007399"], "Component": ["GO:0014069", "GO:0030424", "GO:0045211"], "Function": ["GO:0004385", "GO:0035255", "GO:0019900"], "Keyword": ["KW-0728"], "KEGG": ["hsa04390", "hsa04530", "hsa05165"], "SMART": ["SM01277", "SM00072", "SM00228", "SM00326"], "InterPro": ["IPR016313", "IPR019583", "IPR019590", "IPR020590", "IPR008144", "IPR008145", "IPR001478", "IPR036034", "IPR001452", "IPR036028", "IPR027417"], "Pfam": ["PF10600", "PF00625", "PF00595", "PF00018", "PF07653"], "PMID": ["32033586", "32039235", "32194421", "30284099", "30601214", "30638744", "30729181", "30766476", "30986977", "31006632", "31348488", "31401196", "31586061", "31745231", "28993251", "29138001", "29169997", "29261291", "29282697", "29346075", "29396406", "29429936", "29570843", "29574717", "29703139", "29777761", "29995933", "30031105", "30067114", "30071621", "30100184", "30110236", "30349458", "32166154", "26549202", "27558197", "28077487", "28085108", "28211672", "28236779", "28315865", "28331639", "28344334", "28381988", "28388013", "28555636", "28577431", "28671696", "28724449", "28864826", "28904854", "28928963", "28957675", "29045836", "26211975", "26595655", "26707700", "26733386", "26746425", "27019755", "27026592", "27482211", "27536874", "27565345", "27594834", "27756895", "27800545", "25658767", "25701814", "25860837", "25874902", "25991909", "26053890", "26215919", "26247861", "26283919", "26352593", "24298164", "24399044", "24462093", "24562329", "24605088", "24607360", "24699546", "24705401", "24718106", "24753442", "24772085", "24806839", "24851087", "24999357", "25110960", "25429717", "25505872", "22339950", "22343826", "23201973", "23257927", "23276632", "23342049"], "RCTM": ["HSA-112314"], "NetworkNeighborAL": ["CL:8455"], "PMC": ["7064623", "7058196", "7007694", "6989407", "6872429", "6863843", "6796524", "6778148", "6649687", "6630806", "6599631", "6568269", "6538043", "6525116", "6523063", "6389146", "6365469", "6361956", "6295522", "6276983", "6230800", "6186834", "6173057", "6172958", "6161190", "6159941", "6040763", "5979819", "5963734", "5826896", "5801047", "5797244", "5723550", "5694951", "5661952", "5656750", "5645082", "5605399", "5597335", "5590085", "5586339", "5581337", "5564291", "5557338", "5530590", "5519436", "5518101", "5459995", "5447471", "5366810", "5360738", "5346360", "5297768", "5222809", "5073248", "5069480", "5010778", "5008907", "4990544", "4962580", "4906961", "4860359", "4853273", "4803542", "4785275", "4731015", "4726661", "4706652", "4596923", "4570830", "4564177", "4547907", "4521981", "4517382", "4393785", "4393223", "4390136", "4319893", "4271336", "4245912", "4194045", "4131247", "4090687", "4079081", "4042849", "4038003", "4024478", "4023453", "3982107", "3981803", "3976375", "3958896", "3932417", "3905224", "3843894", "3640687", "3567917", "3546964", "3414647"], "score": "800"}, "SRC_VCL": {"Process": ["GO:0034332", "GO:0031589", "GO:0002009", "GO:0007409", "GO:0040007", "GO:0098609"], "Component": ["GO:0002102", "GO:0045121", "GO:0099512"], "Function": ["GO:0031625"], "Keyword": ["KW-0130", "KW-0449", "KW-0206"], "KEGG": ["hsa04520", "hsa05100", "hsa05131", "hsa04510", "hsa04810"], "PMID": ["31654241", "31683318", "31799727", "31807237", "31936446", "31937861", "31940873", "31955624", "31983610", "31991559", "32017701", "32041892", "32049134", "32056006", "32070233", "32092981", "32117712", "32123859", "32128277", "32139394", "32169087", "32181337", "32183701", "32188886", "32195252", "32196488", "32226439", "32245408", "32245944", "32266234", "32363035", "32365526", "32672400", "32850845", "33242826", "30091182", "30148688", "30268802", "30321615", "30321907", "30334814", "30393912", "30461194", "30462575", "30473389", "30488311", "30601698", "30602723", "30622437", "30622697", "30639111", "30644389", "30650650", "30653966", "30654518", "30655748", "30658193", "30658425", "30659195", "30678675", "30728057", "30742931", "30814687", "30824765", "30832675", "30837487", "30845661", "30845955", "30873580", "30889378", "30897078", "30906328", "30918328", "30944303", "30955102", "30971752", "30995157", "31013908", "31015291", "31043800", "31052560", "31075964", "31076567", "31086100", "31096840", "31104842", "31105595", "31106200", "31109130", "31115518", "31137658", "31139721", "31160603", "31193008", "31195621", "31212828", "31213977", "31242692", "31248911", "31261642"], "RCTM": ["HSA-109582"], "NetworkNeighborAL": ["CL:1046"], "PMC": ["7695969", "7520311", "7417463", "7290418", "7182119", "7125195", "7119165", "7112243", "7105569", "7104863", "7085482", "7080988", "7080752", "7079544", "7073085", "7072507", "7071697", "7063070", "7058937", "7056303", "7042712", "7033469", "7021802", "7017285", "7017262", "7010317", "7008247", "7004518", "7003654", "7000222", "6999121", "6992517", "6974875", "6965344", "6959220", "6882436", "6879320", "6791714", "6724693", "6697421", "6684107", "6683736", "6651518", "6631321", "6628028", "6627151", "6600153", "6599476", "6597357", "6597267", "6589698", "6589565", "6580022", "6572169", "6566201", "6562994", "6562761", "6562436", "6558065", "6550786", "6547695", "6535771", "6521192", "6520125", "6519387", "6513777", "6510732", "6505701", "6498899", "6492564", "6472287", "6447540", "6445471", "6443458", "6429353", "6407232", "6403451", "6401089", "6399872", "6397171", "6393933", "6364417", "6363874", "6358966", "6356433", "6356207", "6349349", "6347515", "6345628", "6345023", "6344239", "6338783", "6338482", "6333830", "6317239", "6317210", "6313184", "6311424", "6307949"], "score": "800"}, "RPA2_RPA1": {"Process": ["GO:0000724", "GO:0006283", "GO:0006284", "GO:0006293", "GO:0006294", "GO:0006296", "GO:0006297", "GO:0006298", "GO:0032201", "GO:0034502", "GO:0036297", "GO:0042276", "GO:0042769", "GO:0070987", "GO:1900034", "GO:0000082"], "Component": ["GO:0005662", "GO:0016605"], "Function": ["GO:0098505", "GO:0003684"], "Keyword": ["KW-0233", "KW-0235", "KW-0234", "KW-1017", "KW-0238", "KW-0832"], "KEGG": ["hsa03430", "hsa03030", "hsa03420", "hsa03440", "hsa03460"], "InterPro": ["IPR012340"], "PMID": ["33847957", "34008856", "31748913", "31832684", "31925419", "32111042", "32203554", "32235701", "33023278", "33127641", "29588158", "30639241", "30723327", "30735491", "30744200", "30839063", "30881056", "30889383", "30975033", "30996823", "31160578", "31164689", "31197820", "31249811", "31253795", "31492859", "31570747", "31582797", "31744912", "31757956", "28754468", "29150435", "29233865", "29533782", "29807999", "29917162", "29934626", "30021873", "30044093", "30046110", "30260997", "30459733", "30464262", "30705876", "27364693", "28046023", "28100698", "28257700", "28262781", "28293235", "28430587", "28506294", "28534480", "28575657", "28607004", "28666352", "28698210", "28732250", "28735897", "28834754", "28934470", "28954549", "29187845", "26800268", "26823958", "26854234", "26865925", "26896565", "27058167", "27068393", "27230542", "27307058", "27387285", "27641979", "27649245", "27690379", "27766094", "27818175", "27984589", "25499885", "25533185", "25550423", "25582599", "25787788", "25875675", "25987764", "26004442", "26082923", "26134950", "26145171", "26170237", "26365377", "26491943", "26687355", "24292079", "24332808", "24398374", "24407855", "24772324", "24819595"], "RCTM": ["HSA-110312"], "NetworkNeighborAL": ["CL:12612"], "PMC": ["7939470", "7650712", "7155769", "7139726", "7117779", "7084771", "7038941", "7038936", "6989217", "6957567", "6876566", "6867890", "6776656", "6771632", "6768877", "6731267", "6679933", "6599003", "6582772", "6547688", "6547644", "6530621", "6527274", "6477918", "6451162", "6428690", "6402710", "6395949", "6387250", "6383951", "6368398", "6344441", "6232296", "6165710", "6160057", "6101581", "6052338", "6015067", "6006513", "5962345", "5944839", "5800799", "5766198", "5748837", "5694782", "5609510", "5587784", "5576576", "5564310", "5548441", "5510000", "5507214", "5482665", "5459755", "5457501", "5433028", "5389570", "5338009", "5329041", "5327499", "5207518", "5192008", "5173396", "5161316", "5052281", "5045167", "5042393", "5031800", "5027503", "4895045", "4846377", "4828845", "4811676", "4758896", "4730658", "4723317", "4716839", "4710682", "4687025", "4669849", "4652753", "4575890", "4506714", "4456234", "4451417", "4421002", "4398462", "4365408", "4334453", "4333378", "4318771", "4289429", "4135522", "4096848", "3999463", "3946837", "3914693", "3914683"], "score": "800"}, "DLG3_DLG1": {"Process": ["GO:0046037", "GO:0046710", "GO:0046940", "GO:0097120", "GO:0043113", "GO:0045197", "GO:0002009", "GO:0007268", "GO:0045860", "GO:0045936", "GO:0008285", "GO:0034220", "GO:0016310"], "Component": ["GO:0005923", "GO:0014069", "GO:0016323", "GO:0045211", "GO:0098797", "GO:0030424"], "Function": ["GO:0004385", "GO:0035255", "GO:0015276", "GO:0019902", "GO:0008022", "GO:0022839", "GO:0019900", "GO:0019904"], "Keyword": ["KW-0728"], "KEGG": ["hsa04390", "hsa04530", "hsa05165"], "SMART": ["SM01277", "SM00072", "SM00228", "SM00326"], "InterPro": ["IPR016313", "IPR019583", "IPR019590", "IPR020590", "IPR008144", "IPR008145", "IPR001478", "IPR036034", "IPR001452", "IPR036028", "IPR027417"], "Pfam": ["PF10600", "PF00625", "PF00595", "PF00018", "PF07653"], "PMID": ["32039235", "30284099", "30601214", "30986977", "31390571", "31586061", "28993251", "29169997", "29282697", "29396406", "29429936", "29574717", "29703139", "29777761", "29995933", "30071621", "30092246", "30323233", "27558197", "27913753", "28095473", "28211672", "28236779", "28244171", "28315865", "28381988", "28388013", "28577431", "28724449", "28864826", "28904854", "28957675", "29045836", "26595655", "26746425", "26853302", "26874794", "27026592", "27092866", "27482211", "27594834", "27630777", "27818011", "25658767", "25701814", "25874902", "26247861", "26251448", "26352593", "24298164", "24562329", "24699546", "24705401", "24753442", "24772085", "24851087", "25429717", "25505872", "22343826", "22796429", "23201973", "23276632", "23349879", "23424281", "23436244", "23486974", "23701866", "23719805", "23791193", "23966078", "21971560", "22217700", "22343628", "22383878", "22412368", "22445486", "22593058", "22666628", "22761831", "22798951", "22855505", "22948383", "23027419", "23028902", "23103165", "23185543", "23268962", "24077131", "24116269", "25709621", "21209193", "21248129", "21253883", "21273417", "21285140", "21368887", "21450454", "21549355", "21559497", "21626679"], "RCTM": ["HSA-112314"], "NetworkNeighborAL": ["CL:8449"], "PMC": ["6989407", "6778148", "6740334", "6630806", "6599631", "6538043", "6525116", "6389146", "6276983", "6270271", "6189172", "6161190", "6040763", "5979819", "5963734", "5801047", "5797244", "5723550", "5661952", "5656750", "5605399", "5597335", "5586339", "5581337", "5557338", "5530590", "5519436", "5518101", "5447471", "5360738", "5240992", "5240586", "5222809", "5125235", "5064826", "5010778", "5007376", "4990544", "4962580", "4906961", "4853273", "4818674", "4817347", "4760889", "4706652", "4696548", "4613507", "4596923", "4564177", "4441324", "4393785", "4336957", "4319893", "4271336", "4245912", "4131247", "4038003", "4023453", "3982107", "3976375", "3958896", "3894631", "3843894", "3792192", "3783347", "3779638", "3769443", "3710743", "3640687", "3632365", "3575367", "3570550", "3567917", "3565204", "3551758", "3513525", "3501478", "3445470", "3431187", "3413325", "3394224", "3392447", "3384676", "3369694", "3359773", "3340137", "3312009", "3297566", "3285591", "3253881", "3176961", "3138189", "3138136", "3108149", "3084736", "3077288", "3035425", "3030119"], "score": "800"}, "PSMD4_PSMD14": {"Process": ["GO:0006511", "GO:0016579", "GO:0043687"], "Component": ["GO:0005838"], "Keyword": ["KW-0647"], "KEGG": ["hsa03050", "hsa05169"], "PMID": ["31980598", "32033280", "32157086", "32631902", "30479383", "30664872", "30833452", "30839208", "30910019", "30929903", "30987024", "31013812", "31157235", "31166481", "31262075", "31320986", "31387243", "31443414", "31601863", "31703099", "29401458", "29624167", "29652515", "29855490", "29929515", "30067984", "30242713", "30242716", "30242717", "28116790", "28244987", "28253732", "28258412", "28330605", "28539385", "28583440", "28598414", "28653889", "28676851", "28689658", "28852696", "28947610", "28988953", "29039082", "29104584", "29104774", "29134486", "29153505", "29229809", "26643069", "26670610", "26709769", "26744777", "26912900", "27028664", "27118409", "27137187", "27302526", "27396824", "28100928", "28536631", "25631053", "25705584", "25806519", "25859050", "25919710", "26041011", "26047503", "26169395", "26182356", "26262643", "26287188", "26288836", "26295307", "26301997", "26339477", "26388726", "26451487", "28357293", "24121268", "24140722", "24351022", "24361330", "24412063", "24416384", "24452470", "24457024", "24632559", "24743594", "24752541", "25102382", "25127410", "25220455", "25306921", "25318673", "25333764", "25385277", "23147216", "23290100", "23314748"], "RCTM": ["HSA-109581"], "NetworkNeighborAL": ["CL:13761"], "PMC": ["7459265", "7064531", "7037493", "6987956", "6981147", "6839854", "6787058", "6770211", "6745699", "6696185", "6651606", "6610734", "6549480", "6548493", "6532418", "6523301", "6519451", "6452853", "6441976", "6427908", "6422034", "6389388", "6370054", "6140342", "6013907", "5981470", "5947986", "5831125", "5821377", "5749253", "5748218", "5731780", "5721125", "5721122", "5675778", "5675770", "5662272", "5655116", "5651956", "5580496", "5571462", "5570473", "5516940", "5494190", "5476697", "5453731", "5451543", "5415757", "5359188", "5349141", "5238952", "4980823", "4980412", "4972676", "4929298", "4908598", "4751371", "4749569", "4723105", "4706478", "4694792", "4601081", "4588042", "4582187", "4581307", "4560640", "4557111", "4544378", "4534688", "4457923", "4455164", "4450770", "4438304", "4412499", "4384331", "4373725", "4358326", "4358113", "4326644", "4279164", "4263443", "4232310", "4226866", "4192671", "4135392", "4130924", "4055262", "4051618", "4037451", "4035846", "4010099", "3990655", "3951674", "3947554", "3885701", "3579138", "3557657", "3546117"], "score": "800"}, "SEC13_SEC24B": {"Process": ["GO:0090110", "GO:0002474", "GO:0019886", "GO:0048208", "GO:0006886", "GO:0034622"], "Component": ["GO:0030127", "GO:0000139", "GO:0098791", "GO:0005789", "GO:0098827"], "Keyword": ["KW-0931", "KW-0653", "KW-0968", "KW-0256"], "KEGG": ["hsa04141"], "PMID": ["33247607", "31887067", "32027860", "32053905", "32123160", "30353423", "30445147", "30694179", "30704415", "30718263", "30858281", "31063149", "31089171", "31227593", "31239341", "31273116", "31331965", "31381138", "31399512", "31488582", "31500301", "31527549", "31595159", "28817112", "29161034", "29300766", "29545119", "29555761", "29669743", "29741780", "29756473", "29887313", "29893852", "29916038", "30172710", "30217195", "30239896", "30287488", "30297805", "30301603", "30326556", "30336591", "30466064", "30513690", "30545919", "27789416", "27943485", "28010187", "28067262", "28228125", "28240221", "28280121", "28287860", "28290485", "28292851", "28301741", "28399396", "28428367", "28468940", "28500182", "28553408", "28594326", "28727280", "28801610", "28927260", "29074889", "29473037", "30965916", "26538028", "26546679", "26650540", "26807810", "27108063", "27122606", "27138249", "27138255", "27184855", "27203176", "27243008", "27252375", "27267252", "27297878", "27413010", "27492621", "27500526", "27507854", "27539921", "27619642", "27803308", "27855785", "27903609", "25529574", "25559265", "25584613", "25619760", "25667979", "25747251", "25753515", "25775430", "25795254"], "RCTM": ["HSA-1280218"], "NetworkNeighborAL": ["CL:18294"], "PMC": ["7073182", "7062386", "7052170", "7042714", "6938268", "6829651", "6816505", "6775307", "6771879", "6770831", "6769657", "6768645", "6737914", "6683734", "6681134", "6628656", "6517409", "6503763", "6463267", "6418733", "6400553", "6357402", "6351099", "6321534", "6314439", "6311201", "6310809", "6284370", "6249397", "6214078", "6213159", "6212795", "6205486", "6188663", "6175875", "6166410", "6138896", "6128777", "6121187", "6096569", "6067660", "6028531", "6013297", "5889621", "5816725", "5810278", "5767944", "5754088", "5658338", "5638772", "5607100", "5604869", "5554210", "5503208", "5493037", "5464768", "5461032", "5461018", "5446067", "5427705", "5415411", "5415012", "5379958", "5379947", "5351740", "5349593", "5327430", "5322657", "5220342", "5166505", "5155349", "5148606", "5079639", "5077176", "5071775", "5027278", "5007090", "4993601", "4980449", "4976911", "4957039", "4907727", "4906273", "4885023", "4868844", "4862337", "4862334", "4767645", "4714187", "4694752", "4656193", "4475447", "4419792", "4361572", "4346919", "4334704", "4319984", "4307317"], "score": "800"}, "FANCG_FANCB": {"Process": ["GO:0036297"], "Component": ["GO:0043240"], "Keyword": ["KW-0923", "KW-0234"], "KEGG": ["hsa03460"], "PMID": ["31867888", "31973033", "32002546", "32190289", "32235514", "30573510", "30792206", "30813363", "30831436", "30878356", "30881493", "30882047", "30967997", "31167143", "31177992", "31219578", "31266445", "31275435", "31284474", "31288759", "28687971", "29098742", "29193904", "29307578", "29399332", "29423082", "30022024", "30031030", "30047418", "30057198", "30200453", "30449320", "30487452", "30540754", "30713837", "31360874", "31413733", "27760710", "27870251", "27986371", "27986592", "28115275", "28239445", "28378742", "28440412", "28529876", "28535027", "28541631", "28558075", "28572264", "28678401", "28717661", "28825622", "28858227", "29017571", "29100324", "29326930", "26490168", "26590883", "26603260", "26841305", "26928463", "27013901", "27037238", "27094386", "27121516", "27279728", "27377885", "27449087", "27595121", "27625703", "27738139", "27883081", "27913465", "28058110", "28480052", "25243787", "25622253", "25795124", "25799058", "25827349", "25953249", "26064523", "26085575", "26119737", "26140431", "26149689", "26194820", "26385365", "26385482", "26413409", "26466335", "26501335", "26512453", "26593718", "26596371", "26740942", "26962299", "23890415", "24397476"], "RCTM": ["HSA-6783310"], "NetworkNeighborAL": ["CL:12706"], "PMC": ["7226125", "7158112", "7102982", "7076804", "7075017", "7042149", "7001510", "6886416", "6698648", "6693662", "6680887", "6649855", "6617641", "6604853", "6604281", "6581795", "6561784", "6556960", "6439399", "6417835", "6409899", "6403512", "6346677", "6328202", "6316132", "6312012", "6234961", "6162646", "6097932", "6071325", "6052092", "5853120", "5830889", "5823675", "5790499", "5785713", "5762269", "5758436", "5742424", "5697784", "5652718", "5635482", "5618535", "5586398", "5578420", "5578191", "5511800", "5488462", "5447142", "5436159", "5429246", "5423755", "5417364", "5415080", "5391297", "5381226", "5320776", "5299470", "5288211", "5266791", "5167996", "5137451", "5121645", "5045679", "5020439", "5006624", "4951507", "4932714", "4898443", "4865030", "4859127", "4834270", "4833600", "4798261", "4765521", "4694132", "4693249", "4688103", "4657327", "4644232", "4605623", "4581071", "4575453", "4575447", "4550815", "4546938", "4543658", "4526773", "4497947", "4462002", "4438458", "4408609", "4370504", "4369322", "4346841", "4289462", "3970166", "3851925"], "score": "800"}, "MAP3K7_IKBKB": {"Process": ["GO:0007252", "GO:0002223", "GO:0002224", "GO:0038095", "GO:0043123", "GO:0050852", "GO:0051092", "GO:0051403", "GO:0070498", "GO:0043902", "GO:0018193", "GO:0042325", "GO:0031399"], "Function": ["GO:0097110", "GO:0004674", "GO:0019901", "GO:0005524", "GO:0008144", "GO:0042802"], "Keyword": ["KW-0723", "KW-0945", "KW-0067", "KW-1017"], "KEGG": ["hsa04064", "hsa04380", "hsa04620", "hsa04621", "hsa04622", "hsa04657", "hsa04660", "hsa04668", "hsa05145", "hsa05168", "hsa05169", "hsa05418", "hsa04010"], "InterPro": ["IPR008271", "IPR000719", "IPR011009"], "Pfam": ["PF00069", "PF07714"], "PMID": ["34158377", "31997570", "32019925", "32054925", "32078642", "32153410", "32374672", "32479555", "33194960", "29522806", "30669684", "30755793", "30765691", "30906219", "30988397", "31171713", "31182969", "31281713", "31302002", "31319599", "31341404", "31349670", "31354305", "31360105", "31506437", "31632962", "31658592", "31766768", "31969874", "32039206", "29066276", "29108670", "29115630", "29175266", "29220167", "29386112", "29434219", "29455416", "29466981", "29492237", "29500178", "29507619", "29587428", "29588466", "29703889", "29760958", "29761406", "29772694", "29796309", "29929436", "29930725", "29981796", "30151032", "30200302", "30222739", "30233137", "30283446", "30319603", "30344041", "30349534", "30402506", "30474008", "30498447", "30563089", "30619259", "27389927", "27840174", "28106845", "28159912", "28209993", "28219358", "28423685", "28448599", "28474336", "28487699", "28507161", "28529452", "28580957", "28619112", "28620030", "28626608", "28808806", "28820959", "28827540", "28848713", "28906490", "28974699", "29044191", "29047262", "29147012", "29244863", "29946422", "26294279", "26449378", "26732763", "26780827", "26882989", "26946493", "27011790", "27082114"], "RCTM": ["HSA-1168372"], "NetworkNeighborAL": ["CL:3636"], "PMC": ["7661751", "7468845", "7263617", "7047170", "7032688", "7018718", "7000802", "6995551", "6987411", "6960150", "6861136", "6829480", "6783575", "6737093", "6732793", "6721782", "6715775", "6678954", "6643225", "6643132", "6597446", "6592867", "6591573", "6590626", "6555760", "6461132", "6429019", "6375925", "6359276", "6352924", "6331202", "6320793", "6300500", "6283688", "6249275", "6237847", "6208450", "6192141", "6186824", "6170622", "6162779", "6160231", "6156434", "6129014", "6102858", "6061461", "6034178", "6027339", "6027071", "6010981", "6008849", "5971064", "5955943", "5948210", "5923285", "5898986", "5881469", "5869674", "5854325", "5835935", "5823588", "5820793", "5809415", "5780176", "5753586", "5747488", "5704185", "5682248", "5681404", "5647368", "5636987", "5632801", "5626749", "5576570", "5566419", "5554522", "5482601", "5473023", "5472966", "5472039", "5436564", "5435544", "5407609", "5403899", "5381726", "5350611", "5322792", "5314358", "5297835", "5266560", "5228585", "5003429", "4853320", "4833305", "4804493", "4757796", "4731439", "4717620"], "score": "800"}, "RRAGA_RRAGB": {"Process": ["GO:1904263", "GO:0034198", "GO:0071230", "GO:0007050", "GO:0016241", "GO:0034613"], "Component": ["GO:0034448", "GO:1990131", "GO:0005764"], "Function": ["GO:0003924", "GO:0005525", "GO:0046982", "GO:0019899"], "Keyword": ["KW-0342", "KW-0458", "KW-1017", "KW-0832"], "KEGG": ["hsa04140", "hsa04150"], "InterPro": ["IPR039397", "IPR006762", "IPR027417"], "Pfam": ["PF04670", "PF00025", "PF00071"], "PMID": ["31649036", "31944890", "32063898", "32188096", "30570184", "30651352", "30723133", "30900683", "31001086", "31091659", "31134526", "31205503", "31285595", "31314152", "31315664", "31534020", "31579828", "31601764", "31668641", "29570051", "29625033", "29782848", "29784813", "29848618", "29995611", "30061680", "30150001", "30181260", "30341294", "30399334", "30613362", "28199315", "28336668", "28619945", "28659443", "28659957", "28710431", "28819321", "28899863", "28963468", "28976958", "29053970", "29056322", "29091770", "29107538", "29199950", "29209652", "29285400", "30159546", "31187024", "31225432", "26431368", "26691987", "26774477", "26827808", "26903954", "27227887", "27234373", "27267853", "27444066", "27648300", "27984722", "28066558", "25348078", "25418117", "25524808", "25561175", "25567906", "26051179", "26144316", "26279575", "26299971", "26334087", "26373371", "26387955", "26597054", "24147843", "24316235", "24768164", "24980141", "25046117", "25056877", "25263562", "25338081", "25375155", "23263183", "23361334", "23401004", "23593379", "23863153", "24068326", "22726655", "22807443", "23173040", "20385253", "21345177", "21621634", "21981924", "20519118", "20863387"], "RCTM": ["HSA-1257604"], "NetworkNeighborAL": ["CL:2200"], "PMC": ["7139780", "7052585", "7037250", "7000377", "6948188", "6795536", "6764843", "6760929", "6722880", "6698093", "6691734", "6641988", "6637464", "6626592", "6566721", "6557429", "6551658", "6535710", "6454084", "6428759", "6393612", "6298413", "6279252", "6250074", "6249801", "6195609", "6156610", "6153060", "6120772", "6110396", "6080935", "6003318", "5915174", "5911935", "5833978", "5823611", "5752196", "5742854", "5730647", "5722659", "5706952", "5704964", "5689476", "5674802", "5640987", "5622079", "5579509", "5570594", "5559734", "5511174", "5469914", "5390486", "5308417", "5187391", "5119524", "5093058", "5075248", "5020642", "4947566", "4922434", "4881991", "4804389", "4746253", "4731318", "4731305", "4657013", "4624316", "4570232", "4551582", "4506698", "4476372", "4376665", "4335976", "4295826", "4223866", "4222700", "4206535", "4206288", "4145530", "4100214", "4035553", "4020174", "4000705", "3988467", "3951878", "3845370", "3843001", "3617233", "3575543", "3500251", "3477016", "3436135", "3190169", "3146557", "3048550", "2997006", "2943975", "2885591"], "score": "800"}, "RRAGD_RRAGC": {"Process": ["GO:0032008", "GO:0034198", "GO:0071230", "GO:1903432", "GO:0007050", "GO:0016241", "GO:0034613"], "Component": ["GO:0034448", "GO:1990131", "GO:0005764"], "Function": ["GO:0019003", "GO:0003924", "GO:0005525", "GO:0046982", "GO:0051020"], "Keyword": ["KW-0342", "KW-0458"], "KEGG": ["hsa04140", "hsa04150"], "InterPro": ["IPR039400", "IPR006762", "IPR027417"], "Pfam": ["PF04670", "PF09439", "PF00025"], "PMID": ["31944890", "32188096", "32195250", "32612235", "30044947", "30197302", "30570184", "30609721", "30651352", "30723133", "30764584", "30843872", "31001086", "31086360", "31091659", "31112131", "31134526", "31285595", "31312633", "31314152", "31579828", "31601764", "31650096", "28970150", "29343628", "29405586", "29423269", "29423330", "29507340", "29547541", "29570051", "29625033", "29782848", "29784813", "29848618", "29995611", "30020076", "30103560", "30150001", "30181260", "30341294", "30613362", "27816307", "27884780", "28083894", "28199315", "28266105", "28619945", "28659443", "28716898", "28838620", "28963468", "28993468", "29053970", "29056322", "29107538", "29123071", "29187279", "29199950", "29285400", "30159546", "31187024", "31225432", "26431368", "26449471", "26691987", "26774477", "26827808", "26937223", "26972053", "27076075", "27227887", "27234373", "27244671", "27267853", "27376324", "27400376", "27444066", "27462445", "27477288", "27534530", "27624942", "27648300", "27672113", "27690010", "27984722", "28066558", "25348078", "25561175", "25567906", "25567907", "25815986", "25879401", "25950843", "26051179", "26299971", "26387955", "26597054", "24316235", "24337580"], "RCTM": ["HSA-1257604"], "NetworkNeighborAL": ["CL:2198"], "PMC": ["7610377", "7139780", "7063858", "7052585", "6812561", "6795536", "6760929", "6722880", "6691734", "6641988", "6626592", "6614182", "6566721", "6557429", "6551658", "6529218", "6516633", "6483010", "6454084", "6428759", "6393612", "6387057", "6356367", "6333505", "6331339", "6298413", "6249801", "6195609", "6156610", "6153060", "6121554", "6120772", "6110396", "6080935", "6063731", "6003318", "6001427", "5915174", "5911935", "5877741", "5866057", "5838220", "5833933", "5805978", "5802487", "5798889", "5752196", "5749905", "5747364", "5742854", "5730647", "5722659", "5716277", "5704964", "5682220", "5674802", "5653458", "5622079", "5570594", "5559734", "5440210", "5390486", "5389918", "5334531", "5187391", "5144957", "5129903", "5093058", "5085669", "5075248", "5067300", "5027283", "5020642", "4981521", "4963881", "4947566", "4922434", "4889327", "4881991", "4860963", "4808398", "4804389", "4774173", "4731318", "4731305", "4698017", "4686696", "4657013", "4570232", "4529762", "4504429", "4476372", "4384888", "4384161", "4376665", "4295826", "3951878", "3908400"], "score": "800"}, "EFNA1_EPHB1": {"Process": ["GO:0048013", "GO:0001525", "GO:0007411", "GO:0031589", "GO:0050807", "GO:0045596", "GO:0043408", "GO:0009887", "GO:0016477", "GO:0051960", "GO:0051241"], "KEGG": ["hsa04360"], "PMID": ["32940657", "31979096", "32102381", "32165640", "29360434", "30819650", "31091806", "31091809", "31122164", "31160603", "29369779", "29456630", "29700392", "29743517", "29901151", "29941036", "30031105", "30075851", "30106032", "27650955", "28095646", "28194092", "28487392", "28505517", "28752098", "28947862", "29114064", "26371183", "26870995", "26941654", "26989075", "27070720", "27092247", "27350048", "27446912", "27811149", "27941840", "25258252", "25623065", "25851023", "25879388", "25944917", "26106609", "26354550", "26384852", "24495444", "25344320", "25418012", "25482622", "22954718", "23253822", "23308246", "23395373", "23476809", "23596494", "23628727", "23738943", "24003208", "24086308", "24112471", "24348920", "24705208", "21904550", "22040912", "22040917", "22247258", "22363257", "22449939", "22529030", "22568950", "22588055", "22645087", "22660185", "22750215", "22807579", "22862837", "22983209", "23143520", "23319347", "21142802", "21439481", "21672356", "21873938", "22144690", "20061560", "20112066", "20629048", "20824214", "20979661", "21029865", "18761422", "19200729", "19277044", "19505147", "19567782", "19783434", "20011078", "18495034", "18563700", "18648668"], "RCTM": ["HSA-1266738"], "NetworkNeighborAL": ["CL:416"], "PMC": ["7074403", "7072728", "7067772", "7001656", "6683898", "6562913", "6562592", "6547695", "6456402", "6159941", "6127455", "6108204", "6072232", "6066467", "6062499", "6019728", "5955724", "5943255", "5795627", "5730456", "5716044", "5592818", "5590650", "5548618", "5511670", "5430157", "5299699", "5290221", "5150255", "5008291", "4991493", "4983719", "4924994", "4914952", "4851260", "4821289", "4763095", "4693299", "4619135", "4594571", "4568937", "4496193", "4461725", "4393718", "4391292", "4367244", "4293301", "4234387", "4212103", "4026180", "3947671", "3924825", "3859973", "3857839", "3807243", "3782497", "3777820", "3753714", "3720259", "3684256", "3677030", "3677025", "3654375", "3646480", "3631567", "3628074", "3586504", "3569744", "3560523", "3538581", "3509236", "3500853", "3499314", "3499313", "3482281", "3458152", "3438283", "3325141", "3306139", "3288332", "3286648", "3241718", "3167192", "3155284", "3108796", "3016619", "2987997", "2967209", "2930854", "2930402", "2845899", "2791039", "2785710", "2750895", "2750894", "2670002", "2474680", "2405795"], "score": "800"}, "FANCG_FANCE": {"Process": ["GO:0036297"], "Component": ["GO:0043240"], "Keyword": ["KW-0923", "KW-0234"], "KEGG": ["hsa03460"], "PMID": ["31629061", "31973033", "32002546", "32024352", "32025012", "32190289", "32235514", "33270637", "30573510", "30683899", "30813363", "30878356", "30881493", "30882047", "31044434", "31167143", "31177992", "31266445", "31288759", "31452757", "31721781", "28687971", "29098742", "29193904", "29416752", "29423082", "29427520", "29439820", "29467487", "30022024", "30057198", "30061624", "30200453", "30202792", "30487452", "30540754", "30713837", "31360874", "27760710", "27870251", "27986371", "27986592", "28056781", "28115275", "28239445", "28440412", "28535027", "28541631", "28558075", "28678401", "28816792", "28858227", "28926637", "29017571", "29100324", "29326930", "26490168", "26590883", "26603260", "26841305", "26871470", "26928463", "26939056", "27013901", "27037238", "27094386", "27121516", "27279728", "27377885", "27449087", "27595121", "27883081", "25243787", "25591848", "25622253", "25795124", "25799058", "25827349", "25953249", "26064523", "26085575", "26119737", "26140431", "26149689", "26194820", "26385365", "26385482", "26430909", "26466335", "26501335", "26512453", "26593718", "26596371", "26740942", "26962299", "23890415", "24345874", "24531842", "24676280", "24746645"], "RCTM": ["HSA-6783310"], "NetworkNeighborAL": ["CL:12706"], "PMC": ["7714207", "7226125", "7158112", "7102982", "7076804", "7075017", "7057837", "7042149", "7025897", "7001105", "6853288", "6676647", "6649855", "6617641", "6604281", "6581795", "6556960", "6417835", "6409899", "6403512", "6347620", "6346677", "6328202", "6316132", "6312012", "6162646", "6097932", "6065423", "6052092", "6045965", "6041303", "6035152", "5912962", "5853120", "5823675", "5790499", "5788620", "5772896", "5762269", "5758436", "5742424", "5652718", "5635482", "5618535", "5605006", "5586398", "5488462", "5447142", "5436159", "5423755", "5415080", "5391297", "5320776", "5299470", "5288211", "5266791", "5217208", "5121645", "5045679", "5006624", "4951507", "4932714", "4924663", "4898443", "4865030", "4859127", "4834270", "4833600", "4798261", "4777492", "4765521", "4694132", "4693249", "4688103", "4657327", "4644232", "4605623", "4592014", "4575453", "4575447", "4550815", "4546938", "4543658", "4526773", "4497947", "4462002", "4438458", "4408609", "4408223", "4370504", "4369322", "4346841", "4289462", "4144829", "4051845", "3968024", "3932970", "3851925"], "score": "800"}, "ADA_ADK": {"Process": ["GO:0032261", "GO:0046060", "GO:0046085", "GO:0046129", "GO:0009168", "GO:0017144"], "KEGG": ["hsa00230", "hsa01100"], "PMID": ["34054547", "31460850", "31786976", "31811731", "31978345", "32170814", "32213945", "33324223", "30430356", "30698736", "30822301", "30910669", "30983976", "31057369", "31334608", "31367385", "31379490", "31379836", "31396523", "31547393", "31559391", "31623231", "31921385", "32038258", "32257606", "29135225", "29188558", "29269016", "29308612", "29358413", "29379127", "29394072", "29416510", "29481567", "29559972", "29589874", "29593540", "29652806", "29769005", "29769837", "29781248", "29791204", "29891696", "29910727", "29962948", "29964329", "30023284", "30228286", "30254599", "30297433", "30359421", "30362042", "30408123", "30441833", "30571174", "27321181", "27671891", "27829671", "27986907", "28294336", "28303108", "28441750", "28553113", "28746349", "28751580", "28776913", "28824882", "28884118", "28900617", "29018360", "29038540", "29095874", "29119917", "29145453", "29167643", "29311923", "29375373", "26341819", "26491864", "26686393", "26861410", "26921334", "27034960", "27066002", "27267688", "27410258", "27465221", "27579027", "27606311", "27884378", "28050278", "28074096", "25388908", "25392014", "25632022", "25632271", "25654762", "25720338", "25815338", "25833166"], "RCTM": ["HSA-1430728"], "NetworkNeighborAL": ["CL:22010"], "PMC": ["8160517", "7726428", "7140859", "7118713", "7070170", "7047539", "7009319", "6993121", "6978800", "6944449", "6827091", "6769685", "6761599", "6698970", "6668567", "6650574", "6646803", "6646739", "6555768", "6477478", "6447611", "6439052", "6419954", "6415873", "6391613", "6327119", "6309817", "6298926", "6274932", "6224313", "6224178", "6220757", "6205455", "6201894", "6172624", "6154612", "6143609", "6141747", "6138794", "6117201", "6050173", "6047060", "6042115", "6010718", "5992708", "5980162", "5979391", "5892213", "5861216", "5859332", "5845642", "5843355", "5788919", "5787565", "5784778", "5770749", "5767150", "5763413", "5759670", "5733106", "5690602", "5682326", "5667816", "5643397", "5614973", "5582416", "5576418", "5572598", "5545599", "5528878", "5440040", "5429183", "5332388", "5269532", "5225048", "5203850", "5198191", "5173391", "5165159", "5055181", "5032833", "4995213", "4985714", "4960984", "4960479", "4871727", "4810168", "4809887", "4792660", "4789509", "4775444", "4669808", "4504813", "4430197", "4407589", "4386002", "4359882", "4308844"], "score": "800"}, "ARHGEF11_ARHGEF12": {"Process": ["GO:0007266", "GO:0035023", "GO:0043547", "GO:0043065", "GO:0007186"], "Function": ["GO:0005089", "GO:0001664", "GO:0005096"], "Keyword": ["KW-0343", "KW-0344"], "KEGG": ["hsa04270", "hsa05200"], "SMART": ["SM00325", "SM00228", "SM00233"], "InterPro": ["IPR015212", "IPR041020", "IPR016137", "IPR036305", "IPR000219", "IPR035899", "IPR001478", "IPR036034", "IPR001849", "IPR011993"], "Pfam": ["PF09128", "PF13180", "PF00621", "PF00595"], "PMID": ["33310911", "33504879", "32076619", "33023908", "30612298", "30726710", "31406143", "31522942", "31544814", "32023567", "28681362", "29071730", "29196061", "29373579", "29505611", "29876405", "29971044", "30198176", "30219706", "30598022", "28017639", "28115158", "28179147", "28432124", "28484126", "28486133", "28512143", "28635959", "28655771", "28673614", "29079481", "26483157", "26616858", "26985018", "27147504", "27150042", "27158467", "27227463", "27345948", "27515397", "27551058", "27656111", "27806312", "27833100", "31051012", "25351707", "25734240", "25824683", "26258642", "26331123", "26339173", "26418671", "26512702", "26512886", "26627240", "24071592", "24585879", "24855647", "24950964", "24993829", "25137062", "25186459", "25208761", "25519916", "22982815", "23260656", "23296466", "23324326", "23405219", "23450633", "23467409", "23531275", "23816534", "23825105", "23868972", "24106280", "24141048", "21736953", "21907280", "22404908", "22673745", "22726684", "22745902", "22902181", "22922962", "23065824", "23129751", "23145131", "23233801", "21224360", "21281507", "21447067", "21454492", "21569202", "21670212", "21722313", "21885830", "21916427", "21924908", "21966369"], "RCTM": ["HSA-1266738"], "NetworkNeighborAL": ["CL:1876"], "PMC": ["7863908", "7841162", "6997890", "6996688", "6839405", "6690958", "6640709", "6498369", "6424611", "6337608", "6140379", "6129776", "6018527", "5988292", "5845781", "5837189", "5835413", "5786306", "5754374", "5746525", "5705571", "5572933", "5542024", "5482063", "5473243", "5461017", "5425256", "5411784", "5410967", "5367461", "5348404", "5345129", "5316376", "5117210", "5105084", "5023507", "5004446", "4885800", "4882003", "4860252", "4857094", "4850030", "4847568", "4709268", "4704004", "4679667", "4672773", "4638017", "4553680", "4550599", "4537802", "4449154", "4348516", "4269881", "4262505", "4232260", "4156082", "4138210", "4094083", "4092039", "4091095", "4076829", "3991232", "3895938", "3885160", "3877202", "3837142", "3784824", "3688948", "3636907", "3636079", "3634650", "3591812", "3566121", "3565847", "3549711", "3545058", "3518287", "3501360", "3493537", "3472095", "3398911", "3383629", "3382378", "3317836", "3221770", "3211138", "3208131", "3205251", "3192936", "3179467", "3166354", "3158840", "3115788", "3097272", "3093892", "3064514", "3037883"], "score": "800"}, "RRAGC_RRAGD": {"Process": ["GO:0032008", "GO:0034198", "GO:0071230", "GO:1903432", "GO:0007050", "GO:0016241", "GO:0034613"], "Component": ["GO:0034448", "GO:1990131", "GO:0005764"], "Function": ["GO:0019003", "GO:0003924", "GO:0005525", "GO:0046982", "GO:0051020"], "Keyword": ["KW-0342", "KW-0458"], "KEGG": ["hsa04140", "hsa04150"], "InterPro": ["IPR039400", "IPR006762", "IPR027417"], "Pfam": ["PF04670", "PF09439", "PF00025"], "PMID": ["31944890", "32188096", "32195250", "32612235", "30044947", "30197302", "30570184", "30609721", "30651352", "30723133", "30764584", "30843872", "31001086", "31086360", "31091659", "31112131", "31134526", "31285595", "31312633", "31314152", "31579828", "31601764", "31650096", "28970150", "29343628", "29405586", "29423269", "29423330", "29507340", "29547541", "29570051", "29625033", "29782848", "29784813", "29848618", "29995611", "30020076", "30103560", "30150001", "30181260", "30341294", "30613362", "27816307", "27884780", "28083894", "28199315", "28266105", "28619945", "28659443", "28716898", "28838620", "28963468", "28993468", "29053970", "29056322", "29107538", "29123071", "29187279", "29199950", "29285400", "30159546", "31187024", "31225432", "26431368", "26449471", "26691987", "26774477", "26827808", "26937223", "26972053", "27076075", "27227887", "27234373", "27244671", "27267853", "27376324", "27400376", "27444066", "27462445", "27477288", "27534530", "27624942", "27648300", "27672113", "27690010", "27984722", "28066558", "25348078", "25561175", "25567906", "25567907", "25815986", "25879401", "25950843", "26051179", "26299971", "26387955", "26597054", "24316235", "24337580"], "RCTM": ["HSA-1257604"], "NetworkNeighborAL": ["CL:2198"], "PMC": ["7610377", "7139780", "7063858", "7052585", "6812561", "6795536", "6760929", "6722880", "6691734", "6641988", "6626592", "6614182", "6566721", "6557429", "6551658", "6529218", "6516633", "6483010", "6454084", "6428759", "6393612", "6387057", "6356367", "6333505", "6331339", "6298413", "6249801", "6195609", "6156610", "6153060", "6121554", "6120772", "6110396", "6080935", "6063731", "6003318", "6001427", "5915174", "5911935", "5877741", "5866057", "5838220", "5833933", "5805978", "5802487", "5798889", "5752196", "5749905", "5747364", "5742854", "5730647", "5722659", "5716277", "5704964", "5682220", "5674802", "5653458", "5622079", "5570594", "5559734", "5440210", "5390486", "5389918", "5334531", "5187391", "5144957", "5129903", "5093058", "5085669", "5075248", "5067300", "5027283", "5020642", "4981521", "4963881", "4947566", "4922434", "4889327", "4881991", "4860963", "4808398", "4804389", "4774173", "4731318", "4731305", "4698017", "4686696", "4657013", "4570232", "4529762", "4504429", "4476372", "4384888", "4384161", "4376665", "4295826", "3951878", "3908400"], "score": "800"}, "NOTCH4_JAG1": {"Process": ["GO:0045602", "GO:0001709", "GO:0045446", "GO:0007219", "GO:0002064", "GO:0001525", "GO:0002009", "GO:0030097", "GO:0045944"], "Function": ["GO:0005509"], "Keyword": ["KW-0914", "KW-0245", "KW-0217"], "KEGG": ["hsa04330", "hsa01522", "hsa05224", "hsa05165", "hsa05200"], "SMART": ["SM00179", "SM00181"], "InterPro": ["IPR000152", "IPR000742", "IPR001881", "IPR009030", "IPR013032", "IPR018097"], "Pfam": ["PF12661", "PF00008", "PF07645"], "PMID": ["33091777", "33884038", "34039391", "34231445", "31854042", "31948095", "32014047", "32025208", "32028262", "32116749", "32123583", "32138369", "32153500", "32155948", "32166015", "32169087", "32183093", "32211044", "32250571", "32770090", "33363386", "29795127", "30154011", "30178777", "30500414", "30586693", "30591003", "30606241", "30627477", "30630983", "30679934", "30680340", "30717802", "30755532", "30809937", "30832246", "30846769", "30865885", "30873026", "30874354", "30895619", "30906212", "30917608", "30923091", "30930637", "30940183", "30993885", "31003440", "31057403", "31059052", "31062528", "31064156", "31075939", "31107884", "31129492", "31168348", "31174355", "31191522", "31198409", "31222104", "31226929", "31239312", "31239543", "31260507", "31336602", "31346528", "31357442", "31367531", "31379945", "31387918", "31430961", "31437654", "31443481", "31455013", "31484285", "31497020", "31501518", "31515487", "31526760", "31558434", "31590384", "31607861", "31619007", "31681582", "31694640", "31718671", "31772665", "31817634", "31877856", "31915510", "31921854", "32015673", "32038141", "32042865", "32099606", "28482141", "28699403", "28941602", "29146722", "29162437"], "RCTM": ["HSA-157118"], "NetworkNeighborAL": ["CL:6079"], "PMC": ["8152080", "8056113", "7751846", "7414879", "7140461", "7139778", "7133735", "7085396", "7084374", "7071697", "7052475", "7044184", "7041744", "7029026", "7016989", "7016866", "7011072", "7010921", "7007299", "7004520", "6998193", "6997588", "6992362", "6990919", "6990130", "6966525", "6939687", "6936004", "6935452", "6888893", "6856738", "6853173", "6849313", "6836474", "6826533", "6826037", "6821596", "6801783", "6798878", "6780206", "6774875", "6769486", "6767785", "6761228", "6742656", "6738045", "6734342", "6721734", "6712069", "6709344", "6696008", "6678134", "6657611", "6657217", "6628192", "6620846", "6602453", "6599969", "6586787", "6572359", "6562835", "6558914", "6540611", "6536707", "6535203", "6533470", "6527237", "6522879", "6520938", "6518944", "6504756", "6498735", "6484400", "6477508", "6471940", "6468848", "6464111", "6446314", "6429011", "6426645", "6407809", "6405900", "6401300", "6400837", "6397533", "6360685", "6355473", "6341757", "6334270", "6326384", "6322712", "6319015", "6311723", "6309638", "6309523", "6171749", "5818282"], "score": "800"}, "SRC_RAF1": {"Process": ["GO:0048011", "GO:0002223", "GO:0043154", "GO:0030168", "GO:0031333", "GO:2001237", "GO:0070374", "GO:0009612", "GO:0001666", "GO:0043406", "GO:0051056", "GO:0032147", "GO:0043902", "GO:0048732", "GO:0048534", "GO:0008283", "GO:0060322", "GO:2000145", "GO:1901701", "GO:0006468", "GO:0007010", "GO:0048878", "GO:0045893", "GO:0035556", "GO:0065003", "GO:0042127"], "Keyword": ["KW-0656", "KW-0418", "KW-0496", "KW-0067"], "KEGG": ["hsa01521", "hsa01522", "hsa04012", "hsa04370", "hsa04540", "hsa04912", "hsa04915", "hsa04917", "hsa04919", "hsa04921", "hsa04926", "hsa05161", "hsa05219", "hsa04015", "hsa04062", "hsa04360", "hsa04510", "hsa04810", "hsa05152", "hsa05167", "hsa05205"], "InterPro": ["IPR001245", "IPR017441", "IPR000719", "IPR011009"], "Pfam": ["PF00069", "PF07714"], "PMID": ["31650200", "31659567", "31903124", "31935861", "31956359", "31974362", "31979409", "31988639", "32046099", "32098410", "32133359", "32150819", "32182776", "32194994", "32219002", "32266132", "32269574", "29079424", "29621614", "30082909", "30084054", "30225774", "30569876", "30646627", "30664687", "30670935", "30678221", "30678647", "30686755", "30709505", "30733462", "30785867", "30795516", "30846600", "30874331", "30889865", "30962732", "31040125", "31058079", "31083325", "31111062", "31113013", "31118959", "31126017", "31126310", "31141894", "31156630", "31193489", "31200510", "31208996", "31213532", "31266248", "31308216", "31370258", "31379957", "31387256", "31416844", "31426419", "31447777", "31464372", "31466222", "31497244", "31545548", "31577942", "31590423", "31604311", "31641113", "31652660", "31685806", "31708873", "31742207", "31749886", "31766768", "31788081", "31799192", "31817861", "31835318", "31906113", "31920979", "31921388", "32257606", "28967874", "29017935", "29084209", "29112787", "29133617", "29170536", "29180473", "29207185", "29235562", "29247827", "29250796", "29316426", "29316661", "29330146", "29357910", "29368005", "29403024", "29410316", "29428965"], "RCTM": ["HSA-109582"], "PMC": ["7188735", "7118713", "7109298", "7098968", "7084923", "7084909", "7078304", "7072684", "7072423", "7040165", "7037308", "7022630", "7007921", "7000489", "6995629", "6995551", "6981567", "6978363", "6966813", "6966563", "6965345", "6959074", "6944448", "6939757", "6929618", "6921279", "6918830", "6887592", "6874141", "6864934", "6855166", "6848006", "6828705", "6827047", "6826663", "6823181", "6805919", "6774858", "6770178", "6751350", "6724511", "6721448", "6721310", "6720532", "6719442", "6718260", "6695603", "6691095", "6683863", "6679398", "6678669", "6657648", "6628314", "6627365", "6613145", "6567863", "6563836", "6562560", "6545599", "6533683", "6531865", "6530392", "6505578", "6505497", "6501019", "6500620", "6487172", "6478763", "6466580", "6433115", "6413339", "6412545", "6387037", "6368395", "6367381", "6359109", "6345040", "6337726", "6328957", "6318029", "6279248", "6170734", "6132242", "6023733", "6017424", "5920792", "5867227", "5823719", "5799248", "5786286", "5783483", "5778704", "5777349", "5765991", "5765234", "5752590", "5748485"], "score": "800"}, "JAK2_PTPN11": {"Process": ["GO:0070102", "GO:0048008", "GO:0046822", "GO:0046887", "GO:0001959", "GO:0009755", "GO:0050796", "GO:0030099", "GO:0033157", "GO:0048872", "GO:0007162", "GO:0043406", "GO:0007596", "GO:0050867", "GO:0022407", "GO:0032147", "GO:0045088", "GO:0045785", "GO:0061564", "GO:0044057", "GO:0043900", "GO:0016477", "GO:0048878", "GO:0051241", "GO:0016310", "GO:0033554"], "Function": ["GO:0043560", "GO:0051428", "GO:0001664", "GO:0019901", "GO:0016773", "GO:0019904", "GO:0016301"], "Keyword": ["KW-0727"], "KEGG": ["hsa04920", "hsa04630", "hsa05168"], "SMART": ["SM00252"], "InterPro": ["IPR000980", "IPR036860"], "Pfam": ["PF00017"], "PMID": ["33128194", "33247204", "33273976", "33634995", "31692115", "31799787", "31807902", "31900385", "31921515", "31941061", "31963765", "31964915", "31967735", "31974359", "31992353", "32021288", "32022477", "32028565", "32029227", "32046074", "32055701", "32061156", "32069871", "32072138", "32111080", "32114384", "32185137", "32196516", "32203512", "32210977", "32235787", "32246016", "32246042", "32265690", "32265839", "32272438", "28819795", "29884903", "29977015", "30082909", "30251956", "30269370", "30287621", "30295334", "30328139", "30381742", "30448735", "30457860", "30473379", "30475221", "30545576", "30573507", "30634502", "30635631", "30643249", "30646912", "30658461", "30662003", "30670633", "30675012", "30679323", "30718218", "30719075", "30730996", "30745579", "30774404", "30777857", "30788289", "30795628", "30800125", "30804434", "30812013", "30832202", "30847023", "30857282", "30862934", "30884772", "30901970", "30918473", "30926971", "30927736", "30979083", "30995503", "31025831", "31052530", "31092229", "31097632", "31105556", "31110923", "31113461", "31117333", "31130718", "31130822", "31131326", "31156640", "31160965", "31171568", "31184605", "31186046", "31189531"], "RCTM": ["HSA-1059683"], "PMC": ["7851357", "7843419", "7706384", "7139642", "7139116", "7131842", "7125150", "7125138", "7105679", "7098175", "7089424", "7084564", "7083309", "7077552", "7077524", "7076194", "7074396", "7072600", "7071158", "7059203", "7047187", "7031557", "7028800", "7016966", "7016562", "7012480", "7008167", "7004534", "7000475", "6992902", "6988309", "6978416", "6972820", "6970270", "6949220", "6945703", "6828160", "6800037", "6756067", "6755973", "6726547", "6724201", "6682775", "6602313", "6570401", "6563344", "6562880", "6558778", "6546113", "6545849", "6545846", "6540537", "6540078", "6530995", "6529849", "6528261", "6525346", "6525306", "6523986", "6521381", "6502725", "6501765", "6500576", "6499178", "6483843", "6472917", "6471306", "6470519", "6467801", "6437596", "6429399", "6429321", "6420429", "6419475", "6414622", "6413345", "6409954", "6406956", "6398177", "6395339", "6389993", "6378110", "6376112", "6372543", "6371805", "6366887", "6357062", "6356782", "6354688", "6354556", "6348509", "6336499", "6332843", "6320735", "6318029", "6286697", "6240710"], "score": "800"}, "DVL1_LRP6": {"Process": ["GO:0060026", "GO:1904886", "GO:0002011", "GO:0001843", "GO:0007369", "GO:0060560", "GO:0090090", "GO:0090263", "GO:0006469", "GO:0090596", "GO:0007268", "GO:0072657", "GO:0030182", "GO:0051094", "GO:0045893", "GO:0051240", "GO:0051649"], "Component": ["GO:1990909", "GO:0043025", "GO:0045202"], "Function": ["GO:0005109"], "Keyword": ["KW-0879", "KW-0217"], "KEGG": ["hsa04150", "hsa04310", "hsa05224", "hsa05225", "hsa05226", "hsa05200"], "PMID": ["33257473", "34082011", "31867777", "31903136", "31906440", "31912579", "31978940", "32015160", "32033025", "32117718", "32132993", "32755566", "29969831", "30605688", "30642055", "30646627", "30787621", "30868765", "30901730", "31000703", "31031810", "31061124", "31091453", "31126091", "31165043", "31191253", "31220102", "31235524", "31261718", "31269694", "31275379", "31370265", "31396368", "31436297", "31623618", "31663014", "31694672", "31700102", "31769242", "28189566", "29055813", "29378775", "29445127", "29453334", "29465811", "29545541", "29573971", "29576390", "29632210", "29642895", "29660200", "29688389", "29743726", "29789460", "29808090", "29845518", "29867084", "29895829", "29896101", "29950016", "29980568", "30019207", "30035713", "30125555", "30137666", "30271082", "30338040", "30425633", "30451837", "30477246", "30574422", "27600680", "27649046", "27793042", "28060833", "28103901", "28128299", "28143772", "28223363", "28234935", "28286238", "28299185", "28331559", "28368389", "28400729", "28413908", "28416592", "28417011", "28418856", "28451590", "28484252", "28523267", "28533512", "28588349", "28626941", "28674110", "28675177", "28697793", "28697798", "28744352"], "RCTM": ["HSA-162582"], "NetworkNeighborAL": ["CL:5703"], "PMC": ["7723298", "7077553", "7072467", "7060471", "7039855", "7008851", "6996568", "6982351", "6929979", "6881706", "6838061", "6836452", "6798382", "6795506", "6775799", "6696068", "6682745", "6682504", "6679127", "6678221", "6594551", "6586285", "6582832", "6563099", "6538920", "6537088", "6534993", "6534064", "6472409", "6457291", "6426874", "6368421", "6359109", "6358999", "6321180", "6318069", "6315376", "6297114", "6284756", "6242896", "6218458", "6215866", "6208898", "6188060", "6182657", "6158481", "6119296", "6113239", "6092110", "6056231", "6022607", "6014344", "5997650", "5989870", "5986913", "5986804", "5983605", "5966321", "5943245", "5930001", "5928365", "5924918", "5901476", "5896060", "5869054", "5854628", "5816634", "5813261", "5662016", "5599997", "5598907", "5550366", "5537530", "5523555", "5520491", "5506643", "5505151", "5503561", "5500887", "5447271", "5440410", "5431504", "5415574", "5406249", "5396059", "5392581", "5389977", "5387711", "5368180", "5355165", "5346818", "5325476", "5321126", "5269682", "5248453", "5241350", "5218554"], "score": "800"}, "NUP160_NUP107": {"Process": ["GO:0006406", "GO:0016032", "GO:0051704"], "Component": ["GO:0031080"], "Function": ["GO:0017056"], "Keyword": ["KW-0906"], "KEGG": ["hsa03013"], "PMID": ["30388388", "30488506", "30506890", "30549175", "30624610", "30894603", "31120884", "31170156", "31366666", "31553752", "31569640", "31626769", "29150488", "29160693", "29223976", "29363275", "29363560", "29449567", "29618633", "29671412", "29729808", "29773558", "29915221", "30022050", "30179222", "30309980", "28386019", "28562428", "28642229", "28744202", "28847828", "29062044", "29109432", "26728621", "26912791", "26912792", "27273515", "27623381", "27877110", "27926867", "25171917", "25602437", "25745173", "25822992", "25904327", "25932910", "26112706", "26137436", "26308899", "26416747", "26490119", "26502056", "26540075", "26633879", "26636083", "24196834", "24423194", "24461736", "24563355", "24722254", "25116306", "25165147", "25172915", "25184662", "23499022", "23954503", "23959328", "23993091", "24043423", "24092876", "24103892", "24324649", "24478780", "22171326", "22238360", "22331846", "22740626", "22928108", "23049930", "23071392", "23271831", "21365675", "21382517", "21383080", "21621074", "22049307", "22067460", "20081840", "20126445", "20227665", "20550937", "20566687", "20647383", "20660226", "20974814", "19197064", "19414608", "19503077", "19576787", "18446240"], "RCTM": ["HSA-1169408"], "NetworkNeighborAL": ["CL:16506"], "PMC": ["6838685", "6830350", "6760808", "6719443", "6613778", "6553703", "6532837", "6426968", "6423424", "6371224", "6351831", "6349201", "6298606", "6279390", "6159964", "6052020", "6027884", "6022837", "6015541", "6006428", "5992584", "5928849", "5919732", "5902394", "5814408", "5787707", "5674072", "5653651", "5579357", "5577469", "5504096", "5450191", "5320932", "5180592", "5156573", "5100550", "5094371", "5023730", "4886846", "4831891", "4831873", "4755751", "4695854", "4678026", "4659922", "4631399", "4628585", "4615246", "4491817", "4483485", "4462950", "4447491", "4424061", "4416817", "4339684", "4232535", "4206221", "4203139", "4198930", "4161953", "4077343", "4046014", "4001855", "3983603", "3897872", "3873886", "3861729", "3852005", "3820258", "3814599", "3788602", "3761240", "3603444", "3469097", "3457934", "3420096", "3418306", "3350809", "3290650", "3283990", "3279400", "3206600", "3134873", "3051818", "3003318", "2984239", "2938637", "2894445", "2887351", "2859955", "2841689", "2826207", "2813275", "2743489", "2706296", "2700392", "2329591"], "score": "800"}, "SRSF3_SRSF7": {"Process": ["GO:0000398", "GO:0006406", "GO:0031124", "GO:0048024", "GO:1990830"], "Keyword": ["KW-0509", "KW-0508", "KW-0694"], "KEGG": ["hsa03040", "hsa05168"], "SMART": ["SM00360"], "InterPro": ["IPR000504", "IPR012677", "IPR035979"], "Pfam": ["PF00076"], "PMID": ["33706811", "26944680", "10350090", "8013463", "23415231", "22140111", "30775805", "22722453", "31802123", "26416554", "23411391", "30541625", "29235495", "27282379", "28152302", "28977534", "21062826", "26516065", "31802121", "32069328", "32123389", "32146325", "32256528", "30621629", "30873507", "31261614", "31292793", "31462429", "31619685", "31710657", "32009905", "29330351", "29473878", "29579120", "29684050", "30026406", "30126426", "30150655", "28039323", "28138077", "28288992", "28536481", "28600433", "26930004", "27255208", "25155147", "25662211", "25826413", "26431027", "26694817", "26937306", "26942228", "23818142", "24369428", "25294838", "25402454", "25416801", "25506695", "23269276", "23525660", "23536862", "23621913", "23637700", "23685454", "23758675", "23785305", "24406341", "22505578", "23084401", "21079985", "21609956", "21935421", "21082031", "22541002", "30916337", "27566151", "28973437", "31152582", "31611688", "25137140", "31552099", "31724706", "28726632", "23747814", "32101138", "32204435", "28391524", "28779122", "24807918", "23550649", "31879760", "31504847", "30057263", "24442673", "31783898", "24351799", "31080453", "29396485", "28680417", "28036279"], "RCTM": ["HSA-109688"], "NetworkNeighborAL": ["CL:16101"], "PMC": ["7948361", "7145568", "7140081", "7096898", "7093569", "7063262", "7048317", "7043046", "7026658", "7026646", "6978886", "6954394", "6884704", "6883713", "6858565", "6844474", "6821156", "6801100", "6795808", "6743414", "6733819", "6678616", "6547761", "6497756", "6410682", "6325853", "6292132", "6110769", "6102803", "6093179", "6075431", "5933811", "5891722", "5886697", "5863542", "5855854", "5797138", "5737842", "5727530", "5622371", "5602073", "5560861", "5551896", "5544667", "5501752", "5496630", "5478874", "5442135", "5400389", "5397162", "5351672", "5303883", "5224494", "4941351", "4936603", "4901428", "4782049", "4774009", "4772657", "4689037", "4670800", "4615370", "4597910", "4586487", "4344508", "4268343", "4267630", "4266657", "4234644", "4231771", "4221600", "4163531", "4085738", "3973340", "3967167", "3950702", "3855887", "3710358", "3708756", "3707628", "3687557", "3683364", "3681727", "3660409", "3621013", "3617979", "3594168", "3522173", "3472233", "3413128", "3326313", "3173450", "3167603", "3064809", "3028071", "2972751", "395138"], "score": "800"}, "RRAGA_RRAGC": {"Process": ["GO:0032008", "GO:0034198", "GO:0071230", "GO:1903432", "GO:0007050", "GO:0016241", "GO:0006915", "GO:0034613"], "Component": ["GO:0034448", "GO:1990131", "GO:0005764"], "Function": ["GO:0003924", "GO:0005525", "GO:0046982", "GO:0019899"], "Keyword": ["KW-0342", "KW-0458"], "KEGG": ["hsa04140", "hsa04150"], "InterPro": ["IPR006762", "IPR027417"], "Pfam": ["PF04670", "PF00025"], "PMID": ["33340489", "33427053", "33464297", "33621241", "33918604", "34116056", "34159368", "31733992", "31944890", "32188096", "32287270", "30197302", "30334852", "30485160", "30570184", "30642006", "30651352", "30723133", "30764584", "30858438", "30900683", "31001086", "31036939", "31086360", "31091659", "31112131", "31134526", "31285595", "31314152", "31434745", "31503514", "31534020", "31579828", "31579886", "31601708", "31601764", "31625153", "31672913", "29274432", "29301958", "29325224", "29343628", "29405586", "29448933", "29570051", "29590090", "29625033", "29698392", "29750193", "29782848", "29784813", "29796625", "29848618", "29868606", "29995611", "30020076", "30061680", "30103560", "30108523", "30130465", "30142151", "30150001", "30181260", "30341294", "30347859", "30399334", "30613362", "27693501", "27816307", "28083894", "28199315", "28266105", "28336668", "28606928", "28619690", "28619945", "28626421", "28656962", "28659443", "28697336", "28899863", "28899926", "28963468", "28976958", "29027899", "29053970", "29056322", "29107538", "29138253", "29152581", "29199950", "29209652", "29285400", "29312591", "30159546", "31187024", "31225432", "26431368", "26449607", "26609069"], "RCTM": ["HSA-1257604"], "NetworkNeighborAL": ["CL:2200"], "PMC": ["8254048", "8070399", "7988778", "7901767", "7814351", "7176403", "7156099", "7155771", "7139780", "7052585", "6964153", "6945816", "6879862", "6795536", "6774795", "6764843", "6760929", "6722880", "6706467", "6698093", "6669959", "6649673", "6641988", "6626592", "6589571", "6566721", "6557429", "6551658", "6529218", "6516633", "6454084", "6428759", "6412019", "6393612", "6387057", "6377942", "6356373", "6331339", "6310455", "6298413", "6279252", "6250074", "6249801", "6214109", "6195609", "6156610", "6153060", "6126876", "6121554", "6120772", "6110396", "6084482", "6080935", "6079209", "6063731", "6003318", "6001427", "5975964", "5953516", "5952004", "5942914", "5919408", "5915174", "5911935", "5866057", "5834811", "5833978", "5823611", "5815226", "5805978", "5803417", "5752504", "5752196", "5742854", "5730647", "5722659", "5716293", "5706952", "5704964", "5687921", "5685485", "5674802", "5643739", "5640987", "5622079", "5570594", "5559734", "5553613", "5496625", "5493755", "5454035", "5389918", "5334531", "5258682", "4922434", "4884097", "4713139"], "score": "800"}, "RRAGC_RRAGA": {"Process": ["GO:0032008", "GO:0034198", "GO:0071230", "GO:1903432", "GO:0007050", "GO:0016241", "GO:0006915", "GO:0034613"], "Component": ["GO:0034448", "GO:1990131", "GO:0005764"], "Function": ["GO:0003924", "GO:0005525", "GO:0046982", "GO:0019899"], "Keyword": ["KW-0342", "KW-0458"], "KEGG": ["hsa04140", "hsa04150"], "InterPro": ["IPR006762", "IPR027417"], "Pfam": ["PF04670", "PF00025"], "PMID": ["33340489", "33427053", "33464297", "33621241", "33918604", "34116056", "34159368", "31733992", "31944890", "32188096", "32287270", "30197302", "30334852", "30485160", "30570184", "30642006", "30651352", "30723133", "30764584", "30858438", "30900683", "31001086", "31036939", "31086360", "31091659", "31112131", "31134526", "31285595", "31314152", "31434745", "31503514", "31534020", "31579828", "31579886", "31601708", "31601764", "31625153", "31672913", "29274432", "29301958", "29325224", "29343628", "29405586", "29448933", "29570051", "29590090", "29625033", "29698392", "29750193", "29782848", "29784813", "29796625", "29848618", "29868606", "29995611", "30020076", "30061680", "30103560", "30108523", "30130465", "30142151", "30150001", "30181260", "30341294", "30347859", "30399334", "30613362", "27693501", "27816307", "28083894", "28199315", "28266105", "28336668", "28606928", "28619690", "28619945", "28626421", "28656962", "28659443", "28697336", "28899863", "28899926", "28963468", "28976958", "29027899", "29053970", "29056322", "29107538", "29138253", "29152581", "29199950", "29209652", "29285400", "29312591", "30159546", "31187024", "31225432", "26431368", "26449607", "26609069"], "RCTM": ["HSA-1257604"], "NetworkNeighborAL": ["CL:2200"], "PMC": ["8254048", "8070399", "7988778", "7901767", "7814351", "7176403", "7156099", "7155771", "7139780", "7052585", "6964153", "6945816", "6879862", "6795536", "6774795", "6764843", "6760929", "6722880", "6706467", "6698093", "6669959", "6649673", "6641988", "6626592", "6589571", "6566721", "6557429", "6551658", "6529218", "6516633", "6454084", "6428759", "6412019", "6393612", "6387057", "6377942", "6356373", "6331339", "6310455", "6298413", "6279252", "6250074", "6249801", "6214109", "6195609", "6156610", "6153060", "6126876", "6121554", "6120772", "6110396", "6084482", "6080935", "6079209", "6063731", "6003318", "6001427", "5975964", "5953516", "5952004", "5942914", "5919408", "5915174", "5911935", "5866057", "5834811", "5833978", "5823611", "5815226", "5805978", "5803417", "5752504", "5752196", "5742854", "5730647", "5722659", "5716293", "5706952", "5704964", "5687921", "5685485", "5674802", "5643739", "5640987", "5622079", "5570594", "5559734", "5553613", "5496625", "5493755", "5454035", "5389918", "5334531", "5258682", "4922434", "4884097", "4713139"], "score": "800"}, "EPHA7_EFNB2": {"Process": ["GO:0010977", "GO:0048013", "GO:1901216", "GO:0007411", "GO:0018108", "GO:0035239"], "Function": ["GO:0046875", "GO:0004713"], "Keyword": ["KW-0524", "KW-0217", "KW-0675"], "KEGG": ["hsa04360"], "PMID": ["33099474", "29360434", "30726731", "30871240", "31197068", "31333644", "31427645", "31471947", "31577226", "31589243", "29581239", "29941036", "30061574", "30279732", "28487392", "28614915", "28947862", "29101386", "29207951", "26178595", "26870995", "27113915", "27783670", "30775469", "24933439", "25292427", "25623065", "25710467", "25713296", "25944917", "25993310", "26212263", "26407069", "26666565", "26779014", "24469634", "25009468", "25010398", "25050377", "25073978", "25110592", "25139858", "25144626", "25418012", "23042409", "23314923", "23519126", "23562676", "24130906", "24348920", "24705208", "22040912", "22040914", "22044884", "22044885", "22044886", "22292085", "22363788", "22449939", "22568950", "22660185", "22750215", "22983209", "20969945", "21791013", "21827680", "21935409", "22028653", "22077927", "22144690", "19786129", "20224755", "20677833", "21044296", "18761422", "19277044", "19542359", "19678838", "20011078", "18495033", "18495034", "18541704", "18648668", "17177142", "15939763", "14993233", "15558486", "12405963", "28674944", "22862837", "25482622", "24103789", "20097213", "20880989", "31979096", "24003208", "19903006", "25452716", "19200729", "23346046"], "RCTM": ["HSA-1266738"], "NetworkNeighborAL": ["CL:421"], "PMC": ["7675649", "7122743", "7109712", "7074403", "6993872", "6954719", "6774734", "6700147", "6620610", "6468443", "6372807", "6367597", "6160771", "6066467", "6065374", "6019728", "5966337", "5718065", "5670207", "5592818", "5548618", "5523019", "5082662", "5008291", "4983719", "4861043", "4853368", "4846374", "4701947", "4693299", "4678660", "4594571", "4583388", "4439037", "4404412", "4393718", "4388660", "4381338", "4367244", "4340014", "4234705", "4231986", "4183860", "4164577", "4106224", "4094879", "4068196", "4026543", "4019236", "3924825", "3912530", "3869196", "3857839", "3795076", "3753714", "3683942", "3677025", "3654375", "3631567", "3615738", "3587720", "3548228", "3499314", "3499313", "3458152", "3319464", "3288889", "3288821", "3288406", "3288332", "3282790", "3264645", "3261104", "3241718", "3197615", "3196665", "3174170", "3162930", "3108796", "3004986", "2987844", "2964178", "2932750", "2865185", "2850602", "2836203", "2836134", "2818219", "2791039", "2729353", "2670002", "2474680", "2426945", "2405795", "2405773", "2172175", "2171611"], "score": "800"}, "SDC4_SDC2": {"Process": ["GO:0001523", "GO:0006024", "GO:0006027", "GO:0050900", "GO:0031175"], "Component": ["GO:0005796", "GO:0043202", "GO:0009986"], "Keyword": ["KW-0357"], "KEGG": ["hsa04514", "hsa05205", "hsa05418"], "SMART": ["SM00294"], "InterPro": ["IPR001050", "IPR027789", "IPR030479", "IPR003585"], "Pfam": ["PF01034"], "PMID": ["32602655", "31963505", "32133006", "32180897", "32220631", "32292405", "32764936", "32850844", "32984315", "29626500", "30488311", "30621228", "30718543", "30922347", "30952866", "31005587", "31049116", "31064993", "31091226", "31092256", "31182980", "31183318", "31266258", "31300004", "31308409", "31428610", "31600983", "31611818", "31695352", "31719623", "31896526", "31942333", "29279011", "29310785", "29415062", "29434536", "29498714", "29538177", "29559954", "29740281", "29850558", "29968393", "29983386", "30027065", "30129974", "30135409", "30252838", "30352976", "30526845", "30588283", "27753744", "28079144", "28107214", "28211170", "28256016", "28404852", "28424697", "28454729", "28456089", "28464847", "28625086", "28894089", "28906279", "28973369", "29016732", "29018806", "29085061", "29089873", "29207576", "29487760", "26454099", "26513707", "26601939", "26608109", "26796346", "26801396", "26869927", "26909794", "27074785", "27100505", "27143125", "27225479", "27279133", "27434331", "27629486", "27694984", "27829154", "27965938", "27994470", "25325982", "25412292", "25572401", "25600875", "25617766", "25658628", "25686828", "25979339", "25995222", "26002270", "26149933"], "RCTM": ["HSA-109582"], "NetworkNeighborAL": ["CL:10528"], "PMC": ["7483480", "7411008", "7372001", "7293924", "7118926", "7061737", "7040480", "7024324", "6952133", "6940629", "6851098", "6834137", "6773826", "6718058", "6689999", "6669472", "6629623", "6625118", "6547016", "6521409", "6519803", "6515157", "6515153", "6504881", "6479641", "6450910", "6439996", "6362000", "6359630", "6344239", "6304294", "6286126", "6274924", "6221024", "6170735", "6163906", "6155486", "6138823", "6125479", "6092681", "6087666", "6031075", "6017057", "5984563", "5937573", "5928449", "5852548", "5845539", "5810351", "5803554", "5802856", "5790772", "5777671", "5751208", "5662561", "5650988", "5634708", "5627677", "5623046", "5593881", "5568419", "5542909", "5517367", "5469255", "5414233", "5371597", "5266418", "5228153", "5153289", "5129871", "5127826", "5125295", "5046136", "5032688", "4975577", "4938725", "4906438", "4906230", "4884568", "4875798", "4862366", "4855150", "4841450", "4792653", "4773406", "4766302", "4735372", "4722750", "4705405", "4624626", "4531098", "4505439", "4458332", "4414160", "4408084", "4342487", "4305309"], "score": "800"}, "STAG1_RAD21": {"Process": ["GO:0007059", "GO:0007088", "GO:0051301", "GO:0006366"], "Component": ["GO:0008278", "GO:0016363", "GO:0000775", "GO:0000785"], "Function": ["GO:0001228", "GO:0003682"], "Keyword": ["KW-0159", "KW-0137", "KW-0498", "KW-0158", "KW-0991", "KW-1017", "KW-0832"], "KEGG": ["hsa04110"], "PMID": ["33485391", "31757807", "31895940", "31935221", "31942977", "31953484", "31968256", "32046180", "32065581", "32687945", "30554942", "30671743", "30779731", "30858191", "31204999", "31807710", "29077530", "29337080", "29343442", "29471289", "29581185", "29581440", "29846129", "29867216", "29947893", "29995837", "28050734", "28162998", "28167679", "28430577", "28569773", "28749464", "28819029", "28855971", "28924389", "28934466", "29084713", "29186203", "26895425", "27084937", "27207471", "27298259", "27549371", "27549742", "27582178", "27636994", "27665783", "27788133", "27792785", "27799150", "25649818", "25716199", "25730767", "25735743", "25748820", "25894966", "26184320", "26226004", "26454098", "26648949", "26673124", "26687354", "24415941", "24600469", "24613357", "24792645", "24906310", "24906316", "24963665", "25171859", "25375358", "23283389", "23333522", "23408896", "23874961", "23920377", "23979932", "24136230", "24141881", "24162807", "24367282", "24385917", "22326678", "22346761", "22369641", "22415365", "22415368", "22508511", "22617390", "22715410", "22885700", "22988450", "23022223", "21274006", "21497666", "21577050", "21699228", "21814516", "21851156", "21876002"], "RCTM": ["HSA-1221632"], "NetworkNeighborAL": ["CL:12415"], "PMC": ["7825184", "7136165", "7072534", "7054000", "6988126", "6969069", "6964213", "6959610", "6959578", "6952610", "6881171", "6606026", "6504890", "6396947", "6344341", "6122591", "6085821", "6063332", "5990973", "5979957", "5974431", "5883624", "5788747", "5772169", "5769645", "5766191", "5706694", "5645240", "5599913", "5574093", "5550886", "5520885", "5514935", "5441961", "5358341", "5356530", "5312258", "5291270", "5177981", "5167347", "5093027", "5085059", "5082857", "5007594", "5001582", "4996973", "4980180", "4868047", "4828587", "4769318", "4701713", "4682075", "4664637", "4584327", "4584316", "4550572", "4495907", "4381060", "4380798", "4352044", "4345284", "4226403", "4222939", "4175184", "4160150", "4080628", "4070927", "4056987", "3988838", "3934126", "3927085", "3887114", "3873225", "3868590", "3868440", "3831313", "3825806", "3824680", "3789803", "3709894", "3595174", "3567145", "3484685", "3443318", "3439829", "3371031", "3343463", "3343459", "3329402", "3328378", "3276554", "3209327", "3184609", "3142318", "3140991", "3059921"], "score": "800"}, "CHRNA4_CHRNA5": {"Process": ["GO:0035095", "GO:0007271", "GO:0007274", "GO:0060079", "GO:0009636", "GO:0098655", "GO:0042493"], "Component": ["GO:0005892", "GO:0045211"], "Function": ["GO:0015464", "GO:0022848", "GO:0022839"], "Keyword": ["KW-1071", "KW-0628", "KW-0675"], "KEGG": ["hsa04080"], "InterPro": ["IPR002394", "IPR006029", "IPR006201", "IPR006202", "IPR018000", "IPR036719", "IPR036734"], "Pfam": ["PF02931", "PF02932"], "PMID": ["33454625", "31402126", "32075230", "31275410", "31590360", "31626105", "31636489", "27208830", "28520984", "28972577", "29504045", "29513745", "29621993", "29666375", "29914292", "30037827", "30043172", "30259415", "27712845", "28440896", "28583088", "28600524", "28851948", "28978081", "29196725", "29302221", "29353911", "26351737", "26662855", "26810002", "26904947", "26952864", "27085880", "27124093", "27134767", "27327258", "27393504", "27428758", "27473937", "27505073", "27610024", "27638450", "27650554", "27698417", "27814717", "27827986", "27957625", "27974682", "25450229", "25498233", "25661700", "25972004", "26079805", "26106326", "26184988", "26301171", "26318101", "26352532", "26440539", "26508385", "23990377", "24055496", "24119711", "24253422", "24428733", "24466311", "24486638", "24569419", "24778978", "24804708", "24819610", "25045619", "25060307", "25107510", "25110504", "25121092", "25183238", "25281486", "25545355", "25642160", "22971134", "23264444", "23361195", "23454283", "23469231", "23641218", "23762359", "23824835", "23843950", "23899432", "23939186", "21808284", "22024417", "22048466", "22289947", "22363742", "22495174", "22585858", "22586585", "22806211"], "RCTM": ["HSA-112314"], "NetworkNeighborAL": ["CL:8230"], "PMC": ["7072978", "6829263", "6824703", "6787545", "6655552", "6558614", "6314885", "6219447", "6104304", "5983372", "5918632", "5904126", "5896462", "5887212", "5882602", "5841828", "5771479", "5741107", "5711795", "5656555", "5620221", "5587505", "5575130", "5507212", "5466671", "5460472", "5414061", "5350002", "5195866", "5176026", "5155585", "5153392", "5126781", "5115988", "5108578", "5097392", "5075237", "5018401", "4991607", "4988301", "4975622", "4939239", "4931601", "4930126", "4842934", "4780670", "4754113", "4697753", "4655151", "4636453", "4623668", "4540370", "4486519", "4469651", "4461559", "4460425", "4452458", "4295535", "4278712", "4256104", "4206282", "4169001", "4157895", "4124190", "4119892", "4119471", "4117825", "4097314", "4085544", "4018353", "4013067", "4000030", "3988215", "3984345", "3976899", "3969234", "3948219", "3900682", "3883448", "3878644", "3875162", "3699600", "3675130", "3640707", "3639424", "3585721", "3553231", "3410620", "3395823", "3379651", "3376177", "3354721", "3283683", "3272157", "3260990", "3208134"], "score": "800"}, "NLGN4X_NLGN1": {"Process": ["GO:0007158", "GO:0048488", "GO:0097104", "GO:0097105", "GO:0098815", "GO:0098657", "GO:0030182", "GO:0051241", "GO:0050877"], "Component": ["GO:0098985", "GO:0089717", "GO:0014069", "GO:0045211", "GO:0030425", "GO:0009986", "GO:0005887"], "Function": ["GO:0042043", "GO:0097110", "GO:0052689", "GO:0050839", "GO:0046983"], "Keyword": ["KW-0628", "KW-0130"], "KEGG": ["hsa04514"], "InterPro": ["IPR000460", "IPR002018", "IPR019819", "IPR029058"], "Pfam": ["PF00135", "PF07859"], "PMID": ["32324534", "32381505", "32848696", "30664619", "30675382", "30813406", "30831539", "30864948", "30988517", "31097624", "31119867", "31138690", "31161682", "31443560", "31623367", "31658245", "29278843", "29375819", "29476096", "29503438", "29545546", "29622757", "29724786", "29777576", "29859117", "29920554", "29951185", "30046996", "28013231", "28033531", "28514666", "28584888", "28604739", "28641112", "28817804", "28841651", "28934485", "28959975", "29230184", "29244827", "25778475", "26235839", "26403076", "26582923", "26733386", "26882036", "26909029", "27305922", "27480506", "27500400", "27608760", "27777633", "27812321", "27905548", "29051423", "25558953", "25729393", "25773404", "26047810", "26113817", "26291155", "26291160", "26291161", "26456829", "26635701", "26678009", "26713075", "23036599", "24448209", "24485798", "24523897", "24578685", "24594013", "24839550", "24885664", "24999357", "25181011", "25351249", "25549968", "22820233", "23172145", "23269408", "23325215", "23451101", "23533374", "23710042", "23875667", "24039767", "24083347", "24094106", "24104404", "21933121", "22106001", "22493536", "22539981", "22573027", "22723984", "22860111", "22948383", "22952857"], "RCTM": ["HSA-112316"], "NetworkNeighborAL": ["CL:8523"], "PMC": ["7431521", "7307194", "7180054", "6837583", "6827020", "6747153", "6730649", "6606367", "6592730", "6575593", "6553570", "6465354", "6442683", "6438691", "6406800", "6341103", "6341098", "6051187", "6011246", "6007900", "6002803", "5992363", "5987923", "5984814", "5891832", "5862414", "5835496", "5825275", "5824819", "5814248", "5766194", "5760969", "5745067", "5731757", "5711828", "5693718", "5654756", "5606656", "5571902", "5563082", "5472790", "5446956", "5316339", "5131284", "5116923", "5071332", "5070001", "4976983", "4872436", "4803542", "4797272", "4775274", "4756915", "4755491", "4754415", "4695384", "4692362", "4688327", "4659895", "4573762", "4567857", "4545494", "4461817", "4458007", "4415993", "4342781", "4300495", "4186887", "4133997", "4079081", "4056431", "4049477", "4020186", "3979986", "3973991", "3965648", "3936185", "3921160", "3910144", "3905230", "3821696", "3793213", "3764118", "3749863", "3670986", "3610799", "3607786", "3579928", "3576027", "3568448", "3565204", "3431331", "3409177", "3377638", "3335066", "3321238"], "score": "800"}, "TRADD_RIPK1": {"Process": ["GO:0071550", "GO:1902042", "GO:0007249", "GO:0010803", "GO:0006919", "GO:0033209", "GO:0043123", "GO:0051092", "GO:0051291", "GO:0051094", "GO:0051240", "GO:2000026"], "Component": ["GO:0031264", "GO:0043235", "GO:0045121"], "Function": ["GO:0070513", "GO:0032813", "GO:0044877", "GO:0042802"], "KEGG": ["hsa04064", "hsa04210", "hsa04217", "hsa04622", "hsa04668", "hsa05160", "hsa05169"], "SMART": ["SM00005"], "InterPro": ["IPR000488", "IPR011029"], "Pfam": ["PF00531"], "PMID": ["34133469", "31906441", "31924820", "31947615", "31974499", "32028675", "32053868", "32068238", "32072232", "32073727", "32151027", "32182843", "32183005", "32210756", "32269263", "32411621", "32766249", "32849607", "32968279", "30008173", "30026495", "30050058", "30185824", "30467385", "30485762", "30507704", "30523153", "30628958", "30644238", "30665407", "30678065", "30703869", "30741924", "30741936", "30755793", "30773854", "30804083", "30808860", "30813267", "30867434", "30909619", "30917630", "30941349", "30979585", "30988283", "30988397", "31011462", "31019462", "31040261", "31077562", "31080811", "31083564", "31114134", "31122251", "31131275", "31149635", "31164887", "31192209", "31198981", "31212216", "31212582", "31239840", "31312197", "31316982", "31322195", "31333662", "31402916", "31402917", "31404116", "31406107", "31409605", "31450613", "31491952", "31509938", "31519886", "31519887", "31540489", "31551969", "31552177", "31555268", "31573046", "31598470", "31606726", "31632962", "31685798", "31719524", "31766571", "31769858", "32039207", "29052145", "29066276", "29076500", "29108670", "29247991", "29311359", "29324227", "29328486", "29352268", "29363670", "29371616"], "RCTM": ["HSA-109581"], "NetworkNeighborAL": ["CL:3665"], "PMC": ["8238200", "7417445", "7379376", "7199390", "7142081", "7140716", "7140401", "7139523", "7083554", "7077357", "7072579", "7072318", "7056451", "7029724", "7020041", "7017284", "6987388", "6978387", "6974333", "6954291", "6952807", "6943250", "6878846", "6861136", "6851151", "6828663", "6814603", "6783575", "6777694", "6770144", "6769855", "6769249", "6767152", "6747454", "6744441", "6744433", "6733961", "6733886", "6727177", "6705879", "6691250", "6690881", "6677151", "6676415", "6658002", "6630959", "6629296", "6617985", "6617733", "6614373", "6609852", "6598441", "6597188", "6582207", "6556275", "6548990", "6541464", "6539482", "6536010", "6532150", "6509160", "6506586", "6475567", "6468478", "6465317", "6462001", "6461919", "6460297", "6458279", "6433701", "6416393", "6412296", "6410226", "6404114", "6399009", "6391473", "6370879", "6370826", "6352924", "6349121", "6342007", "6340166", "6334017", "6333510", "6294789", "6113218", "6034178", "5994217", "5990418", "5976511", "5863746", "5854325", "5833577", "5802030", "5752838", "5739076"], "score": "800"}, "CDA_DCK": {"Process": ["GO:0043097"], "KEGG": ["hsa00240", "hsa01100"], "PMID": ["32046005", "32440762", "33073205", "29667134", "30388589", "30709769", "30793488", "30872721", "31101804", "31118789", "31131010", "31183244", "31351931", "31383553", "31399526", "31417283", "31514451", "31908888", "28077438", "29249821", "29391792", "29415423", "29471120", "29677511", "29709260", "29948357", "29958925", "30016963", "30069744", "30083262", "30152692", "30214194", "30301846", "30388756", "30519105", "30557411", "30577570", "30582059", "30647866", "27443263", "27745548", "28061880", "28160570", "28318037", "28349292", "28436707", "28490046", "29064388", "29071179", "29113399", "29144412", "29207619", "26518542", "26824416", "26829896", "26944860", "26977297", "27007129", "27035974", "27110750", "27330573", "27612203", "27808171", "27906626", "25391240", "25776964", "25890222", "26083014", "26090398", "26200337", "26418006", "26622566", "30258872", "23873170", "24183806", "24192812", "24275341", "24300978", "24317012", "24341356", "24457556", "24475233", "24504118", "24523592", "24579673", "24676085", "24867590", "24883056", "24972933", "25032731", "25162786", "25224279", "25259922", "25402820", "23230131", "23335963", "23394702", "23507523", "23673681", "23710668"], "RCTM": ["HSA-1430728"], "NetworkNeighborAL": ["CL:22040"], "PMC": ["7561044", "7115907", "7076495", "6936232", "6770382", "6717594", "6711114", "6710986", "6593688", "6554022", "6525253", "6521838", "6521548", "6512037", "6500879", "6484323", "6418203", "6413477", "6387632", "6356582", "6324675", "6321354", "6299038", "6296552", "6281175", "6273405", "6235003", "6195631", "6160358", "6150077", "6136955", "6122898", "6071521", "6061940", "6050722", "6034116", "5935111", "5926768", "5886051", "5874712", "5868285", "5841594", "5768424", "5710900", "5704175", "5696795", "5681861", "5664081", "5655294", "5646725", "5499833", "5460533", "5410286", "5220136", "5219723", "5108046", "5093682", "5017758", "4921117", "4915187", "4891127", "4866471", "4839461", "4799760", "4779250", "4777262", "4718940", "4509010", "4451193", "4450239", "4415452", "4294371", "4216732", "4189987", "4183840", "4177038", "4094598", "4078945", "4026978", "3993932", "3967992", "3964210", "3960202", "3948159", "3921002", "3918440", "3910353", "3904506", "3903621", "3899768", "3880477", "3830586", "3690064", "3669607", "3644565", "3546076"], "score": "800"}, "NCOA3_NCOA2": {"Process": ["GO:0030522", "GO:0048545"], "Function": ["GO:0030374", "GO:0016922", "GO:0019904", "GO:0046983", "GO:0000981"], "Keyword": ["KW-0010", "KW-0488"], "KEGG": ["hsa04915", "hsa04919"], "SMART": ["SM01151", "SM00091", "SM00353"], "InterPro": ["IPR009110", "IPR010011", "IPR014920", "IPR014935", "IPR017426", "IPR032565", "IPR037077", "IPR013767", "IPR000014", "IPR035965", "IPR011598", "IPR036638"], "Pfam": ["PF07469", "PF08815", "PF08832", "PF16279", "PF16665", "PF14598", "PF00989"], "PMID": ["31322077", "31464709", "31963716", "32884936", "30209899", "30273195", "30423406", "30445533", "30448381", "30591955", "30616103", "30930776", "30941313", "31094921", "31115532", "31141879", "31218831", "31252590", "31481962", "31635079", "31641154", "31708868", "28992476", "29474466", "29545931", "29626214", "29659998", "29748621", "29804834", "29899353", "30186237", "30256791", "30397651", "30416486", "30420872", "30456381", "27629593", "27634370", "27729460", "27870835", "27893709", "27980293", "28053348", "28057584", "28241422", "28264017", "28398197", "28441342", "28826481", "28844863", "29056962", "29113424", "29209153", "29269946", "26364608", "26371783", "26463708", "26575331", "26592504", "26759700", "26813118", "26826253", "26897165", "27002217", "27107013", "27140928", "27156127", "27225190", "27245282", "27421669", "27464507", "27506116", "27644736", "27739225", "27773686", "27782803", "27825118", "27872854", "28042453", "25263446", "25553089", "25560970", "25605372", "25693204", "25699240", "25894788", "25896606", "26039703", "26067250", "26075180", "26097882", "26151740", "26153298", "26221067", "26221073", "26287601", "26295410", "26512648", "26635789", "26814148"], "RCTM": ["HSA-1266738"], "NetworkNeighborAL": ["CL:11961"], "PMC": ["8223168", "7455818", "7034536", "7013581", "6956161", "6823183", "6805932", "6719705", "6714504", "6710348", "6704300", "6678197", "6600534", "6579986", "6434718", "6425864", "6367989", "6331280", "6321978", "6311429", "6300407", "6257982", "6238599", "6215547", "6213369", "6200366", "6157835", "6110914", "6095836", "6078418", "5998130", "5961101", "5915337", "5889392", "5837751", "5825103", "5740082", "5706160", "5657569", "5655319", "5625810", "5608510", "5454817", "5453242", "5436938", "5419745", "5411294", "5381991", "5347757", "5346347", "5338790", "5332943", "5331905", "5275751", "5201167", "5198778", "5161551", "5148801", "5124510", "5119639", "5107250", "5080790", "5031541", "5030163", "5010454", "4987164", "4986517", "4974480", "4897177", "4880970", "4848761", "4794377", "4787278", "4761210", "4733493", "4708226", "4703351", "4696015", "4695159", "4679641", "4644929", "4636111", "4632802", "4586787", "4520654", "4515817", "4515811", "4468335", "4467117", "4466629", "4454675", "4443728", "4440887", "4377317", "4313613", "4278915"], "score": "800"}, "DVL1_AXIN1": {"Process": ["GO:1904886", "GO:0031122", "GO:0007369", "GO:0090090", "GO:0090263", "GO:2000060", "GO:0090596", "GO:0048562", "GO:0048729", "GO:0043009", "GO:0045859", "GO:0048646", "GO:0001934", "GO:0030182", "GO:0045893", "GO:0035556", "GO:0048468", "GO:0045595"], "Function": ["GO:0008013", "GO:0019901"], "Keyword": ["KW-0879", "KW-0217"], "KEGG": ["hsa05217", "hsa04310", "hsa04390", "hsa04550", "hsa04934", "hsa05224", "hsa05225", "hsa05226", "hsa05165", "hsa05200"], "SMART": ["SM00021"], "InterPro": ["IPR001158", "IPR038207", "IPR029071"], "Pfam": ["PF00778"], "PMID": ["33718363", "34082011", "31867777", "31906440", "31912579", "32021251", "32033025", "32074995", "32075140", "32076059", "32117718", "32132993", "32160521", "32201513", "32297861", "32486158", "32888647", "33136328", "29969831", "30220580", "30394682", "30468298", "30479059", "30551901", "30605688", "30618098", "30654094", "30670837", "30713163", "30745822", "30760477", "30770859", "30866999", "30868765", "30901730", "30961610", "30963607", "31000703", "31027362", "31031810", "31040767", "31061124", "31126091", "31139054", "31139151", "31165043", "31181747", "31191253", "31191636", "31199714", "31218672", "31220102", "31235588", "31249661", "31262711", "31269694", "31270137", "31273221", "31281412", "31328459", "31370265", "31382613", "31382993", "31396368", "31401350", "31409848", "31420042", "31428581", "31433977", "31454915", "31464653", "31470850", "31526370", "31547062", "31611869", "31618172", "31620082", "31623157", "31623618", "31769242", "32009808", "32038289", "27752079", "28189566", "28757325", "29125798", "29151594", "29199019", "29238040", "29330338", "29341883", "29361730", "29389516", "29396428", "29426949", "29438981", "29449653", "29451203", "29453334", "29465811"], "RCTM": ["HSA-162582"], "NetworkNeighborAL": ["CL:5703"], "PMC": ["7952446", "7311976", "7200158", "7074265", "7072595", "7072467", "7066362", "7066019", "7060471", "7039855", "7031393", "7008851", "7001864", "6996568", "6985464", "6982351", "6954092", "6881706", "6859340", "6829482", "6826653", "6798382", "6776594", "6772062", "6763561", "6756057", "6747125", "6745795", "6721652", "6717377", "6716882", "6716522", "6700443", "6697957", "6696068", "6692320", "6688898", "6688162", "6683737", "6683355", "6682504", "6679127", "6660834", "6658601", "6642315", "6628810", "6609830", "6600513", "6590595", "6590523", "6587965", "6586285", "6570845", "6563099", "6540097", "6538920", "6537088", "6534993", "6534064", "6527876", "6525914", "6518024", "6476918", "6472409", "6457291", "6454697", "6443093", "6426874", "6416947", "6398891", "6398499", "6367540", "6360446", "6349197", "6318069", "6315376", "6307844", "6307814", "6008255", "5928365", "5927358", "5881504", "5880584", "5861089", "5840987", "5833613", "5833403", "5816704", "5816634", "5807433", "5801557", "5796257", "5791663", "5742037", "5550366", "5395363"], "score": "800"}, "NOTCH4_DLL4": {"Process": ["GO:0001569", "GO:0003158", "GO:0007219", "GO:0045165", "GO:0030097", "GO:0051093"], "Function": ["GO:0005509"], "Keyword": ["KW-0914", "KW-0245", "KW-0221", "KW-0217"], "KEGG": ["hsa04330", "hsa01522", "hsa05224", "hsa05200"], "SMART": ["SM00179", "SM00181"], "InterPro": ["IPR000152", "IPR000742", "IPR001881", "IPR009030", "IPR013032"], "Pfam": ["PF12661", "PF00008"], "PMID": ["33091777", "34231445", "31854042", "31894255", "31922633", "31948095", "31974363", "31992337", "32021218", "32092942", "32116749", "32138369", "32155948", "32183093", "32208341", "32211044", "32250571", "32918765", "33000281", "33363386", "29795127", "30154011", "30178777", "30500414", "30527760", "30586693", "30591003", "30604758", "30627477", "30679934", "30680340", "30755532", "30784178", "30809937", "30846769", "30865885", "30873026", "30895619", "30917608", "30923091", "30940183", "30971411", "30975104", "30993885", "31052445", "31057403", "31064156", "31107884", "31129492", "31168348", "31191522", "31198409", "31336602", "31346528", "31357442", "31367531", "31379945", "31430961", "31437654", "31443481", "31484285", "31501518", "31508369", "31515487", "31526760", "31590384", "31607861", "31681582", "31694640", "31817634", "31915510", "31921634", "32038141", "32042865", "28482141", "28941602", "29146722", "29301578", "29304760", "29321062", "29337929", "29393447", "29409506", "29422508", "29434607", "29462871", "29463793", "29532851", "29545603", "29571073", "29590145", "29610298", "29616098", "29644004", "29666622", "29666782", "29674611", "29686671", "29719602", "29719609"], "RCTM": ["HSA-157118"], "NetworkNeighborAL": ["CL:6079"], "PMC": ["7751846", "7533461", "7140461", "7139778", "7133735", "7090355", "7085396", "7084374", "7072615", "7060460", "7016866", "7010921", "7004520", "6997588", "6990130", "6988382", "6986156", "6984804", "6978338", "6966525", "6939687", "6935452", "6915110", "6888893", "6853173", "6836474", "6821596", "6801783", "6798878", "6780206", "6767785", "6761228", "6742656", "6721734", "6718711", "6709344", "6696008", "6678134", "6657611", "6657217", "6620846", "6562835", "6562567", "6558914", "6540611", "6536707", "6535203", "6533470", "6527237", "6504009", "6498735", "6484422", "6484400", "6477508", "6471940", "6464111", "6460676", "6446314", "6407809", "6405900", "6401300", "6400837", "6397533", "6341757", "6335449", "6334270", "6322712", "6318267", "6311723", "6309638", "6309523", "6171749", "6017063", "6002351", "6002343", "5938037", "5915076", "5915069", "5910818", "5900058", "5891592", "5891579", "5884659", "5881647", "5876425", "5874041", "5865980", "5820265", "5818282", "5805714", "5802052", "5796908", "5796217", "5764024", "5756326", "5755139"], "score": "800"}, "NOTCH4_NOTCH2": {"Process": ["GO:0001709", "GO:0007219", "GO:0006367", "GO:0030097", "GO:0072359"], "Component": ["GO:0000139", "GO:0005789", "GO:0005887", "GO:0009986", "GO:0098791", "GO:0098827", "GO:0005576"], "Function": ["GO:0005509", "GO:0038023"], "Keyword": ["KW-0914", "KW-0040", "KW-0245", "KW-0010", "KW-0221", "KW-0217", "KW-0675", "KW-0805"], "KEGG": ["hsa04330", "hsa01522", "hsa04919", "hsa05206", "hsa05224", "hsa05165", "hsa05200"], "SMART": ["SM00004", "SM01338", "SM01339", "SM00179", "SM00181", "SM00248"], "InterPro": ["IPR000800", "IPR008297", "IPR010660", "IPR011656", "IPR035993", "IPR000152", "IPR018097", "IPR001881", "IPR009030", "IPR013032", "IPR000742", "IPR002110", "IPR020683", "IPR036770"], "Pfam": ["PF00066", "PF06816", "PF07684", "PF12661", "PF00008", "PF07645", "PF13857", "PF00023", "PF12796", "PF13637"], "PMID": ["33091777", "33996433", "34257585", "31854042", "31854063", "31894255", "31948095", "31974363", "31998404", "31999706", "32013101", "32014047", "32028262", "32055024", "32092942", "32116749", "32138369", "32153500", "32155948", "32526405", "32657010", "32770090", "32918765", "33232323", "29767458", "29795127", "30324336", "30408569", "30420565", "30544251", "30586693", "30604758", "30606241", "30627477", "30630983", "30636370", "30755532", "30781903", "30809937", "30832246", "30865885", "30873026", "30874354", "30895619", "30899377", "30917608", "30923091", "30940183", "30971411", "30975892", "30993885", "31003440", "31057403", "31059052", "31062528", "31084603", "31105691", "31129492", "31168348", "31191522", "31198409", "31222104", "31239312", "31239543", "31260507", "31277684", "31281386", "31346528", "31357442", "31367531", "31379945", "31399473", "31430961", "31434939", "31437654", "31443481", "31443657", "31455013", "31483290", "31484285", "31508369", "31526760", "31558434", "31571917", "31590384", "31607861", "31619007", "31692534", "31694640", "31718671", "31817634", "31877856", "31915510", "31921854", "32015673", "32042865", "32099606", "28941602", "28951314", "29146722"], "RCTM": ["HSA-157118"], "NetworkNeighborAL": ["CL:6083"], "PMC": ["8262141", "8093932", "7685452", "7414879", "7142020", "7140461", "7084374", "7072615", "7053236", "7044184", "7041744", "7037068", "7016989", "7016866", "7011072", "7010921", "7004520", "6998193", "6997588", "6992362", "6991984", "6984804", "6983963", "6978338", "6966525", "6939687", "6936004", "6935452", "6853173", "6849313", "6836474", "6826533", "6826037", "6821596", "6801783", "6780206", "6774882", "6769486", "6767785", "6763222", "6761228", "6756372", "6738045", "6721734", "6718711", "6711564", "6709344", "6708250", "6704119", "6696008", "6657611", "6657217", "6620846", "6612223", "6602453", "6599969", "6589309", "6586787", "6558914", "6547860", "6540611", "6536707", "6535203", "6533470", "6522879", "6520938", "6518944", "6513523", "6504756", "6504009", "6492532", "6484400", "6477508", "6471940", "6468848", "6464111", "6446314", "6413266", "6410051", "6400837", "6397533", "6382709", "6380961", "6363833", "6360126", "6355473", "6348021", "6322712", "6319015", "6318267", "6311723", "6309523", "6171749", "5827950", "5818282"], "score": "800"}, "SRC_IGF1": {"Process": ["GO:0010907", "GO:0014911", "GO:0032148", "GO:0051057", "GO:1900182", "GO:2001237", "GO:0060348", "GO:2000241", "GO:0050731", "GO:0050870", "GO:0031647", "GO:0050714", "GO:0043406", "GO:1901653", "GO:0010639", "GO:0032386", "GO:0040007", "GO:0045787", "GO:0051098", "GO:0042060", "GO:0007169", "GO:0010638", "GO:0043900", "GO:0008283", "GO:0006468", "GO:0001775", "GO:0009628", "GO:0051094", "GO:0045893", "GO:0035556", "GO:0048468", "GO:0051240", "GO:0042127", "GO:0009888", "GO:0010629", "GO:0016192"], "Function": ["GO:0005158", "GO:0005178"], "KEGG": ["hsa01521", "hsa01522", "hsa04750", "hsa04015", "hsa04510", "hsa05205"], "PMID": ["33126251", "33565318", "33688358", "31775916", "31797479", "31819192", "31931755", "31936297", "31936350", "31947922", "31956359", "31970122", "31982973", "31988639", "31996229", "31998398", "31998442", "32012718", "32012980", "32025610", "32041892", "32075127", "32075174", "32082314", "32082483", "32085441", "32085497", "32092997", "32098259", "32098763", "32117971", "32117996", "32128258", "32132979", "32150819", "32190149", "32192047", "32210580", "32210800", "32219002", "32223893", "32232008", "32252821", "32265656", "32273810", "32509024", "29709599", "30176344", "30177841", "30267961", "30290239", "30291908", "30394935", "30488311", "30514065", "30535469", "30591513", "30622236", "30623207", "30634494", "30641973", "30642339", "30646627", "30653502", "30658428", "30662351", "30664937", "30669448", "30674653", "30675004", "30683932", "30691108", "30692527", "30692633", "30700700", "30733609", "30737679", "30755309", "30760292", "30775002", "30775249", "30775316", "30779812", "30781341", "30781349", "30782187", "30785867", "30804755", "30808767", "30809146", "30823403", "30824801", "30832393", "30836148", "30853893", "30876441", "30881600", "30884193", "30896874", "30901917"], "RCTM": ["HSA-109582"], "PMC": ["7914091", "7271702", "7140035", "7137306", "7136022", "7132829", "7109182", "7098326", "7084909", "7082928", "7076584", "7075076", "7073976", "7073217", "7073057", "7072821", "7072808", "7072692", "7072551", "7072180", "7071786", "7069441", "7046483", "7041409", "7026132", "7025161", "7019836", "7016982", "7016663", "7010858", "7010317", "7007939", "7002364", "6996408", "6990525", "6970004", "6969641", "6966813", "6964678", "6962585", "6959074", "6958774", "6784767", "6755991", "6724511", "6675780", "6642922", "6518323", "6503169", "6497616", "6476685", "6471831", "6471417", "6429419", "6429395", "6426138", "6420757", "6412850", "6412253", "6409101", "6406734", "6400549", "6397563", "6397149", "6396024", "6387699", "6383208", "6380609", "6379961", "6379454", "6374912", "6371747", "6367471", "6367227", "6363606", "6359191", "6359109", "6359064", "6357007", "6356310", "6353966", "6353226", "6350080", "6349941", "6348061", "6344556", "6344239", "6342625", "6332853", "6329933", "6325129", "6323245", "6311436", "6204124", "6160858"], "score": "800"}, "EFNA1_EPHB4": {"Process": ["GO:0048013", "GO:0003007", "GO:0001525", "GO:0007155", "GO:0016477"], "Keyword": ["KW-0037"], "KEGG": ["hsa04360"], "PMID": ["34074058", "32005975", "32102381", "32169805", "33099474", "29360434", "30819650", "30871240", "31122164", "31484920", "29369779", "29456630", "29700392", "29743517", "29849945", "29941036", "30075851", "30106032", "30343150", "28095646", "28322822", "28415715", "28747680", "28947862", "29208002", "26807783", "26941654", "26989075", "27007161", "27066828", "27446912", "27467069", "27653549", "27811149", "27829362", "27941840", "25258252", "25542447", "25623065", "25886373", "25906164", "25993310", "26481148", "26779014", "23713780", "24478383", "24495444", "24999452", "25017878", "25418012", "25482622", "22964790", "23247085", "23253822", "23358429", "23489211", "23557862", "23562676", "23596494", "23628727", "23696734", "23738943", "23951165", "24086308", "24705208", "21904550", "22040910", "22040912", "22247258", "22363257", "22529030", "22568950", "22588055", "22635007", "22645087", "22660185", "22750215", "22807579", "22983209", "23020941", "23076135", "23209418", "21333016", "21479221", "21632467", "21672356", "21935409", "22194865", "20061560", "20677833", "20687922", "20698997", "20803239", "19783434", "19836338", "20011078", "19001122", "19074825", "19144211", "17525654"], "RCTM": ["HSA-1266738"], "NetworkNeighborAL": ["CL:416"], "PMC": ["8225182", "7675649", "7098884", "7072728", "7068199", "7001656", "6726628", "6683898", "6468443", "6457248", "6456402", "6407618", "6361532", "6127455", "6108204", "6066467", "6062499", "6019728", "5966254", "5955724", "5943255", "5795627", "5718072", "5592818", "5544567", "5529513", "5470968", "5290221", "5150255", "5137487", "5103609", "5029690", "4991493", "4965112", "4914952", "4827226", "4763095", "4701947", "4693299", "4643364", "4594571", "4439037", "4408118", "4389669", "4367244", "4355213", "4293301", "4234387", "4157952", "4064453", "4026180", "3953198", "3949358", "3924825", "3869196", "3807243", "3782497", "3777820", "3741133", "3720259", "3690928", "3677030", "3677025", "3656109", "3645317", "3628074", "3547888", "3525796", "3517775", "3510261", "3500853", "3499314", "3499313", "3458152", "3438283", "3431919", "3378995", "3325141", "3306139", "3288332", "3237458", "3174170", "3167192", "3068151", "3053267", "2941628", "2932750", "2925338", "2924264", "2845899", "2832735", "2791039", "2785710", "2656900", "2582888"], "score": "800"}, "C8B_C8A": {"Process": ["GO:0006957", "GO:0006958", "GO:0019835", "GO:0030449", "GO:2000257", "GO:0072376", "GO:0002673", "GO:0070613", "GO:0051704"], "Component": ["GO:0005579", "GO:0005576"], "Function": ["GO:0044877"], "Keyword": ["KW-0473", "KW-0179", "KW-0245", "KW-0964"], "KEGG": ["hsa05020", "hsa04610", "hsa05146", "hsa05322"], "SMART": ["SM00457", "SM00192", "SM00209"], "InterPro": ["IPR001862", "IPR020863", "IPR020864", "IPR023415", "IPR002172", "IPR000884", "IPR036383"], "Pfam": ["PF01823", "PF00057", "PF00090"], "PMID": ["33453096", "31552893", "31843804", "32046220", "32256498", "32443377", "33160183", "30519850", "30713734", "31153037", "31217784", "31262714", "31459360", "31636972", "31695336", "32089825", "29416896", "29596321", "29610723", "29943349", "30077216", "30304796", "30443368", "30470809", "30562114", "30567348", "30571374", "28083126", "28106750", "28217363", "28750635", "28926972", "29100313", "29250392", "30108760", "26987526", "27340465", "27375868", "27383749", "27485285", "27493451", "27920914", "25679399", "25798599", "25878864", "26029395", "26269006", "26396842", "26594393", "26594511", "26594545", "24764829", "24764910", "24826183", "24940241", "25015644", "25279814", "25546625", "25552964", "23424460", "23424469", "23424500", "23723889", "23723896", "23794982", "23795037", "23795138", "24046593", "24046615", "24046646", "24109305", "24304240", "24427032", "24454113", "22346800", "22347054", "22347080", "22412592", "22412747", "22420465", "22430729", "22590354", "22606084", "22606150", "22606186", "22606187", "22719413", "22904791", "22964238", "22969577", "22969643", "23125774", "23284533", "23382345", "23468723", "23476268", "23476298", "21352499", "21493888", "21522985"], "RCTM": ["HSA-166658"], "NetworkNeighborAL": ["CL:10077"], "PMC": ["7254842", "7090021", "7037512", "7003091", "6947764", "6905341", "6817353", "6775747", "6648467", "6642076", "6558509", "6541906", "6512804", "6323881", "6321428", "6312642", "6309777", "6301071", "6272447", "6251889", "6222653", "6211533", "6155629", "6102172", "6071814", "6027300", "5827648", "5778490", "5730229", "5652707", "5618647", "5530927", "5290586", "5209762", "5120704", "5042854", "4963559", "4934786", "4910316", "4902088", "4647364", "4645074", "4645019", "4555396", "4534762", "4438849", "4384586", "4370764", "4359374", "4334549", "4257384", "4166922", "4051093", "3998525", "3998349", "3998268", "3914402", "3884408", "3884337", "3872111", "3793718", "3772472", "3772450", "3770361", "3712630", "3685119", "3684935", "3684880", "3664973", "3648276", "3648269", "3612544", "3589062", "3589032", "3588758", "3569754", "3569246", "3569237", "3515313", "3470361", "3435797", "3435706", "3414184", "3379215", "3344592", "3344184", "3344183", "3344147", "3344081", "3297944", "3295481", "3275224", "3275198", "3274853", "3051725"], "score": "800"}, "BRCC3_UIMC1": {"Process": ["GO:0070537", "GO:0072425", "GO:0045739", "GO:0006303", "GO:0010212"], "Component": ["GO:0070531"], "Function": ["GO:0031593"], "Keyword": ["KW-0156", "KW-0234"], "KEGG": ["hsa03440"], "PMID": ["31932421", "30622252", "30874560", "31142841", "31253574", "29167269", "29396516", "29416040", "29497033", "30533199", "28525740", "28569838", "28587922", "28943310", "26727879", "26740569", "26748910", "26778126", "26845027", "26848770", "26990772", "27001068", "27211605", "27270457", "27325824", "28009280", "25132264", "26027929", "26195665", "26344097", "26542215", "27308383", "24732096", "25066119", "25283148", "25287622", "25337721", "23337751", "23586058", "23812044", "23896398", "23916969", "23994874", "24013561", "24075985", "24832651", "22196026", "22266820", "22351618", "22357538", "22369660", "22420687", "22633816", "22792303", "22836122", "22896338", "22974638", "23075493", "23211528", "24278741", "27398234", "20817926", "21195082", "21335604", "21431873", "21666281", "21774837", "21799032", "21805697", "22101936", "22629260", "19572197", "19875294", "20223767", "20357899", "20385750", "20550933", "20656689", "20656690", "20852631", "20921134", "21103343", "21203981", "19202061", "19261746", "19261748", "19261749", "19305427", "19328070", "19473884", "19536136", "18430235", "19002265", "17525341", "18077395", "28681078", "20029420", "22921572", "20112283", "30823486"], "RCTM": ["HSA-1640170"], "NetworkNeighborAL": ["CL:12988"], "PMC": ["7507754", "7128910", "6995001", "6914362", "6695476", "6470759", "6420636", "6325118", "6254674", "5833679", "5832785", "5803202", "5767864", "5743198", "5642944", "5570449", "5461494", "5199339", "4908256", "4905226", "4896418", "4891082", "4823978", "4814264", "4805399", "4802329", "4798644", "4747905", "4741384", "4728409", "4668232", "4579573", "4508884", "4464897", "4317954", "4279418", "4205886", "4149256", "4133112", "4131685", "4111724", "4009870", "3905848", "3899800", "3888515", "3869525", "3838905", "3820561", "3818410", "3818383", "3813903", "3759350", "3683071", "3657743", "3618918", "3568679", "3524197", "3482830", "3459146", "3391255", "3355568", "3319317", "3315748", "3209802", "3170727", "3156725", "3156602", "3156597", "3130795", "3078634", "3075711", "3057332", "3017590", "2984446", "2953429", "2945589", "2945588", "2930755", "2920610", "2919702", "2867283", "2863093", "2847284", "2735169", "2729071", "2709242", "2706583", "2692655", "2661612", "2661609", "2661606", "2651241", "2579656", "2410075", "2373781"], "score": "800"}, "SUFU_GLI3": {"Process": ["GO:0021775", "GO:0021776", "GO:0045879", "GO:0042306", "GO:0060840", "GO:0045667", "GO:0021915", "GO:0048562", "GO:0051961", "GO:0060562", "GO:0001501", "GO:0007507", "GO:0045596", "GO:0000122", "GO:0048646", "GO:0006508"], "Component": ["GO:0097546", "GO:0097542"], "Function": ["GO:0008013"], "KEGG": ["hsa04340", "hsa05217", "hsa05200"], "PMID": ["33024317", "34206370", "31948942", "31979112", "31979397", "32110934", "32129762", "32576205", "30409762", "30483764", "30537251", "30629636", "30645190", "30649745", "30675521", "30730955", "30736319", "30754660", "30754726", "30759860", "30791390", "30837880", "30973324", "30987263", "31022919", "31139054", "31139573", "31142467", "31200527", "31238510", "31253779", "31341163", "31396368", "31438887", "31442438", "31539380", "31554934", "31657721", "31700613", "31756206", "31775795", "31898580", "31921698", "28137215", "28560839", "29055107", "29321573", "29348431", "29358407", "29366805", "29386106", "29396625", "29400712", "29438014", "29459677", "29461635", "29473038", "29477020", "29540531", "29550418", "29558958", "29581874", "29654263", "29695137", "29725500", "29849100", "29915227", "30027929", "30069494", "30100614", "30151337", "30201866", "30210296", "30235830", "30241415", "30250551", "30301174", "30305138", "30463396", "27634431", "27654579", "27731925", "27849569", "27940298", "27984541", "28086093", "28161524", "28170441", "28238728", "28243259", "28276480", "28286175", "28352196", "28409313", "28445929", "28535764", "28575066", "28688895", "28703798", "28706295"], "RCTM": ["HSA-162582"], "NetworkNeighborAL": ["CL:13923"], "PMC": ["8269055", "7862056", "7416697", "7310537", "7140443", "7075693", "7037908", "7037136", "6941452", "6933601", "6882007", "6874381", "6850779", "6820827", "6761261", "6754133", "6704572", "6682504", "6656771", "6627637", "6627376", "6602331", "6599078", "6527876", "6527843", "6523697", "6523210", "6473256", "6459675", "6434684", "6406887", "6406590", "6406444", "6406365", "6390811", "6378366", "6366868", "6338668", "6328167", "6317670", "6311434", "6274747", "6219293", "6213497", "6213474", "6180656", "6165231", "6163708", "6148437", "6144425", "6121149", "6100584", "6091060", "6087714", "6068090", "6056318", "6006298", "6003990", "5976649", "5935068", "5931255", "5911401", "5910184", "5865700", "5862771", "5861627", "5839965", "5828112", "5819449", "5813698", "5813224", "5809511", "5785935", "5773580", "5762756", "5722026", "5660509", "5630517", "5569906", "5550848", "5540801", "5509727", "5508551", "5456379", "5442874", "5434959", "5421836", "5420199", "5388587", "5360396", "5343431", "5295673", "5294584", "5278183", "5247608"], "score": "800"}, "UIMC1_BRCC3": {"Process": ["GO:0070537", "GO:0072425", "GO:0045739", "GO:0006303", "GO:0010212"], "Component": ["GO:0070531"], "Function": ["GO:0031593"], "Keyword": ["KW-0156", "KW-0234"], "KEGG": ["hsa03440"], "PMID": ["31932421", "30622252", "30874560", "31142841", "31253574", "29167269", "29396516", "29416040", "29497033", "30533199", "28525740", "28569838", "28587922", "28943310", "26727879", "26740569", "26748910", "26778126", "26845027", "26848770", "26990772", "27001068", "27211605", "27270457", "27325824", "28009280", "25132264", "26027929", "26195665", "26344097", "26542215", "27308383", "24732096", "25066119", "25283148", "25287622", "25337721", "23337751", "23586058", "23812044", "23896398", "23916969", "23994874", "24013561", "24075985", "24832651", "22196026", "22266820", "22351618", "22357538", "22369660", "22420687", "22633816", "22792303", "22836122", "22896338", "22974638", "23075493", "23211528", "24278741", "27398234", "20817926", "21195082", "21335604", "21431873", "21666281", "21774837", "21799032", "21805697", "22101936", "22629260", "19572197", "19875294", "20223767", "20357899", "20385750", "20550933", "20656689", "20656690", "20852631", "20921134", "21103343", "21203981", "19202061", "19261746", "19261748", "19261749", "19305427", "19328070", "19473884", "19536136", "18430235", "19002265", "17525341", "18077395", "28681078", "20029420", "22921572", "20112283", "30823486"], "RCTM": ["HSA-1640170"], "NetworkNeighborAL": ["CL:12988"], "PMC": ["7507754", "7128910", "6995001", "6914362", "6695476", "6470759", "6420636", "6325118", "6254674", "5833679", "5832785", "5803202", "5767864", "5743198", "5642944", "5570449", "5461494", "5199339", "4908256", "4905226", "4896418", "4891082", "4823978", "4814264", "4805399", "4802329", "4798644", "4747905", "4741384", "4728409", "4668232", "4579573", "4508884", "4464897", "4317954", "4279418", "4205886", "4149256", "4133112", "4131685", "4111724", "4009870", "3905848", "3899800", "3888515", "3869525", "3838905", "3820561", "3818410", "3818383", "3813903", "3759350", "3683071", "3657743", "3618918", "3568679", "3524197", "3482830", "3459146", "3391255", "3355568", "3319317", "3315748", "3209802", "3170727", "3156725", "3156602", "3156597", "3130795", "3078634", "3075711", "3057332", "3017590", "2984446", "2953429", "2945589", "2945588", "2930755", "2920610", "2919702", "2867283", "2863093", "2847284", "2735169", "2729071", "2709242", "2706583", "2692655", "2661612", "2661609", "2661606", "2651241", "2579656", "2410075", "2373781"], "score": "800"}, "DLG3_DLG4": {"Process": ["GO:0046037", "GO:0046710", "GO:0046940", "GO:0097120", "GO:0043113", "GO:0045197", "GO:0061098", "GO:0007268", "GO:0034220", "GO:0016310", "GO:0009653"], "Component": ["GO:0032281", "GO:0014069", "GO:0016323", "GO:0045211", "GO:0030424", "GO:0030425"], "Function": ["GO:0004385", "GO:0035255", "GO:0030165", "GO:0019903", "GO:0015276", "GO:0008022", "GO:0022839", "GO:0019900"], "Keyword": ["KW-0728"], "KEGG": ["hsa04390"], "SMART": ["SM01277", "SM00072", "SM00228", "SM00326"], "InterPro": ["IPR016313", "IPR019583", "IPR019590", "IPR020590", "IPR008144", "IPR008145", "IPR001478", "IPR036034", "IPR001452", "IPR036028", "IPR027417"], "Pfam": ["PF10600", "PF00625", "PF00595", "PF00018", "PF07653"], "PMID": ["34244435", "32039235", "32194421", "32814795", "30206421", "30284099", "30396995", "30601214", "30726710", "30766476", "30766872", "30800052", "30845727", "30853887", "30864948", "30922385", "30986977", "31092821", "31295463", "31348488", "31376158", "31390571", "31401196", "31440934", "31555119", "31586061", "31745231", "28416808", "28466270", "28993251", "29091046", "29134655", "29138001", "29169997", "29261291", "29280617", "29282697", "29339073", "29346075", "29369447", "29396406", "29429936", "29570843", "29574717", "29580901", "29703139", "29777761", "29891949", "29995933", "30031105", "30031156", "30054448", "30067114", "30071621", "30092246", "30110236", "30323233", "30349458", "30405356", "30439288", "30555832", "32166154", "26549202", "27558197", "27858116", "28077487", "28085108", "28211672", "28236779", "28244171", "28315865", "28331639", "28381988", "28384476", "28388013", "28388510", "28555636", "28577431", "28724449", "28856484", "28864826", "28904854", "28928963", "28957675", "29045836", "26211975", "26595655", "26733386", "26746425", "26809998", "26853302", "26874794", "26912996", "26940520", "27019755", "27026592", "27048963", "27134685", "27303256", "27333343"], "RCTM": ["HSA-112314"], "NetworkNeighborAL": ["CL:8446"], "PMC": ["7438319", "7065110", "7064623", "7058196", "6989407", "6872429", "6863843", "6796524", "6778148", "6752297", "6740334", "6733662", "6727029", "6706357", "6630806", "6599631", "6568269", "6538043", "6525116", "6520400", "6508969", "6468776", "6440020", "6438691", "6424611", "6396735", "6389146", "6375899", "6365469", "6365415", "6315291", "6295522", "6282039", "6276983", "6238196", "6230800", "6214165", "6204368", "6189172", "6186834", "6172958", "6168259", "6161190", "6159941", "6128754", "6040763", "6010073", "5995852", "5984103", "5979819", "5963734", "5935536", "5826896", "5801047", "5797707", "5797244", "5723550", "5694951", "5693665", "5668205", "5661952", "5656750", "5605399", "5590085", "5586339", "5581337", "5557338", "5554725", "5530590", "5519436", "5518101", "5459995", "5447471", "5391998", "5360738", "5346360", "5297768", "5225196", "5222809", "5095804", "5010778", "4885838", "4866511", "4860359", "4853273", "4852102", "4818674", "4803542", "4797321", "4785275", "4760889", "4753466", "4749142", "4726661", "4706652"], "score": "800"}, "FGF9_FGF10": {"Process": ["GO:0030949", "GO:0032925", "GO:0048566", "GO:0036092", "GO:0008543", "GO:0008589", "GO:0042472", "GO:0046854", "GO:0090263", "GO:0030324", "GO:0035108", "GO:0046661", "GO:0051897", "GO:0018108", "GO:0050679", "GO:0060485", "GO:0001525", "GO:0000165", "GO:0001654", "GO:0048608", "GO:0030335", "GO:0043410", "GO:0010469", "GO:0045596", "GO:0007267", "GO:0009968", "GO:0051094", "GO:0034613", "GO:0051240", "GO:0051649", "GO:0010628", "GO:2000026"], "Function": ["GO:0005104", "GO:0016303", "GO:0046934", "GO:0004713", "GO:0008083", "GO:0008201", "GO:0005088"], "Keyword": ["KW-0339"], "KEGG": ["hsa05218", "hsa04014", "hsa04015", "hsa04810", "hsa05224", "hsa05226", "hsa04010", "hsa04151", "hsa05200"], "SMART": ["SM00442"], "InterPro": ["IPR002209", "IPR008996"], "Pfam": ["PF00167"], "PMID": ["31988589", "32127497", "32133360", "32156311", "32161315", "32210824", "32214225", "32216831", "32850782", "33328385", "30357827", "30646925", "30672118", "30720727", "30761180", "30809251", "30882904", "30923323", "30930931", "31028279", "31097661", "31142340", "31205472", "31276493", "31378669", "31383635", "31477684", "31781555", "29063730", "29316315", "29405385", "29655165", "29656749", "29769607", "29873400", "29892269", "29983915", "30183087", "30349543", "30386697", "30405704", "30413698", "30424043", "30425728", "30546382", "31123723", "26995070", "28324646", "28387977", "28396358", "28527696", "28534535", "28574994", "28638495", "28698625", "28757146", "28821490", "28856849", "28859094", "28883507", "29028795", "29082111", "29097598", "29107558", "29163975", "29199946", "29259709", "26293980", "26453795", "26454099", "26661618", "26743380", "26748348", "26768548", "26813160", "26907357", "27009190", "27066482", "27087814", "27141870", "27142639", "27148532", "27404344", "27458533", "27511275", "27614836", "27677589", "27699175", "27803896", "27879395", "25134739", "25353145", "25413587", "25432174", "25451979", "25473897", "25624266", "25685806", "25713296", "25792845"], "RCTM": ["HSA-109704"], "NetworkNeighborAL": ["CL:277"], "PMC": ["7819743", "7422700", "7396690", "7271816", "7099802", "7096399", "7076179", "7066162", "7063800", "7039834", "6986927", "6969880", "6861452", "6718423", "6700502", "6679380", "6636783", "6544179", "6542018", "6539700", "6530320", "6528487", "6495531", "6485243", "6439218", "6433688", "6423913", "6406580", "6379346", "6363687", "6342657", "6334467", "6279889", "6226452", "6219204", "6207577", "6203938", "6187966", "6187743", "6175645", "6013765", "6002875", "5985311", "5956100", "5743437", "5742738", "5729188", "5725923", "5714500", "5687886", "5686796", "5665464", "5656309", "5654579", "5612363", "5597256", "5589819", "5587394", "5558053", "5505952", "5482178", "5467709", "5456059", "5426979", "5342032", "5149076", "5096029", "5067508", "5028827", "4980626", "4975046", "4944539", "4906438", "4890604", "4875805", "4854850", "4842327", "4829580", "4826646", "4821244", "4819116", "4811915", "4774528", "4773783", "4761523", "4751583", "4728497", "4381338", "4361244", "4360790", "4359266", "4349352", "4348216", "4329097", "4313060"], "score": "800"}, "ATG5_ATG10": {"Process": ["GO:0006497", "GO:0016236"], "Keyword": ["KW-0072"], "KEGG": ["hsa04136", "hsa04140"], "PMID": ["33368240", "31818366", "31912667", "31933109", "31959760", "31959887", "31969156", "31997797", "32082082", "32094323", "32112891", "32120776", "32121322", "32140472", "32150901", "32181249", "32184730", "32195258", "32205851", "32232004", "32257551", "32274388", "32432742", "32677505", "33414645", "29126597", "30302772", "30402708", "30546941", "30578282", "30609861", "30625316", "30642024", "30657305", "30678185", "30700697", "30717078", "30778222", "30862253", "30871000", "30872707", "30874600", "30875746", "30876741", "30894637", "30895192", "30906205", "30908504", "30911187", "30959460", "30973875", "30978154", "30999666", "31001531", "31011524", "31019462", "31027346", "31082435", "31088970", "31116513", "31118766", "31119109", "31126310", "31157834", "31191239", "31205933", "31217023", "31225510", "31281570", "31300716", "31307584", "31309927", "31312633", "31315929", "31318632", "31332160", "31337985", "31340167", "31379911", "31408960", "31428461", "31428609", "31434890", "31441992", "31450562", "31450711", "31450758", "31452719", "31531087", "31555306", "31632106", "31635099", "31636955", "31637009", "31638211", "31641108", "31717998", "31729431", "31744172", "31749959"], "RCTM": ["HSA-1632852"], "NetworkNeighborAL": ["CL:2950"], "PMC": ["8354593", "7783202", "7144873", "7141786", "7140419", "7139730", "7139292", "7136756", "7090004", "7082396", "7069452", "7065261", "7059569", "7059124", "7058798", "7042393", "7040005", "7032593", "7028810", "7014934", "6999829", "6996975", "6975070", "6971693", "6971298", "6971264", "6888631", "6888576", "6858465", "6852943", "6831203", "6826429", "6805898", "6799833", "6796855", "6792943", "6784137", "6772018", "6770240", "6769624", "6763782", "6722239", "6719199", "6712989", "6709618", "6706741", "6704147", "6690976", "6688705", "6676529", "6652269", "6647400", "6646346", "6634969", "6625982", "6624956", "6614182", "6590576", "6585651", "6585078", "6561205", "6551859", "6550095", "6545819", "6539768", "6538418", "6533683", "6530247", "6527024", "6514605", "6506789", "6498979", "6478346", "6473623", "6468794", "6466346", "6460301", "6458279", "6456670", "6454062", "6451359", "6433264", "6429023", "6427023", "6420583", "6418312", "6400552", "6393885", "6387281", "6356221", "6353990", "6337541", "6326162", "6287785", "5940586"], "score": "800"}, "HLA-DQA2_HLA-DRA": {"Process": ["GO:0019886", "GO:0050852", "GO:0060333", "GO:0051704"], "Component": ["GO:0042613", "GO:0030669", "GO:0071556", "GO:0012507", "GO:0032588", "GO:0005765", "GO:0010008", "GO:0098827", "GO:0005887"], "Function": ["GO:0032395"], "Keyword": ["KW-0491", "KW-0458", "KW-0967", "KW-0333", "KW-0256"], "KEGG": ["hsa04612", "hsa04640", "hsa04658", "hsa04659", "hsa04672", "hsa04940", "hsa05140", "hsa05145", "hsa05150", "hsa05310", "hsa05320", "hsa05321", "hsa05322", "hsa05323", "hsa05330", "hsa05332", "hsa05416", "hsa04514", "hsa04145", "hsa05152", "hsa05164", "hsa05168", "hsa05169", "hsa05166"], "SMART": ["SM00920", "SM00407"], "InterPro": ["IPR001003", "IPR014745", "IPR003006", "IPR003597", "IPR011162", "IPR007110", "IPR036179", "IPR013783"], "Pfam": ["PF00993", "PF07654"], "PMID": ["17662701", "33844442", "34137173", "31967545", "32547543", "32665038", "33235138", "30447278", "30643263", "30674883", "30709424", "30872784", "31009447", "31167397", "31181620", "31358727", "31382992", "31471296", "31537801", "31540289", "31540313", "31593075", "31597722", "31602270", "31697674", "31749790", "31792460", "31942540", "29348432", "29374629", "29514179", "29536161", "29717769", "29752313", "29860944", "29915578", "29954445", "29991874", "30122875", "30212590", "30223463", "30245014", "30323626", "30373534", "30380364", "30464886", "30541564", "30607140", "30886970", "27838757", "27899424", "28056976", "28076899", "28199695", "28251903", "28277489", "28600441", "29285252", "29333460", "30886946", "26139577", "26183421", "26272072", "26369774", "26680540", "27171398", "27258892", "27307598", "27508393", "27649161", "27764126", "28008999", "25200001", "25559196", "25710614", "25881228", "25941328", "25949894", "26087293", "26151496", "26522257", "26686423", "24384427", "24423111", "24476892", "24598797", "24663488", "24696779", "24715883", "24788397", "24804238", "25025336", "25037249", "25045661", "25419236", "25525593", "22972380", "23242156", "23303446", "23326239"], "RCTM": ["HSA-1280215"], "NetworkNeighborAL": ["CL:18627"], "PMC": ["8278084", "7710202", "7362476", "7272581", "7039680", "6937403", "6919462", "6898788", "6863570", "6843061", "6799824", "6796978", "6775598", "6771152", "6769817", "6753140", "6683481", "6663940", "6627889", "6627070", "6497317", "6482006", "6418098", "6390777", "6383596", "6359802", "6344500", "6340744", "6322675", "6307327", "6292105", "6241288", "6206826", "6201690", "6177372", "6163772", "6136812", "6092584", "6041798", "6034145", "6022714", "6008220", "5994403", "5985582", "5979886", "5849568", "5819607", "5773682", "5739639", "5733150", "5665015", "5650740", "5555465", "5449251", "5399044", "5390679", "5344032", "5289286", "5237405", "5217265", "5180213", "5159323", "5072555", "5037831", "4980020", "4865094", "4853580", "4791456", "4782175", "4685393", "4506516", "4472235", "4458403", "4404815", "4396063", "4340086", "4310771", "4302162", "4273559", "4265372", "4240891", "4102853", "4099326", "4090438", "4006929", "3996366", "3973747", "3970011", "3963923", "3948475", "3898000", "3864772", "3626744", "3597558", "3542101"], "score": "800"}, "NRCAM_NFASC": {"Process": ["GO:0045162", "GO:0034113", "GO:0019226", "GO:0050808", "GO:0007411", "GO:0048646", "GO:0008104"], "Component": ["GO:0043194"], "Function": ["GO:0086080"], "Keyword": ["KW-0130", "KW-0393"], "KEGG": ["hsa04514"], "SMART": ["SM00060", "SM00408", "SM00409"], "InterPro": ["IPR026966", "IPR013098", "IPR003598", "IPR003961", "IPR036116", "IPR003599", "IPR007110", "IPR036179", "IPR013783"], "Pfam": ["PF13882", "PF00041", "PF00047", "PF07679", "PF13895", "PF13927"], "PMID": ["33566433", "32052742", "32062456", "32127039", "32284790", "30530999", "30723396", "30941082", "31328333", "31501326", "31501903", "31572438", "31989042", "28965169", "29282769", "29395909", "29398366", "29540658", "29875009", "29963618", "30087324", "30240176", "30356641", "30518843", "28003466", "28119345", "28139716", "28150429", "28237680", "28486430", "28611576", "28726266", "29089585", "29209171", "26514731", "26909348", "27001749", "27187476", "27242933", "27252364", "27493806", "25407819", "25646084", "25646087", "25668026", "25677463", "25710532", "25825519", "25985263", "25999359", "26009234", "26441535", "26445729", "24411736", "24478629", "24510673", "24703753", "24705243", "24711503", "24719087", "24719088", "24893065", "24913350", "25191280", "25300139", "25307106", "25364714", "25372825", "25417067", "25459119", "23109359", "23118027", "23404451", "23469119", "23554500", "23610557", "23664614", "23731778", "23831261", "23834220", "23891806", "23897819", "23906755", "23969238", "24023801", "24155914", "24194699", "24200120", "24217615", "22243749", "22291039", "22445657", "22462667", "22492029", "22573111", "22579729", "22632726", "22649224", "23119056", "20932927"], "RCTM": ["HSA-1266738"], "NetworkNeighborAL": ["CL:9058"], "PMC": ["7138165", "7065322", "7031317", "7018506", "6972343", "6851800", "6765271", "6763744", "6749797", "6433847", "6349729", "6338345", "6301169", "6281671", "6192399", "6189303", "6081406", "6021167", "5991458", "5989558", "5891529", "5823762", "5812800", "5805619", "5701625", "5663697", "5638693", "5471117", "5454933", "5446996", "5390399", "5282494", "5240729", "4967436", "4888818", "4880865", "4868906", "4832928", "4821644", "4817109", "4754453", "4735253", "4693960", "4582906", "4577590", "4569732", "4552934", "4384726", "4355056", "4351967", "4342849", "4315255", "4315246", "4285221", "4258306", "4245497", "4231860", "4206993", "4139700", "4122623", "4104022", "4102831", "4080319", "4049519", "3987141", "3984005", "3983794", "3983793", "3898991", "3896818", "3882011", "3875870", "3860267", "3824006", "3810605", "3796554", "3791165", "3772183", "3759449", "3756512", "3736360", "3643000", "3627646", "3583845", "3582508", "3527682", "3485302", "3448493", "3406286", "3383875", "3372911", "3361695", "3337041", "3275379", "3037441"], "score": "800"}, "SRM_ODC1": {"Process": ["GO:0006596", "GO:0097164"], "Function": ["GO:0042803"], "Keyword": ["KW-0620"], "KEGG": ["hsa00330", "hsa00480", "hsa01100"], "PMID": ["34175802", "31911608", "31940783", "31962236", "32098998", "32140169", "32657206", "30604097", "30634588", "30774639", "30838177", "30841604", "30923709", "31043742", "31134111", "31253191", "31362455", "31497009", "31662455", "29401744", "29410783", "29419804", "29435126", "29533602", "29616053", "29731753", "29774023", "29777905", "29799508", "29922289", "30063205", "30066894", "30181570", "30186262", "30201881", "30304856", "30365568", "30455990", "30555475", "30805389", "31245740", "27795357", "28039518", "28049439", "28049629", "28165059", "28584730", "28658205", "28679527", "28683280", "28798743", "28870974", "29042616", "29056905", "29091711", "29190951", "29215586", "29234321", "29240775", "29262598", "29379478", "29767087", "26277788", "26362015", "26578237", "26773542", "26864636", "26910893", "26925074", "27043018", "27050410", "27064210", "27100877", "27126795", "27189574", "27276682", "27460797", "27471514", "27472325", "27540388", "27582752", "27935959", "27977001", "25651815", "25699062", "25760598", "25763008", "25769972", "25972886", "26133169", "26150769", "26380554", "26426536", "26658739", "26697030", "26779231", "23820617", "24672533", "24860575", "25136565"], "RCTM": ["HSA-1430728"], "NetworkNeighborAL": ["CL:21855"], "PMC": ["8254008", "7042305", "7042251", "7020012", "6971394", "6946658", "6819659", "6712546", "6696095", "6690743", "6599347", "6514230", "6508808", "6487480", "6487307", "6468431", "6431576", "6426781", "6382690", "6371637", "6367245", "6352090", "6313458", "6281981", "6234213", "6221367", "6164719", "6111542", "6110905", "6067879", "6024823", "5996034", "5988950", "5943674", "5941083", "5921530", "5872169", "5870473", "5862279", "5836075", "5796997", "5781304", "5775291", "5753661", "5732764", "5730160", "5712313", "5696217", "5683653", "5645388", "5636939", "5635055", "5602898", "5546226", "5526900", "5505479", "5452966", "5292693", "5241338", "5209872", "5203656", "5201418", "5173117", "5147791", "5000606", "4987379", "4981715", "4972840", "4945654", "4924722", "4892731", "4873969", "4846328", "4839647", "4822861", "4814703", "4757701", "4749963", "4727566", "4702279", "4676720", "4667013", "4591331", "4558889", "4489882", "4471816", "4413726", "4356361", "4342090", "4329817", "4316711", "4124767", "4030198", "3957736", "3812355"], "score": "800"}, "SNRPD2_SNRPD1": {"Process": ["GO:0000387", "GO:0000245", "GO:0051170"], "Component": ["GO:0005687", "GO:0034715", "GO:0034709", "GO:0005682", "GO:0005685", "GO:0005686", "GO:0034719", "GO:0005689", "GO:0071007", "GO:0097526", "GO:0071011"], "Keyword": ["KW-0747", "KW-0687", "KW-1017", "KW-0832"], "KEGG": ["hsa03040"], "SMART": ["SM00651"], "InterPro": ["IPR001163", "IPR010920"], "Pfam": ["PF01423"], "PMID": ["33879154", "31799625", "31819999", "31956895", "32149105", "32171250", "32243451", "32563474", "32666642", "30690001", "31292463", "31418071", "31511502", "31527614", "31597093", "31671093", "31695417", "29364142", "29415178", "29516269", "29529248", "29532871", "29605626", "29907458", "29950687", "30542331", "30573688", "27353506", "27864674", "27974620", "28323615", "28346450", "28595116", "28642865", "29020104", "29021705", "29156741", "29197385", "29244010", "29371935", "29780857", "26776507", "26894541", "27894420", "27900999", "25555158", "25602759", "25631887", "25730013", "25954975", "26308709", "26365526", "26503251", "26555054", "24311566", "24393626", "24583175", "24586950", "24769255", "24773620", "24828406", "25232289", "25404746", "23241926", "23392247", "23579284", "23755256", "23805400", "24047207", "24312524", "21909692", "22366449", "22446625", "22607171", "22615807", "23042551", "23251412", "23336014", "21362751", "21516107", "21711701", "21750698", "22096514", "22194717", "20421206", "20821392", "18937371", "19282982", "19450530", "19520849", "19584893", "19604473", "19620235", "19784376", "19854135", "17565680", "17640359", "15642139", "15824063", "16247014"], "RCTM": ["HSA-191859"], "NetworkNeighborAL": ["CL:16010"], "PMC": ["8059192", "7520318", "7122786", "7071762", "7049684", "7035528", "7026596", "6954390", "6919331", "6850558", "6746865", "6739327", "6718253", "6620278", "6409194", "6300813", "6277776", "6151274", "6021402", "5961079", "5960627", "5956888", "5928640", "5928172", "5909452", "5855555", "5768352", "5731504", "5712173", "5689631", "5636114", "5628347", "5505470", "5463183", "5404928", "5311505", "5192007", "5146793", "5127646", "4756616", "4755295", "4678811", "4643311", "4579843", "4550278", "4425696", "4383343", "4359671", "4300222", "4242836", "4163651", "4152361", "4110182", "4053861", "4026168", "4022210", "3997572", "3936765", "3931812", "3849039", "3848767", "3710371", "3710366", "3675052", "3661108", "3546832", "3537874", "3521006", "3514955", "3503240", "3462613", "3434824", "3355152", "3326189", "3260428", "3243081", "3214015", "3130029", "3125213", "3103711", "3032634", "2938196", "2853768", "2819824", "2755859", "2747018", "2743060", "2712673", "2656588", "2650416", "2206372", "1913520", "1266037", "1075925", "1064884"], "score": "800"}, "PFKP_PFKL": {"Process": ["GO:0006002", "GO:0006735", "GO:0006754", "GO:0009166", "GO:0009168", "GO:0009435", "GO:0042866", "GO:0046835", "GO:0061621", "GO:0006733", "GO:0009108", "GO:0051188", "GO:0006732", "GO:0051186", "GO:0017144", "GO:0010033"], "Function": ["GO:0003872", "GO:0005524", "GO:0008144", "GO:0042802"], "Keyword": ["KW-0324", "KW-0021", "KW-0418", "KW-0460", "KW-0067"], "KEGG": ["hsa00030", "hsa00051", "hsa00052", "hsa00010", "hsa01230", "hsa03018", "hsa05230", "hsa01200", "hsa04152", "hsa01100"], "InterPro": ["IPR000023", "IPR009161", "IPR015912", "IPR022953", "IPR035966"], "Pfam": ["PF00365"], "PMID": ["33604233", "31940953", "32071345", "32093762", "32131541", "32188755", "32195176", "33141153", "30266989", "30792690", "30804231", "30918224", "30962361", "30978178", "30989771", "31105034", "31180318", "31195735", "31207935", "31208190", "31215681", "31474665", "31638999", "31718692", "29212304", "29447016", "29455660", "29541451", "29551267", "29655163", "29677490", "29748257", "29778095", "30002738", "30086174", "30153655", "30233320", "30409970", "30420298", "30486778", "30505946", "30546118", "28049690", "28059703", "28109312", "28176759", "28207812", "28442534", "28492541", "28555145", "28607489", "28626498", "28630053", "28642579", "28646105", "28667320", "28716843", "28751654", "28890694", "28912444", "28943726", "29020946", "29038421", "29069720", "29088238", "29094074", "25421206", "26596840", "26980488", "27009761", "27049827", "27108636", "27117339", "27159677", "27313571", "27634447", "27767175", "27800513", "27922818", "29062941", "25464273", "25848837", "25954282", "25961035", "25985179", "26028220", "26046932", "26169470", "26173980", "26196861", "26340747", "26460745", "26475173", "26514770", "26658723", "26667400", "24275182", "24569591", "24726364", "24911170"], "RCTM": ["HSA-1430728"], "NetworkNeighborAL": ["CL:21021"], "PMC": ["7702303", "7084886", "7082145", "7066116", "7055529", "7038607", "7028924", "7013696", "6863710", "6852926", "6817779", "6802351", "6630311", "6616905", "6604371", "6557627", "6541852", "6486704", "6481923", "6465534", "6400660", "6374292", "6372575", "6306377", "6293013", "6284818", "6263057", "6247018", "6224601", "6175639", "6128439", "6127311", "6114939", "6097697", "6034334", "5960096", "5844108", "5817809", "5746035", "5663431", "5654939", "5643558", "5641063", "5640789", "5637334", "5602288", "5599536", "5574872", "5559320", "5551721", "5551713", "5532362", "5520713", "5516959", "5516800", "5493696", "5481455", "5463169", "5461020", "5430036", "5313224", "5309788", "5278628", "5275750", "5270668", "5257256", "5251221", "5085279", "5073284", "5053638", "5004791", "4945752", "4892732", "4890535", "4678535", "4674750", "4664869", "4626616", "4603891", "4560413", "4546557", "4510984", "4510362", "4509618", "4502571", "4457416", "4442772", "4413555", "4404951", "4356138", "4049617", "4021396", "3989738", "3969228"], "score": "800"}, "NCOA3_CARM1": {"Process": ["GO:0030518", "GO:0016570", "GO:0018193", "GO:0045597", "GO:0045944"], "Function": ["GO:0030374"], "Keyword": ["KW-0488"], "KEGG": ["hsa01522"], "PMID": ["33123655", "30352814", "30866413", "30941313", "29080700", "29462880", "29983869", "28053348", "28286327", "28611048", "28844863", "29269946", "26951854", "27125199", "27325688", "27654711", "27872854", "28042453", "26151740", "26221067", "26221073", "26267537", "24390736", "24743578", "24945111", "25937894", "22370642", "22986521", "23270728", "23287469", "23301034", "23434684", "23463663", "23511556", "23663560", "23757177", "23814048", "23874775", "23915145", "22685453", "22723830", "22863532", "22876322", "22899623", "22977234", "23095008", "23256597", "21059860", "21148148", "21169420", "21282336", "21596782", "21605666", "21612300", "21914189", "22053001", "19897492", "19953635", "20007298", "20112293", "20462455", "20581822", "20885938", "20926342", "21079578", "21152297", "19183483", "19207820", "19418218", "19519291", "19520769", "19809537", "19917249", "20087430", "18048071", "18172323", "18267973", "18690289", "18722177", "18765637", "18790699", "17043108", "17389641", "17697320", "18174919", "16756760", "16862220", "16923966", "16938873", "16990252", "17085477", "15988012", "16055921", "16282588", "15137909", "15525597", "12904255", "11997499", "12351636", "11747826"], "RCTM": ["HSA-1266738"], "PMC": ["7575126", "6714580", "6468570", "6434718", "6257982", "6033357", "5855801", "5817003", "5740082", "5657569", "5592130", "5559321", "5290137", "5201167", "5198778", "5107250", "5062963", "5012374", "4930410", "4536575", "4515817", "4515811", "4417507", "4192004", "3990629", "3947477", "3909968", "3874449", "3767174", "3766166", "3745817", "3745347", "3734530", "3729592", "3706316", "3663705", "3629431", "3593820", "3575442", "3562205", "3538952", "3536801", "3508294", "3488098", "3487391", "3473174", "3438319", "3411617", "3377634", "3364693", "3231837", "3180649", "3167635", "3121051", "3082895", "3076802", "3069690", "3014261", "2996789", "2981619", "2975452", "2946606", "2881889", "2872778", "2812575", "2808450", "2807635", "2801243", "2788777", "2757321", "2748421", "2724301", "2696805", "2637888", "2573238", "2562329", "2491728", "2330239", "2288743", "2121321", "2048977", "1874640", "1800659", "1693901", "1636757", "1636430", "1569167", "1513068", "1283525", "1182168", "1168828", "1133921", "179877", "133819"], "score": "800"}, "PMVK_MVK": {"Process": ["GO:0019287", "GO:0006695", "GO:0045540", "GO:0006732", "GO:0051186", "GO:0016310"], "Component": ["GO:0005777"], "Keyword": ["KW-0152", "KW-0418", "KW-0067", "KW-0225"], "KEGG": ["hsa00900", "hsa04146", "hsa01100"], "PMID": ["33231898", "33883010", "31906915", "31956504", "31963919", "31992199", "32059044", "32080175", "32107496", "32153585", "32251340", "30374674", "30445501", "30496415", "30547286", "30611193", "30806949", "30831156", "30873438", "30905848", "31150158", "31181660", "31221095", "31225926", "31267260", "31294452", "31324835", "31329616", "31375064", "31533323", "31592267", "31614967", "31624328", "31624503", "31768304", "31929782", "32082075", "29054870", "29349039", "29361464", "29364830", "29484012", "29493120", "29544643", "29643397", "29722423", "29752432", "29780614", "29876015", "29901784", "29905874", "29911199", "29914359", "29973947", "30029488", "30041601", "30109190", "30143592", "30172260", "30197642", "30409985", "30483502", "30514210", "30515178", "30939258", "28045448", "28068985", "28086783", "28355238", "28424705", "28431015", "28484475", "28503180", "28537253", "28610636", "28615048", "28620183", "28674547", "28680045", "28694924", "28698613", "28729418", "28765912", "28771546", "28777842", "28848589", "28869407", "28979844", "29048480", "29112983", "29123952", "29167468", "29206203", "26462863", "26752526", "26915992", "27052676", "27066018", "27182594", "27242873"], "RCTM": ["HSA-1430728"], "NetworkNeighborAL": ["CL:23502"], "PMC": ["8058980", "7089951", "7082770", "7046805", "7046295", "7046271", "7033203", "7013532", "7012260", "6986037", "6957783", "6945444", "6941427", "6874856", "6829444", "6812721", "6797793", "6790360", "6781337", "6775661", "6767024", "6717759", "6679452", "6645489", "6642084", "6627953", "6606680", "6585090", "6524682", "6491384", "6459016", "6407499", "6373339", "6330051", "6321707", "6280347", "6256070", "6240744", "6224434", "6155782", "6150021", "6147147", "6140328", "6119263", "6117383", "6107057", "6099965", "6093421", "6089850", "6057064", "6020762", "6017885", "6006554", "5986646", "5948211", "5946545", "5911630", "5895812", "5884276", "5817203", "5816286", "5799036", "5767561", "5734045", "5710592", "5700130", "5675405", "5665080", "5623702", "5600855", "5552756", "5542655", "5505991", "5498564", "5483422", "5474932", "5472570", "5471912", "5470193", "5458089", "5408325", "5399629", "5397604", "5372812", "5371325", "5234130", "5223365", "4871891", "4868263", "4823745", "4809893", "4803062", "4786606", "4709229"], "score": "800"}, "MEF2A_MEF2D": {"Process": ["GO:0007507", "GO:0007517", "GO:0014706"], "Function": ["GO:0033613", "GO:0042826", "GO:0000978", "GO:0001228", "GO:0046982"], "Keyword": ["KW-0524", "KW-0053", "KW-0010", "KW-0221", "KW-0217", "KW-1017", "KW-0238", "KW-0805", "KW-0832", "KW-0007"], "KEGG": ["hsa04022", "hsa04371"], "SMART": ["SM00432"], "InterPro": ["IPR002100", "IPR022102", "IPR033896", "IPR036879"], "Pfam": ["PF00319", "PF12347"], "PMID": ["33503442", "31697050", "31754707", "31778749", "31887658", "31911274", "31979341", "32023850", "32024054", "32031799", "32046043", "32092940", "32117604", "32214056", "32512162", "33315889", "29726098", "30276662", "30414844", "30565701", "30699200", "30699340", "30718600", "30764861", "30777932", "30885136", "30984767", "31031620", "31081251", "31097718", "31110271", "31137608", "31308130", "31346037", "31380269", "31428175", "31474861", "31532577", "31552085", "31622030", "31623164", "31659164", "31722213", "31799250", "31877963", "28432117", "28969983", "29127222", "29254826", "29371665", "29426367", "29431698", "29483645", "29520235", "29626215", "29698438", "29743487", "29842805", "29931616", "29972780", "30072894", "30087329", "30143714", "30185650", "30195778", "30205047", "30214642", "30263009", "30514247", "30766511", "27748060", "27989458", "28007541", "28178527", "28245809", "28340574", "28358428", "28419090", "28473437", "28473466", "28484596", "28586646", "28596516", "28609458", "28609469", "28624225", "28641113", "28667250", "28738418", "28751803", "28878735", "28901289", "28992008", "29137434", "29340119", "26595656", "26612856", "26642739", "26762410", "26847534"], "RCTM": ["HSA-1266738"], "NetworkNeighborAL": ["CL:5433"], "PMC": ["7735573", "7140862", "7072353", "7071425", "7038028", "7037418", "7036958", "7022721", "7015237", "7006513", "6954967", "6954409", "6948164", "6941878", "6889079", "6874310", "6874126", "6835202", "6835198", "6830112", "6817842", "6751634", "6746458", "6737989", "6704231", "6679874", "6670296", "6646706", "6590197", "6562504", "6527694", "6522533", "6505522", "6470251", "6448530", "6433166", "6423757", "6399518", "6395299", "6374911", "6365421", "6362219", "6353185", "6289786", "6280513", "6223119", "6215524", "6158721", "6130072", "6109157", "6081462", "6070147", "6061222", "6060423", "6036868", "5945581", "5943249", "5919640", "5882571", "5866412", "5862733", "5828955", "5827415", "5806439", "5785540", "5778886", "5777908", "5762387", "5663606", "5608508", "5572399", "5553555", "5527298", "5525556", "5525008", "5524384", "5515297", "5493616", "5481567", "5469484", "5469475", "5465081", "5428537", "5420090", "5415962", "5413110", "5366127", "5331627", "5315656", "5215966", "4826326", "4742887", "4718159", "4696896"], "score": "800"}, "EPHB2_EPHA1": {"Process": ["GO:0048013", "GO:0001525", "GO:0006469", "GO:0018108", "GO:0000904", "GO:0044089", "GO:0032989", "GO:0022603", "GO:0051130", "GO:0051094"], "Function": ["GO:0005005", "GO:0005524", "GO:0008144"], "Keyword": ["KW-0829", "KW-0067", "KW-0675"], "KEGG": ["hsa04360"], "SMART": ["SM00615", "SM00219", "SM00454", "SM00060"], "InterPro": ["IPR001090", "IPR001426", "IPR011641", "IPR016257", "IPR027936", "IPR001660", "IPR008266", "IPR008979", "IPR020635", "IPR013761", "IPR009030", "IPR001245", "IPR003961", "IPR036116", "IPR017441", "IPR000719", "IPR011009", "IPR013783"], "Pfam": ["PF01404", "PF14575", "PF00536", "PF07647", "PF00041", "PF00069", "PF07714"], "PMID": ["31949258", "31979096", "31999807", "32092051", "32188141", "32226496", "32292715", "32509099", "33099474", "30043555", "30682817", "30722785", "30798580", "30819650", "30820459", "30881495", "30936033", "30980212", "31011859", "31015535", "31075258", "31160603", "31277365", "31289549", "31300688", "31333644", "31354626", "31394726", "31409653", "31427645", "31537710", "31545551", "31548390", "31561612", "31577226", "31577955", "31633063", "31661464", "31805710", "31920518", "32038722", "29058015", "29059157", "29327503", "29416088", "29487505", "29581239", "29666605", "29706868", "29731254", "29793020", "29867988", "29870724", "29925527", "29940860", "29954063", "30031105", "30058095", "30061574", "30065027", "30087706", "30097457", "30131699", "30209039", "30222105", "30374292", "30406174", "30410062", "30574071", "27776928", "27940601", "28095646", "28123515", "28147272", "28182660", "28194092", "28231727", "28238796", "28276447", "28360821", "28528776", "28590245", "28595615", "28648759", "28719590", "28739265", "28747399", "28768156", "28801576", "28835755", "28892054", "28924206", "28931592", "28947178", "28957681", "28985758", "29312933", "26178595", "26492598", "26519433"], "RCTM": ["HSA-1266738"], "NetworkNeighborAL": ["CL:416"], "PMC": ["7675649", "7270671", "7139586", "7119101", "7112176", "7086246", "7074403", "7058351", "7001656", "6991964", "6989475", "6966510", "6965176", "6962030", "6928102", "6826494", "6822245", "6789926", "6789002", "6781437", "6781436", "6774734", "6720954", "6700147", "6689289", "6680248", "6651880", "6637459", "6625996", "6620610", "6547695", "6546932", "6540016", "6478925", "6456402", "6406967", "6403506", "6392779", "6389084", "6362601", "6311088", "6291423", "6277001", "6224562", "6215058", "6196289", "6195463", "6192698", "6172048", "6170508", "6159941", "6125158", "6090375", "6073792", "6072821", "6065374", "6019788", "5987257", "5966337", "5954084", "5906525", "5891583", "5847280", "5816945", "5814469", "5814325", "5803231", "5732981", "5683763", "5658245", "5657559", "5632589", "5626803", "5603509", "5556610", "5554726", "5554139", "5550979", "5520106", "5507626", "5489314", "5463316", "5411685", "5371267", "5355632", "5343589", "5300889", "5300267", "5299699", "5245074", "5148718", "4927853", "4853368", "4755888"], "score": "800"}, "ACTR2_ACTR3": {"Process": ["GO:0016344", "GO:0033206", "GO:0008356", "GO:0034314", "GO:0051653", "GO:0038096", "GO:0048013", "GO:0071346", "GO:0007163", "GO:0060271", "GO:0006897", "GO:0098657", "GO:0061024", "GO:0051704"], "Component": ["GO:0005885", "GO:0030027"], "Function": ["GO:0005200", "GO:0003779", "GO:0005524", "GO:0008144"], "Keyword": ["KW-0009", "KW-0966", "KW-0067", "KW-0206", "KW-0007"], "KEGG": ["hsa04530"], "SMART": ["SM00268"], "InterPro": ["IPR020902", "IPR004000"], "Pfam": ["PF00022"], "PMID": ["31697328", "32204557", "32353561", "33391181", "28641070", "30610108", "30633741", "30918483", "31002363", "31157616", "31318326", "31379835", "31471551", "31551324", "31636629", "29339745", "29779865", "29875703", "29896453", "30312303", "27939292", "28246120", "28322302", "28369054", "28711870", "28805828", "28901403", "29192064", "26609071", "26691754", "26991540", "27068179", "27184932", "27385014", "27473572", "27537257", "27559607", "27748747", "27802336", "26098516", "26108624", "26298820", "26553933", "26646565", "24498171", "24552843", "24592386", "24790095", "24996170", "25017211", "23148219", "23506325", "23623350", "23643465", "23727094", "23802001", "23994969", "24120140", "24312104", "24322425", "24665388", "22206989", "22238609", "22243476", "22282019", "22316129", "22952468", "23198778", "21187153", "21254965", "21278383", "21494665", "21676863", "21698158", "21859859", "22125478", "19701930", "19931282", "20345666", "20362448", "20457765", "20573979", "19159482", "19298826", "19563678", "19602153", "21637533", "17932064", "18612387", "21261856", "17251352", "17391512", "17476322", "17553170", "16732560", "16736254", "15657399", "16262445", "16343347", "15094799"], "RCTM": ["HSA-1266738"], "NetworkNeighborAL": ["CL:1646"], "PMC": ["7774600", "7140684", "7038667", "6823167", "6787173", "6741062", "6717203", "6646687", "6591008", "6548286", "6488984", "6445698", "6424868", "6345494", "6301004", "6270116", "6193583", "6102064", "5986921", "5974108", "5865821", "5819591", "5770391", "5727265", "5550915", "5393896", "5379941", "5359584", "5350076", "5104270", "5089780", "5049384", "5004905", "4986768", "4929290", "4884163", "4873607", "4733612", "4713129", "4672914", "4639865", "4571328", "4237009", "4110400", "4110117", "4072569", "4048032", "3925624", "3909225", "3875635", "3857482", "3832843", "3815243", "3714218", "3699959", "3689024", "3684959", "3623789", "3537046", "3516230", "3472506", "3429886", "3423189", "3312979", "3298513", "3253080", "3220268", "3160578", "3158169", "3147155", "3116873", "3074581", "3072972", "3064208", "3036044", "2983480", "2921111", "2872912", "2869398", "2825285", "2815099", "2814180", "2719670", "2636829", "2441452", "2238883", "2171590", "1904233", "1852583", "1852557", "1785275", "1334187", "1278936", "387265"], "score": "800"}, "VPS36_VPS25": {"Process": ["GO:0043328", "GO:0036258", "GO:0016236"], "Component": ["GO:0000814"], "Keyword": ["KW-0653", "KW-0967", "KW-0805"], "KEGG": ["hsa04144"], "InterPro": ["IPR036388", "IPR036390"], "PMID": ["30406428", "30809208", "30942170", "31060000", "28797838", "29564528", "29619297", "29769566", "27703243", "27879389", "28715971", "28955033", "28973578", "29019322", "27096867", "27872619", "25501366", "25588614", "25676218", "25692588", "25704823", "26221024", "26230715", "26268989", "24614091", "24725682", "24763736", "25009170", "25074250", "25356547", "25373780", "25373905", "23337777", "23418496", "23644887", "23933635", "22010978", "22361144", "22438674", "22579254", "22918958", "22978549", "23060962", "23171048", "23336026", "21670211", "21688204", "22144692", "22162134", "22639582", "20508821", "20588296", "20657825", "20975941", "19132102", "19182545", "19284616", "19321002", "19560911", "19631266", "19686684", "19865606", "18539118", "17268469", "17696968", "16488176", "16889659", "16973552", "15326198", "15329733", "15469844", "15579210", "12194858", "11278625", "27689411", "21714102", "27115345", "24034610", "30190330", "24456136", "21892266", "26431433", "17984323", "24641493", "30619408", "20948625", "32066383", "29723187", "23202453", "19917080", "15239834", "28539405", "23305486", "22783199", "23527693", "19243135", "25584613", "20653365", "19797076", "30169850"], "RCTM": ["HSA-199991"], "NetworkNeighborAL": ["CL:19709"], "PMC": ["7027087", "6941200", "6647414", "6503128", "6461442", "6379464", "6299029", "6249571", "6195633", "6195420", "6153643", "5955991", "5933699", "5827100", "5803488", "5665648", "5617834", "5538328", "5509423", "5351733", "5210736", "5198518", "5098130", "4868542", "4848597", "4648281", "4613529", "4592276", "4535389", "4521941", "4420031", "4384658", "4381963", "4336374", "4327575", "4310745", "4307317", "4223648", "4214795", "4169159", "4118254", "4059258", "4047973", "4004462", "3999190", "3948859", "3911787", "3887624", "3819203", "3728276", "3676800", "3572543", "3572140", "3558412", "3541323", "3520717", "3497041", "3469520", "3460843", "3389776", "3360586", "3355721", "3314914", "3294072", "3252797", "3241730", "3241719", "3161635", "3115789", "2988974", "2958808", "2948274", "2922035", "2904796", "2875786", "2865992", "2784802", "2768365", "2763962", "2753151", "2749878", "2702463", "2669097", "2660369", "2613530", "2475506", "2172414", "2171039", "2064794", "1997307", "1617254", "1579232", "539351", "463315"], "score": "800"}, "SYK_VAV1": {"Process": ["GO:0002705", "GO:0007229", "GO:0030168", "GO:0030217", "GO:0030593", "GO:0038095", "GO:0038096", "GO:0043902", "GO:0045089", "GO:0050870", "GO:0006897", "GO:0007169", "GO:0098657", "GO:0019221", "GO:1902533", "GO:0016310", "GO:0043085", "GO:0035556", "GO:0006955"], "Function": ["GO:0001784", "GO:0016301", "GO:0016773"], "Keyword": ["KW-0727"], "KEGG": ["hsa04650", "hsa04662", "hsa04664", "hsa04666"], "SMART": ["SM00252"], "InterPro": ["IPR000980", "IPR036860"], "Pfam": ["PF00017"], "PMID": ["33869177", "34147695", "34252536", "31859368", "31906952", "31951107", "31999934", "32034208", "32084172", "32098334", "32121535", "32183811", "32293263", "32922758", "29715484", "30667543", "30674283", "30771481", "30788390", "30813388", "30813924", "30814910", "30930895", "30976362", "30991935", "31001256", "31011556", "31052273", "31075185", "31134061", "31139190", "31156621", "31157616", "31226835", "31272717", "31289200", "31291582", "31315298", "31328160", "31379859", "31397086", "31402911", "31417909", "31604530", "31780731", "31889510", "31998747", "29125705", "29138843", "29337666", "29342970", "29352133", "29449845", "29455639", "29483917", "29518906", "29553370", "29563530", "29568297", "29669863", "29729453", "29755450", "29755458", "29771636", "29780388", "29861875", "29883056", "29890824", "29992036", "30002653", "30067970", "30072994", "30082067", "30090624", "30127791", "30131363", "30136218", "30181811", "30224819", "30237801", "30319602", "30344948", "30455698", "30504208", "30519312", "30546362", "30564276", "30567287", "30619340", "30619355", "30687315", "30692994", "31552161", "27694901", "27820736", "27843137", "27941787", "28089901", "28098138", "28183981"], "RCTM": ["HSA-109582"], "NetworkNeighborAL": ["CL:4491"], "PMC": ["8044804", "7468554", "7140394", "7092414", "7079408", "7073024", "7065919", "7064999", "7059012", "7049344", "7034843", "7005776", "7004563", "6961568", "6945409", "6882802", "6814268", "6787465", "6758935", "6708376", "6701191", "6690613", "6682619", "6679228", "6669380", "6650572", "6637015", "6628411", "6591008", "6562867", "6529641", "6527602", "6524727", "6508580", "6501648", "6468227", "6455061", "6437992", "6425997", "6406327", "6391774", "6376795", "6369370", "6352896", "6345024", "6339918", "6333714", "6320761", "6314460", "6305727", "6305442", "6296157", "6286703", "6279920", "6277618", "6230619", "6207480", "6188132", "6166863", "6165897", "6157734", "6136277", "6114956", "6106084", "6088205", "6084450", "6080708", "6060431", "6032007", "6030240", "5994657", "5983214", "5982769", "5945867", "5932370", "5932189", "5897098", "5893946", "5872336", "5862859", "5852076", "5833731", "5817726", "5816059", "5805088", "5799234", "5796198", "5780095", "5770159", "5467045", "5421649", "5395700", "5295648", "5253658"], "score": "800"}, "STAG1_STAG2": {"Process": ["GO:1901673", "GO:0007059", "GO:0051301", "GO:0007049"], "Component": ["GO:0008278", "GO:0097431", "GO:0016363", "GO:0000775", "GO:0000785"], "Keyword": ["KW-0159", "KW-0137", "KW-0498", "KW-0158"], "KEGG": ["hsa04110"], "InterPro": ["IPR013721", "IPR020839", "IPR039662", "IPR016024"], "Pfam": ["PF08514"], "PMID": ["32193654", "31833094", "31895940", "31900117", "31953484", "32065581", "32066990", "32158239", "32265982", "32352519", "32687945", "33193524", "30549300", "30551143", "30554942", "30873408", "30974801", "31068910", "31161131", "31239474", "31388521", "31390108", "31421907", "31492885", "31554785", "31673120", "31766311", "32039249", "28422672", "29334920", "29846129", "29851829", "29867216", "29930479", "29995837", "30007409", "30018522", "30026662", "30026732", "30200197", "30340424", "30405114", "30405312", "30445977", "30500857", "30518317", "26944283", "28167679", "28382519", "28559917", "28603388", "28749464", "28819029", "28829400", "28855971", "28906478", "28924389", "28952925", "29044211", "29089555", "29134032", "29158393", "29206150", "29312936", "26691274", "26985141", "27408591", "27493767", "27549742", "27579575", "27636994", "27665783", "27689398", "27766019", "27792785", "27793945", "27799150", "25657842", "25661619", "25716199", "25730767", "25852428", "25931956", "25942393", "25977934", "26091537", "26205391", "26249056", "26279626", "26290330", "26515041", "26594662", "26624099", "26624996", "26648949", "26673124", "26768311", "24586410", "24586482", "24613357"], "RCTM": ["HSA-1221632"], "NetworkNeighborAL": ["CL:12415"], "PMC": ["7858204", "7661750", "7261166", "7136165", "7096583", "7054000", "7047976", "7010845", "6988510", "6969069", "6959610", "6942283", "6888584", "6851784", "6823503", "6761165", "6731242", "6669348", "6592884", "6540775", "6491766", "6480042", "6400976", "6393307", "6392994", "6344341", "6282268", "6267966", "6240218", "6220167", "6218556", "6210507", "6164412", "6122591", "6085821", "6048183", "6046100", "6043889", "6041389", "6010509", "5769295", "5751669", "5743930", "5724258", "5674189", "5663763", "5647390", "5645240", "5640501", "5636608", "5618624", "5599913", "5580211", "5574093", "5550886", "5522657", "5464735", "5445494", "5358341", "5356530", "5355523", "5342100", "5177981", "5167347", "5085059", "5068557", "5007032", "4996973", "4968459", "4926673", "4920078", "4805176", "4789510", "4785675", "4782219", "4776757", "4682075", "4666660", "4664637", "4651444", "4545987", "4515919", "4513961", "4474640", "4426681", "4420481", "4410158", "4385324", "4380798", "4345284", "4275877", "3988838", "3935855", "3933355"], "score": "800"}, "S100A9_S100A8": {"Process": ["GO:0070488", "GO:0032119", "GO:0018119", "GO:0002523", "GO:0032602", "GO:0014002", "GO:0050832", "GO:2001244", "GO:0030593", "GO:0002224", "GO:0006919", "GO:0050729", "GO:0019730", "GO:0051092", "GO:0030307", "GO:0002758", "GO:0006914", "GO:0002793", "GO:0042742", "GO:0043902", "GO:0009636", "GO:0043312", "GO:0051493", "GO:0045087", "GO:0006915", "GO:0051704"], "Component": ["GO:0034774", "GO:0005615"], "Function": ["GO:0035662", "GO:0050544", "GO:0050786", "GO:0008017", "GO:0005509", "GO:0008270"], "Keyword": ["KW-0702", "KW-0145", "KW-0929", "KW-0072", "KW-0395", "KW-0399", "KW-0053", "KW-0106", "KW-0206", "KW-0964", "KW-0862", "KW-1003"], "KEGG": ["hsa04657"], "InterPro": ["IPR001751", "IPR013787", "IPR018247", "IPR002048", "IPR011992"], "Pfam": ["PF01023"], "PMID": ["31714804", "31777204", "31823891", "31838778", "31886651", "32012117", "32184815", "32214349", "32239808", "32764989", "32802885", "32872655", "32973234", "30362387", "30472816", "30631136", "30648003", "30710287", "30710310", "30718987", "30873175", "30900363", "31091271", "31104935", "31113965", "31139062", "31341750", "31357616", "31404562", "31412915", "31470863", "31605018", "31622441", "31651369", "31740720", "31998268", "32010597", "29079905", "29240404", "29470262", "29475506", "29497331", "29563902", "29619128", "29659256", "29721505", "29883418", "29890074", "29898185", "29921292", "29925260", "29935048", "29942307", "29963048", "30072146", "30104496", "30104599", "30180189", "30217896", "30221738", "30232708", "30359274", "30442123", "30477135", "30613310", "27911324", "28036279", "28100085", "28221367", "28223462", "28314883", "28413639", "28418930", "28458330", "28469108", "28475698", "28573847", "28664912", "28765563", "28887518", "29142248", "29180999", "29202764", "29326708", "26799323", "26862464", "26924944", "26933399", "26959683", "27280065", "27294692", "27428998", "27436115", "27441847", "27490109", "27512953", "27556734", "27683136", "27902777", "28330201"], "RCTM": ["HSA-168249"], "NetworkNeighborAL": ["CL:4615"], "PMC": ["7551340", "7518260", "7414374", "7373410", "7113456", "7098580", "7061133", "7041762", "7034281", "7031041", "6985918", "6965322", "6955845", "6861298", "6838782", "6814050", "6797115", "6789140", "6722920", "6716829", "6693097", "6649876", "6557330", "6538193", "6536443", "6529510", "6527882", "6505461", "6400980", "6377820", "6361542", "6350310", "6344806", "6330957", "6319902", "6316660", "6238386", "6224005", "6211257", "6202833", "6176607", "6172368", "6122782", "6111605", "6105726", "6099458", "6089987", "6066180", "6050108", "6013556", "6007968", "6006685", "6004386", "5995566", "5982632", "5953840", "5867662", "5845987", "5829341", "5818869", "5775976", "5754018", "5733341", "5716369", "5693860", "5688102", "5591311", "5572165", "5539295", "5536520", "5511579", "5478557", "5455411", "5444753", "5438034", "5421183", "5374938", "5358919", "5351672", "5130280", "5108309", "4996532", "4974003", "4963851", "4956255", "4951640", "4909028", "4893325", "4784788", "4772280", "4769560", "4742992", "4723127"], "score": "800"}, "PMVK_MVD": {"Process": ["GO:0019287", "GO:0006695", "GO:0045540", "GO:0006732", "GO:0051186"], "Keyword": ["KW-0152", "KW-0067", "KW-0225"], "KEGG": ["hsa00900", "hsa01100"], "PMID": ["33231898", "31956504", "32059044", "30374674", "30496415", "30761734", "30968019", "31150158", "31181660", "31221095", "31225926", "31267260", "31294452", "31324835", "31327168", "31514444", "31592267", "31624328", "31624503", "31768304", "31929782", "29054870", "29349039", "29364830", "29484012", "29643397", "29752432", "29905874", "29911199", "30109190", "30172260", "30514210", "28045448", "28431015", "28484475", "28503180", "28674547", "28680045", "28765912", "28848589", "28869407", "29048480", "29112983", "26752526", "27052676", "27066018", "27182594", "27242873", "27504115", "27775703", "27877181", "28018750", "30159461", "25706877", "25765814", "25769053", "25806041", "25860891", "26052683", "26084652", "26098898", "26099332", "26202976", "26445464", "24943221", "25048025", "25120636", "25254555", "25338048", "25471523", "23378249", "23432786", "23497448", "23583456", "23783277", "23891475", "24092674", "24219562", "22123257", "22162870", "22675445", "23139832", "20932952", "21064036", "21388533", "21952217", "22007308", "22369100", "24339799", "19777230", "20054815", "20056424", "20402538", "21092138", "19485344", "18278431", "18823933", "17717280", "14680974", "11515548"], "RCTM": ["HSA-1430728"], "NetworkNeighborAL": ["CL:23464"], "PMC": ["7046295", "6957783", "6941427", "6874856", "6812721", "6797793", "6790681", "6790360", "6781337", "6780523", "6775661", "6767901", "6717759", "6642084", "6627953", "6606680", "6585090", "6439483", "6330051", "6280347", "6155782", "6119263", "6112097", "6107057", "6089850", "6017885", "5948211", "5895812", "5884276", "5817203", "5816286", "5767561", "5767336", "5734045", "5710592", "5675405", "5552756", "5498564", "5474932", "5408325", "5399629", "5397604", "5340314", "5164836", "5099148", "4958654", "4871891", "4868263", "4823745", "4809893", "4709229", "4596883", "4511816", "4495716", "4476680", "4472261", "4459108", "4393236", "4358926", "4355973", "4354304", "4338245", "4266966", "4241231", "4227262", "4177907", "4113575", "4105465", "4068245", "4065342", "3912678", "3856697", "3840736", "3709813", "3632494", "3606450", "3490911", "3364977", "3295384", "3287501", "3195254", "3189572", "3063820", "3057768", "3026612", "3002352", "2913249", "2889181", "2879073", "2842986", "2811251", "2709241", "2262144"], "score": "800"}, "EPHA7_EFNA5": {"Process": ["GO:0031290", "GO:0048670", "GO:0050919", "GO:0010771", "GO:0048013", "GO:0051963", "GO:0050730", "GO:0022407", "GO:0010469", "GO:0051129", "GO:0001934", "GO:0051336"], "Function": ["GO:0045499", "GO:0046875"], "Keyword": ["KW-0524", "KW-0217"], "KEGG": ["hsa04360"], "PMID": ["33906900", "33977106", "32396496", "33099474", "29360434", "31427645", "31484920", "31589243", "29071714", "29352183", "29941036", "30061574", "30292674", "30588243", "27988259", "28197551", "28322188", "28487392", "28611294", "28614915", "28924206", "29022918", "29207951", "26178595", "26587807", "26674965", "26870995", "27100196", "27405707", "27783670", "27822180", "24933439", "25281279", "25292427", "25367067", "25623065", "25710467", "25855521", "25993310", "26050035", "26212263", "26251403", "26345456", "26537192", "26666565", "26779014", "24469634", "24552711", "24909897", "25010398", "25071460", "25073978", "25110592", "25144626", "25494541", "22821544", "22976838", "23324396", "23348681", "23425387", "23500068", "23562676", "23657875", "23696734", "23826201", "24036135", "24348920", "24705208", "22044884", "22147308", "22242939", "22304922", "22363788", "22449939", "22496572", "22633822", "22685584", "22723769", "22750215", "22945349", "22983209", "23087707", "20576928", "20949525", "21463686", "21465626", "21791013", "21931787", "22022520", "22028653", "22144690", "19786129", "20224755", "20335460", "20667607", "20677833", "20738842", "21044296", "18948148", "19111533"], "RCTM": ["HSA-1266738"], "NetworkNeighborAL": ["CL:421"], "PMC": ["8087473", "7675649", "6993872", "6726628", "6700147", "6634495", "6299398", "6201701", "6197718", "6066467", "6065374", "6019728", "5775256", "5718065", "5682672", "5603509", "5564819", "5548618", "5523019", "5360444", "5292598", "5082662", "5075536", "5008291", "4942821", "4873772", "4861043", "4860152", "4853368", "4757801", "4701947", "4678660", "4673404", "4613968", "4561476", "4497816", "4458701", "4439037", "4404412", "4400310", "4388660", "4382445", "4367244", "4340014", "4335687", "4234705", "4183860", "4164577", "4106224", "4081835", "4038918", "3924825", "3912530", "3907003", "3887865", "3869196", "3857839", "3839050", "3694955", "3677025", "3658155", "3656109", "3631567", "3629791", "3594263", "3524646", "3514508", "3511615", "3473232", "3471792", "3458152", "3424386", "3378950", "3369860", "3342701", "3288821", "3286831", "3282790", "3241718", "3240726", "3197615", "3196665", "3191169", "3172248", "3020587", "2987844", "2941684", "2932750", "2926219", "2836134", "2818219", "2771174", "2631096"], "score": "800"}, "SMAD9_SMAD5": {"Process": ["GO:1901522", "GO:0060395", "GO:0001657", "GO:0007179", "GO:0030509", "GO:0051216", "GO:0060348", "GO:0071407", "GO:0006468"], "Component": ["GO:0071141", "GO:0005667"], "KEGG": ["hsa04350", "hsa04550"], "SMART": ["SM00524", "SM00523"], "InterPro": ["IPR001132", "IPR003619", "IPR013019", "IPR013790", "IPR017855", "IPR036578", "IPR008984"], "Pfam": ["PF03166", "PF03165"], "PMID": ["33038325", "33451157", "33510867", "33667543", "33668680", "33872218", "34150870", "34237900", "31782890", "31916318", "31940801", "31978854", "31992710", "31996252", "32022446", "32023550", "32071240", "32100482", "32178675", "32211409", "32231562", "32673994", "32922591", "33230483", "33361198", "33553419", "30089733", "30289974", "30392121", "30413887", "30414133", "30414134", "30575211", "30635039", "30650592", "30651782", "30692543", "30718282", "30728014", "30761306", "30764547", "30776499", "30787286", "30805310", "30814572", "30827938", "30828634", "30842446", "30850350", "30871221", "30884785", "30885209", "30890710", "30916811", "30924076", "30931986", "30944639", "30948511", "30953950", "30958854", "30979904", "30986384", "30997692", "31021235", "31028086", "31031620", "31031845", "31059090", "31091229", "31104002", "31117181", "31127639", "31128441", "31151253", "31167348", "31187730", "31193008", "31213805", "31217285", "31222004", "31248103", "31286997", "31288837", "31291647", "31311865", "31316051", "31320612", "31356698", "31450621", "31516082", "31530989", "31539631", "31552081", "31557962", "31561501", "31572524", "31579527", "31615920", "31620450", "31635276"], "RCTM": ["HSA-162582"], "NetworkNeighborAL": ["CL:5928"], "PMC": ["8206269", "8109059", "8050389", "7949026", "7939471", "7918065", "7841850", "7828702", "7810915", "7658575", "7476953", "7109606", "7082395", "7077542", "7077029", "7075941", "7060712", "7043955", "7041723", "7017239", "7008977", "6998394", "6996650", "6990519", "6987107", "6963565", "6874904", "6843432", "6827136", "6795216", "6791706", "6769927", "6767496", "6760261", "6760019", "6755486", "6745546", "6736567", "6728286", "6681752", "6679586", "6639811", "6639381", "6637205", "6636881", "6630639", "6628926", "6615111", "6615090", "6600593", "6600158", "6586905", "6572494", "6567251", "6561706", "6544840", "6539174", "6538191", "6529590", "6522871", "6513777", "6488383", "6485233", "6473842", "6471162", "6470251", "6468363", "6467800", "6461695", "6458996", "6453526", "6447725", "6444485", "6443689", "6443597", "6442052", "6425012", "6421657", "6406774", "6403387", "6398893", "6393535", "6389514", "6383315", "6382812", "6378284", "6364453", "6363663", "6349860", "6347488", "6329163", "6311184", "6307439"], "score": "800"}, "S100A8_S100A9": {"Process": ["GO:0070488", "GO:0032119", "GO:0018119", "GO:0002523", "GO:0032602", "GO:0014002", "GO:0050832", "GO:2001244", "GO:0030593", "GO:0002224", "GO:0006919", "GO:0050729", "GO:0019730", "GO:0051092", "GO:0030307", "GO:0002758", "GO:0006914", "GO:0002793", "GO:0042742", "GO:0043902", "GO:0009636", "GO:0043312", "GO:0051493", "GO:0045087", "GO:0006915", "GO:0051704"], "Component": ["GO:0034774", "GO:0005615"], "Function": ["GO:0035662", "GO:0050544", "GO:0050786", "GO:0008017", "GO:0005509", "GO:0008270"], "Keyword": ["KW-0702", "KW-0145", "KW-0929", "KW-0072", "KW-0395", "KW-0399", "KW-0053", "KW-0106", "KW-0206", "KW-0964", "KW-0862", "KW-1003"], "KEGG": ["hsa04657"], "InterPro": ["IPR001751", "IPR013787", "IPR018247", "IPR002048", "IPR011992"], "Pfam": ["PF01023"], "PMID": ["31714804", "31777204", "31823891", "31838778", "31886651", "32012117", "32184815", "32214349", "32239808", "32764989", "32802885", "32872655", "32973234", "30362387", "30472816", "30631136", "30648003", "30710287", "30710310", "30718987", "30873175", "30900363", "31091271", "31104935", "31113965", "31139062", "31341750", "31357616", "31404562", "31412915", "31470863", "31605018", "31622441", "31651369", "31740720", "31998268", "32010597", "29079905", "29240404", "29470262", "29475506", "29497331", "29563902", "29619128", "29659256", "29721505", "29883418", "29890074", "29898185", "29921292", "29925260", "29935048", "29942307", "29963048", "30072146", "30104496", "30104599", "30180189", "30217896", "30221738", "30232708", "30359274", "30442123", "30477135", "30613310", "27911324", "28036279", "28100085", "28221367", "28223462", "28314883", "28413639", "28418930", "28458330", "28469108", "28475698", "28573847", "28664912", "28765563", "28887518", "29142248", "29180999", "29202764", "29326708", "26799323", "26862464", "26924944", "26933399", "26959683", "27280065", "27294692", "27428998", "27436115", "27441847", "27490109", "27512953", "27556734", "27683136", "27902777", "28330201"], "RCTM": ["HSA-168249"], "NetworkNeighborAL": ["CL:4615"], "PMC": ["7551340", "7518260", "7414374", "7373410", "7113456", "7098580", "7061133", "7041762", "7034281", "7031041", "6985918", "6965322", "6955845", "6861298", "6838782", "6814050", "6797115", "6789140", "6722920", "6716829", "6693097", "6649876", "6557330", "6538193", "6536443", "6529510", "6527882", "6505461", "6400980", "6377820", "6361542", "6350310", "6344806", "6330957", "6319902", "6316660", "6238386", "6224005", "6211257", "6202833", "6176607", "6172368", "6122782", "6111605", "6105726", "6099458", "6089987", "6066180", "6050108", "6013556", "6007968", "6006685", "6004386", "5995566", "5982632", "5953840", "5867662", "5845987", "5829341", "5818869", "5775976", "5754018", "5733341", "5716369", "5693860", "5688102", "5591311", "5572165", "5539295", "5536520", "5511579", "5478557", "5455411", "5444753", "5438034", "5421183", "5374938", "5358919", "5351672", "5130280", "5108309", "4996532", "4974003", "4963851", "4956255", "4951640", "4909028", "4893325", "4784788", "4772280", "4769560", "4742992", "4723127"], "score": "800"}, "SYK_LCP2": {"Process": ["GO:0038095", "GO:0030168", "GO:0050851", "GO:0007169", "GO:0045860", "GO:0002274", "GO:0032940"], "Keyword": ["KW-0727"], "KEGG": ["hsa04664", "hsa04380", "hsa04611", "hsa04650"], "SMART": ["SM00252"], "InterPro": ["IPR000980", "IPR036860"], "Pfam": ["PF00017"], "PMID": ["33969922", "31950225", "32034208", "32084172", "32161591", "32194706", "32392230", "33083113", "30358483", "30597505", "30662530", "30667543", "30707930", "30736372", "30761148", "30771481", "30788390", "30814910", "30956999", "30976362", "31011556", "31053741", "31080448", "31156621", "31315298", "31324740", "31396216", "31402911", "31417909", "31427975", "31432118", "31506382", "31545408", "31560769", "31780731", "31817853", "31889510", "31993056", "28727496", "28888895", "29038051", "29050464", "29269020", "29401256", "29503739", "29547119", "29563530", "29693170", "29736031", "29763590", "29780388", "29868033", "29930511", "30067970", "30072994", "30093532", "30283440", "30305116", "30323814", "30356330", "30541554", "30546362", "30567287", "31249969", "27759161", "27871158", "27941787", "28098138", "28236968", "28250424", "28255696", "28326224", "28348271", "28378693", "28448599", "28455498", "28542214", "28644030", "28674748", "28736554", "28779561", "28791367", "28794269", "28855423", "28890882", "28903392", "28937614", "28956830", "29047262", "29187853", "29196709", "29263933", "26408334", "26706194", "26749528", "26790499", "26929147", "26943776", "26976825", "27032069"], "RCTM": ["HSA-109582"], "NetworkNeighborAL": ["CL:4445"], "PMC": ["7547598", "7241846", "7129252", "7113231", "7065919", "7055420", "7053380", "7039097", "7034843", "7005776", "7004563", "6970982", "6940898", "6894484", "6882802", "6781009", "6779289", "6776186", "6755242", "6708376", "6701191", "6688163", "6682619", "6679228", "6669380", "6664049", "6589745", "6529641", "6524918", "6499795", "6497757", "6468227", "6437992", "6431727", "6386838", "6376795", "6369370", "6361815", "6352896", "6329871", "6327716", "6320761", "6291976", "6279920", "6200280", "6180572", "6173129", "6156466", "6122975", "6060431", "5999758", "5985224", "5979867", "5976539", "5967272", "5945867", "5943656", "5892144", "5889215", "5862859", "5833125", "5807080", "5801066", "5730683", "5714325", "5711840", "5694758", "5687038", "5682248", "5666717", "5664072", "5647040", "5633369", "5596263", "5589631", "5574878", "5559087", "5557876", "5549626", "5500614", "5479137", "5443481", "5430726", "5424631", "5407609", "5348726", "5253658", "5041889", "4902731", "4879507", "4854776", "4835265", "4715594"], "score": "800"}, "PTPN1_SRC": {"Process": ["GO:0048008", "GO:0046626", "GO:2001243", "GO:0032869", "GO:0050731", "GO:0030100", "GO:0043406", "GO:0070372", "GO:0051348", "GO:0032147", "GO:0032386", "GO:0045088", "GO:0030036", "GO:1903827", "GO:0051223", "GO:0043900", "GO:0006468", "GO:0032269"], "Component": ["GO:0098562"], "Function": ["GO:0005158", "GO:0046875", "GO:0019901"], "KEGG": ["hsa04520"], "PMID": ["33549567", "33947152", "31490104", "31911271", "31936446", "32020343", "32034150", "32061178", "32069871", "32098194", "32098424", "32201212", "32219156", "32273218", "33116398", "28819795", "29977015", "30225774", "30338340", "30422386", "30450666", "30485744", "30518210", "30599902", "30678096", "30699285", "30764849", "30776010", "30781696", "30832675", "30845955", "30867772", "30874331", "30901970", "30920214", "30926971", "30962580", "31035653", "31052319", "31075141", "31088482", "31089142", "31101498", "31116646", "31159473", "31170000", "31221203", "31240205", "31258755", "31261776", "31319588", "31384765", "31391918", "31400697", "31413255", "31464373", "31483418", "31484460", "31484543", "31527750", "31588227", "31660046", "31695052", "31745071", "31781495", "31803229", "31803360", "28541680", "28661198", "28974775", "29031483", "29068796", "29093014", "29222039", "29278740", "29321478", "29324748", "29382104", "29386185", "29396114", "29396779", "29405201", "29439204", "29447110", "29449774", "29468140", "29476820", "29487568", "29507701", "29526716", "29558404", "29616188", "29651417", "29673715", "29703160", "29721981", "29734791", "29743567", "29753208", "29767231"], "RCTM": ["HSA-109582"], "PMC": ["8124864", "7539042", "7126799", "7083616", "7073157", "7072372", "7071158", "7040068", "7017262", "7005756", "7000347", "6877102", "6872528", "6864061", "6851263", "6834593", "6831867", "6828160", "6806620", "6796783", "6771242", "6770525", "6756289", "6746989", "6727743", "6727407", "6704462", "6694155", "6680919", "6678874", "6674232", "6668628", "6661760", "6600418", "6595688", "6587958", "6585013", "6584333", "6572108", "6561723", "6556366", "6540410", "6518732", "6517433", "6510450", "6505497", "6501019", "6487859", "6474660", "6471306", "6424566", "6420429", "6407232", "6406798", "6406269", "6399872", "6396168", "6376690", "6368478", "6360386", "6354059", "6320735", "6290857", "6059710", "6017132", "6012981", "6006912", "5997392", "5986450", "5943282", "5935566", "5923012", "5894887", "5884881", "5882560", "5876657", "5869252", "5866561", "5861171", "5858971", "5823647", "5816795", "5814146", "5812791", "5808965", "5808394", "5807060", "5771652", "5764254", "5762890", "5748258", "5732852", "5683910"], "score": "800"}, "SRC_PTPN1": {"Process": ["GO:0048008", "GO:0046626", "GO:2001243", "GO:0032869", "GO:0050731", "GO:0030100", "GO:0043406", "GO:0070372", "GO:0051348", "GO:0032147", "GO:0032386", "GO:0045088", "GO:0030036", "GO:1903827", "GO:0051223", "GO:0043900", "GO:0006468", "GO:0032269"], "Component": ["GO:0098562"], "Function": ["GO:0005158", "GO:0046875", "GO:0019901"], "KEGG": ["hsa04520"], "PMID": ["33549567", "33947152", "31490104", "31911271", "31936446", "32020343", "32034150", "32061178", "32069871", "32098194", "32098424", "32201212", "32219156", "32273218", "33116398", "28819795", "29977015", "30225774", "30338340", "30422386", "30450666", "30485744", "30518210", "30599902", "30678096", "30699285", "30764849", "30776010", "30781696", "30832675", "30845955", "30867772", "30874331", "30901970", "30920214", "30926971", "30962580", "31035653", "31052319", "31075141", "31088482", "31089142", "31101498", "31116646", "31159473", "31170000", "31221203", "31240205", "31258755", "31261776", "31319588", "31384765", "31391918", "31400697", "31413255", "31464373", "31483418", "31484460", "31484543", "31527750", "31588227", "31660046", "31695052", "31745071", "31781495", "31803229", "31803360", "28541680", "28661198", "28974775", "29031483", "29068796", "29093014", "29222039", "29278740", "29321478", "29324748", "29382104", "29386185", "29396114", "29396779", "29405201", "29439204", "29447110", "29449774", "29468140", "29476820", "29487568", "29507701", "29526716", "29558404", "29616188", "29651417", "29673715", "29703160", "29721981", "29734791", "29743567", "29753208", "29767231"], "RCTM": ["HSA-109582"], "PMC": ["8124864", "7539042", "7126799", "7083616", "7073157", "7072372", "7071158", "7040068", "7017262", "7005756", "7000347", "6877102", "6872528", "6864061", "6851263", "6834593", "6831867", "6828160", "6806620", "6796783", "6771242", "6770525", "6756289", "6746989", "6727743", "6727407", "6704462", "6694155", "6680919", "6678874", "6674232", "6668628", "6661760", "6600418", "6595688", "6587958", "6585013", "6584333", "6572108", "6561723", "6556366", "6540410", "6518732", "6517433", "6510450", "6505497", "6501019", "6487859", "6474660", "6471306", "6424566", "6420429", "6407232", "6406798", "6406269", "6399872", "6396168", "6376690", "6368478", "6360386", "6354059", "6320735", "6290857", "6059710", "6017132", "6012981", "6006912", "5997392", "5986450", "5943282", "5935566", "5923012", "5894887", "5884881", "5882560", "5876657", "5869252", "5866561", "5861171", "5858971", "5823647", "5816795", "5814146", "5812791", "5808965", "5808394", "5807060", "5771652", "5764254", "5762890", "5748258", "5732852", "5683910"], "score": "800"}, "CD244_CD48": {"Process": ["GO:0050900"], "Function": ["GO:0038023"], "Keyword": ["KW-0393"], "KEGG": ["hsa04650"], "SMART": ["SM00409"], "InterPro": ["IPR007110", "IPR013783", "IPR036179"], "Pfam": ["PF07686", "PF13895"], "PMID": ["33841431", "31880316", "32122464", "32166404", "32204481", "32602545", "32731344", "33548973", "29440463", "30347240", "30366105", "30467624", "30840664", "30947296", "31073070", "31138840", "31213836", "31281312", "31293596", "31569599", "31636622", "31709176", "28341747", "28593610", "28948674", "29282253", "29350874", "29531651", "29535740", "29670631", "29729453", "29942301", "30012849", "30036156", "30082067", "30135688", "30279688", "30477280", "30538707", "30542346", "30546369", "25981611", "27264685", "27859399", "28088984", "28191767", "28231508", "28387859", "28390147", "28424516", "28502982", "28768726", "28827384", "28894091", "29020082", "29135922", "29141886", "29217821", "29312292", "26314831", "26794910", "26834746", "26863982", "26981245", "27145901", "27183584", "27192567", "27221592", "27249817", "27258160", "27264973", "27345162", "27368806", "27415628", "27467914", "25461251", "25620767", "25678452", "25709892", "25789969", "25799045", "25801429", "25926831", "25956885", "25993291", "26095048", "26323020", "26356030", "26382271", "26441990", "26697006", "24055739", "24327358", "24373350", "24405087", "24435095", "24493803", "24505299", "24626474", "24670806"], "RCTM": ["HSA-109582"], "NetworkNeighborAL": ["CL:4319"], "PMC": ["8024546", "7472110", "7340863", "7140651", "7078004", "7075692", "6939540", "6823747", "6801923", "6788305", "6603179", "6598013", "6549391", "6538695", "6513806", "6508580", "6448830", "6402639", "6352403", "6316310", "6279924", "6277768", "6277675", "6204794", "6171337", "6153344", "6133712", "6103805", "6092488", "6084450", "6047890", "6004768", "5893764", "5890651", "5850773", "5841936", "5835137", "5835059", "5789403", "5750475", "5747551", "5735063", "5713381", "5636110", "5593981", "5587400", "5582946", "5577938", "5565268", "5540746", "5444543", "5442811", "5380944", "5260013", "5244432", "5206809", "4944953", "4911503", "4910710", "4894962", "4893906", "4892526", "4892432", "4860950", "4858740", "4854626", "4854608", "4791805", "4729661", "4724421", "4718992", "4690788", "4667030", "4585135", "4575200", "4554987", "4542150", "4463696", "4429430", "4424083", "4409516", "4402266", "4396446", "4385920", "4381431", "4370648", "4327760", "4077428", "4017928", "3991755", "3953435", "3920565", "3914814"], "score": "800"}, "DLG2_DLG4": {"Process": ["GO:0035865", "GO:0046037", "GO:0046710", "GO:0046940", "GO:0097120", "GO:0043113", "GO:0007268", "GO:0016310", "GO:0050877", "GO:0045184", "GO:0019220"], "Component": ["GO:0044224", "GO:0120111", "GO:0014069", "GO:0045211"], "Function": ["GO:0004385", "GO:0035255", "GO:0019900"], "Keyword": ["KW-0564", "KW-0628", "KW-0728", "KW-0966", "KW-1003"], "KEGG": ["hsa04390"], "SMART": ["SM01277", "SM00072", "SM00228", "SM00326"], "InterPro": ["IPR016313", "IPR019583", "IPR019590", "IPR020590", "IPR008144", "IPR008145", "IPR001478", "IPR036034", "IPR001452", "IPR036028", "IPR027417"], "Pfam": ["PF10600", "PF10608", "PF00625", "PF00595", "PF00018", "PF07653"], "PMID": ["33591492", "31668016", "31900387", "31923461", "31978946", "32000299", "32039235", "32065782", "32142410", "32164788", "32194421", "32312941", "32390823", "32714487", "32741828", "32765222", "33164324", "30101538", "30212714", "30284099", "30292394", "30560481", "30601214", "30667360", "30766476", "30867903", "30923551", "30926797", "30952837", "30971208", "30986977", "31068362", "31191636", "31234416", "31348488", "31401196", "31511657", "31586061", "31745231", "32082156", "28189758", "28980356", "28993251", "29138001", "29169997", "29261291", "29282697", "29346075", "29358191", "29396406", "29429936", "29490264", "29507357", "29520222", "29570843", "29574717", "29670100", "29680664", "29703139", "29710724", "29723577", "29749636", "29760653", "29777761", "29910712", "29995933", "30031105", "30056115", "30067114", "30071621", "30110236", "30286167", "30349458", "30430306", "30586380", "32166154", "26549202", "27456270", "27558197", "27609644", "27796752", "27856360", "27885874", "28035673", "28077487", "28085108", "28110935", "28211672", "28236779", "28243469", "28315865", "28331639", "28367336", "28381988", "28388013", "28452394", "28458925", "28555636", "28577431", "28620464"], "RCTM": ["HSA-112314"], "NetworkNeighborAL": ["CL:8446"], "PMC": ["7754071", "7380267", "7354664", "7202537", "7192222", "7131910", "7094317", "7072219", "7069723", "7069029", "7066895", "7064623", "7058196", "7000920", "6989407", "6974714", "6941957", "6872429", "6863843", "6796524", "6778148", "6739414", "6667176", "6630806", "6628259", "6599631", "6568269", "6554388", "6538043", "6525914", "6525116", "6506821", "6458767", "6451008", "6440958", "6409048", "6399936", "6389446", "6389146", "6377228", "6365469", "6361678", "6342648", "6324823", "6312115", "6295522", "6276983", "6230800", "6186834", "6172958", "6171929", "6161190", "6159941", "6040763", "6004908", "5992399", "5992072", "5979819", "5963734", "5936753", "5906670", "5877484", "5871225", "5856126", "5850139", "5838212", "5827560", "5826896", "5801047", "5797244", "5739964", "5723550", "5694951", "5683174", "5605399", "5601282", "5557338", "5553105", "5530590", "5519436", "5488701", "5461898", "5459995", "5447471", "5410195", "5385220", "5360738", "5359460", "5346360", "5317009", "5297768", "5222809", "4860359"], "score": "800"}, "TGFBR1_SMAD7": {"Process": ["GO:0060389", "GO:0007179", "GO:0010717", "GO:0030512", "GO:0048844", "GO:0055010", "GO:0060393", "GO:0060412", "GO:0031396", "GO:0001822", "GO:0016579", "GO:0045596", "GO:0030334", "GO:0051338", "GO:0051241", "GO:0031401", "GO:0045893"], "Function": ["GO:0070411", "GO:0005160"], "KEGG": ["hsa04350", "hsa04390"], "PMID": ["33394312", "34096218", "31909204", "31937306", "31953451", "31968599", "31969556", "31979395", "32022446", "32028746", "32054031", "32064648", "32076051", "32117240", "32148552", "32164350", "32171324", "32201528", "32211422", "32218827", "32252821", "32258028", "32259050", "32266267", "32415922", "32483604", "32545415", "32928296", "33081543", "29409705", "30130563", "30181549", "30227237", "30272815", "30510241", "30538091", "30565701", "30589983", "30594036", "30621237", "30630485", "30634099", "30654892", "30684493", "30696809", "30711747", "30719057", "30741930", "30761306", "30781744", "30783512", "30808576", "30808819", "30828634", "30865275", "30870427", "30871083", "30893848", "30905739", "30914776", "30935128", "30942399", "30948511", "30986384", "31015579", "31044074", "31052530", "31059090", "31096697", "31108916", "31108998", "31109359", "31173208", "31173246", "31196201", "31217285", "31273201", "31273920", "31288837", "31291647", "31296856", "31316051", "31326388", "31346357", "31383536", "31399586", "31409848", "31417401", "31450621", "31450767", "31452866", "31452957", "31454892", "31467544", "31480737", "31489115", "31526760", "31531112", "31533040", "31546607"], "RCTM": ["HSA-162582"], "NetworkNeighborAL": ["CL:5967"], "PMC": ["8181317", "8009050", "7489041", "7352540", "7320836", "7139637", "7137306", "7133736", "7109606", "7105573", "7093020", "7077542", "7075814", "7072809", "7071696", "7068580", "7066015", "7048918", "7037711", "7037658", "7031521", "7018852", "7017124", "6996650", "6976658", "6969214", "6961390", "6941961", "6865825", "6859500", "6853173", "6828175", "6801763", "6800105", "6780401", "6770250", "6769927", "6756124", "6747473", "6746178", "6720365", "6714241", "6707948", "6701373", "6700880", "6696851", "6692320", "6689010", "6688606", "6682706", "6679586", "6637205", "6625450", "6624205", "6620860", "6615111", "6609682", "6590197", "6567518", "6567317", "6566291", "6562819", "6544840", "6540078", "6528379", "6523565", "6522871", "6522826", "6478827", "6477727", "6468838", "6468535", "6450436", "6442991", "6435638", "6417713", "6412363", "6383315", "6374163", "6370799", "6368226", "6363663", "6361575", "6360516", "6358437", "6356296", "6351531", "6348203", "6335662", "6329178", "6314240", "6293316", "6072630"], "score": "800"}, "CUL4A_DDB1": {"Process": ["GO:0000715", "GO:0006293", "GO:0006294", "GO:0006296", "GO:0042769", "GO:0070911", "GO:0006283", "GO:0043161", "GO:1901990", "GO:0043687", "GO:0016032", "GO:0016567"], "Component": ["GO:0031464"], "Keyword": ["KW-0090", "KW-0234", "KW-0945", "KW-0833", "KW-1017", "KW-0832"], "KEGG": ["hsa03420", "hsa04120"], "PMID": ["33745924", "33898171", "33977004", "34161765", "34207079", "31797533", "31833081", "31843895", "31911655", "31930303", "31963420", "31964914", "31968566", "32071327", "32085595", "32117034", "32123578", "32132601", "32140073", "32140074", "32175272", "32235678", "32267835", "32538781", "32739133", "33061810", "30428154", "30479015", "30525597", "30655611", "30683842", "30694859", "30715484", "30718461", "30719268", "30733268", "30775435", "30779731", "30791110", "30872583", "30886146", "30898137", "30903204", "30923324", "30945288", "30986950", "31042482", "31052599", "31112565", "31117518", "31142837", "31213829", "31248071", "31291647", "31332353", "31366665", "31394817", "31409387", "31409866", "31422939", "31432234", "31452512", "31511615", "31514330", "31635251", "31690264", "31860954", "31889135", "29130642", "29282838", "29293590", "29358579", "29370161", "29449372", "29454995", "29512715", "29531219", "29545347", "29554922", "29580840", "29691401", "29707520", "29712909", "29743368", "29779948", "29846670", "29867461", "29883611", "29911972", "29945920", "29983883", "30015884", "30018073", "30018425", "30018743", "30033217", "30111438", "30122656", "30174298", "30174301"], "RCTM": ["HSA-110314"], "NetworkNeighborAL": ["CL:13680"], "PMC": ["8235391", "8061361", "8056151", "7545708", "7295576", "7226812", "7170294", "7109606", "7072835", "7056870", "7055313", "7053343", "7053342", "7046148", "7038933", "7026490", "7026052", "7017281", "7016969", "6987006", "6972723", "6955312", "6946706", "6944907", "6940123", "6937242", "6841920", "6834144", "6833152", "6770208", "6739472", "6722667", "6719454", "6713475", "6693180", "6692315", "6684372", "6628307", "6618260", "6611726", "6601103", "6589825", "6586911", "6562482", "6545112", "6538831", "6528990", "6506760", "6486547", "6479302", "6465133", "6438966", "6429746", "6423285", "6418142", "6415690", "6396947", "6383672", "6365112", "6362125", "6360357", "6348514", "6347596", "6340766", "6340764", "6336889", "6161670", "6146656", "6102737", "6080916", "6071318", "6061854", "6050238", "6044369", "6037477", "6033341", "6026732", "6003881", "5988931", "5952252", "5951978", "5928244", "5927993", "5915600", "5912449", "5906527", "5881808", "5859395", "5847541", "5800687", "5792743", "5778007", "5749748"], "score": "800"}, "E2F4_RBL2": {"Process": ["GO:0006977"], "Component": ["GO:0005667"], "Function": ["GO:1990841"], "Keyword": ["KW-0131"], "KEGG": ["hsa04110", "hsa04218"], "PMID": ["32004494", "32105419", "30723127", "30833638", "30959874", "30982746", "31040242", "31092693", "31727874", "28987387", "29030810", "29125602", "29622785", "29692417", "29805583", "29942794", "30127896", "30250188", "30279327", "30322449", "30652113", "27966456", "28405244", "28440030", "28479958", "28481366", "28522430", "28812991", "29313809", "26565512", "26728921", "27162172", "27382388", "27651363", "27753528", "27846802", "25205458", "25602518", "25632304", "25880398", "26160835", "26271034", "26355395", "26576645", "27189421", "27308401", "23353822", "24166507", "24688021", "24840522", "24847310", "25003641", "25065496", "25352950", "23108140", "23114871", "23412359", "23650552", "23678289", "24045973", "24079473", "24100580", "24143284", "24381932", "24478706", "21933118", "22021092", "22062954", "22270930", "23029429", "23304527", "20857490", "21159359", "21247883", "21249182", "21897363", "21993628", "22279397", "19795505", "20181230", "20224733", "20376578", "20676144", "20923549", "20946668", "19351855", "19406837", "19411863", "19435891", "19445941", "19542220", "19691827", "19951992", "20157525", "20514219", "18385796", "18489754", "18719283", "18813814", "17096384"], "RCTM": ["HSA-1362277"], "NetworkNeighborAL": ["CL:12481"], "PMC": ["7086002", "7013234", "6856201", "6800134", "6693677", "6626544", "6586519", "6523967", "6495377", "6428753", "6326738", "6322676", "6221544", "6210393", "6155262", "6096059", "6004728", "5950537", "5886973", "5744255", "5729533", "5718883", "5578165", "5550918", "5523071", "5414585", "5385094", "5354839", "5176148", "5111192", "5030362", "4929253", "4905233", "4862756", "4835978", "4700559", "4650920", "4627222", "4572387", "4536218", "4364651", "4308895", "4300092", "4250440", "4236229", "4209603", "4139827", "4101147", "4019852", "4002639", "3918885", "3911890", "3901993", "3897220", "3865458", "3850004", "3773344", "3677193", "3654436", "3646055", "3641139", "3586305", "3549017", "3529436", "3503246", "3454344", "3397230", "3362795", "3263162", "3230374", "3091686", "3089461", "3038585", "3020934", "3007177", "2967543", "2894693", "2887512", "2882865", "2841139", "2836542", "2817888", "2806020", "2794922", "2756290", "2755699", "2735744", "2730664", "2704059", "2669831", "2430952", "2275213"], "score": "800"}, "TH_DDC": {"Process": ["GO:0015842", "GO:0033076", "GO:0046684", "GO:0052314", "GO:0042416", "GO:0010259", "GO:0071312", "GO:0042136", "GO:0007623", "GO:0097164", "GO:0006520", "GO:0035690", "GO:0071363", "GO:0017144"], "Component": ["GO:0008021", "GO:0043025", "GO:0030424"], "Function": ["GO:0016597", "GO:0050662", "GO:0048037", "GO:0019904", "GO:0008144"], "Keyword": ["KW-0127"], "KEGG": ["hsa00350", "hsa05030", "hsa05031", "hsa04728", "hsa05034", "hsa01100"], "PMID": ["33898321", "33996491", "34055352", "31317490", "31655049", "31674014", "31794424", "31910209", "31922000", "31963575", "32000126", "32075678", "32269807", "32342310", "32736537", "32778969", "29271291", "29705605", "30182859", "30284806", "30503143", "30626912", "30630505", "30633814", "30646956", "30761995", "30802998", "30870522", "30876866", "30967567", "30992490", "31127735", "31176715", "31229169", "31236114", "31243443", "31249368", "31275093", "31283441", "31374129", "31390824", "31394019", "31406701", "31447771", "31541140", "31551822", "31570737", "31572179", "31614319", "31615832", "31632270", "31681132", "31681153", "31772707", "31776327", "31861671", "31861745", "31875567", "31906250", "29063289", "29076112", "29115391", "29189169", "29342116", "29349573", "29360540", "29396183", "29423959", "29453804", "29484176", "29497361", "29502536", "29503707", "29515354", "29535114", "29545750", "29551090", "29551693", "29558946", "29580839", "29593491", "29599495", "29682508", "29730451", "29735936", "29789702", "29807017", "29856999", "29863010", "29910731", "29914172", "29970885", "29998543", "30002654", "30013475", "30013513", "30018471", "30034335", "30072954", "30150988"], "RCTM": ["HSA-1430728"], "NetworkNeighborAL": ["CL:8123"], "PMC": ["8145602", "8093927", "8061419", "7654719", "7393710", "7137946", "7123914", "7033635", "7031924", "7022659", "7019526", "6984002", "6982287", "6981630", "6972656", "6946159", "6941917", "6941223", "6899034", "6881336", "6854990", "6818351", "6803777", "6798181", "6790570", "6785630", "6769001", "6754465", "6749043", "6735262", "6721535", "6691137", "6689430", "6685641", "6658866", "6616020", "6598021", "6597727", "6593762", "6592618", "6591488", "6545791", "6545619", "6479665", "6467876", "6467761", "6456618", "6453021", "6425072", "6417726", "6404492", "6379109", "6332643", "6327463", "6327112", "6204123", "6099157", "6085894", "6080092", "6061195", "6060268", "6043669", "6043657", "6036303", "6036138", "6032372", "6031710", "6030129", "6003878", "5998617", "5992464", "5983629", "5964077", "5962385", "5953824", "5900923", "5897657", "5876382", "5861202", "5859653", "5858906", "5858138", "5847197", "5837966", "5836429", "5830955", "5827717", "5825910", "5822640", "5819572", "5796221", "5766726"], "score": "800"}, "SDC1_SDC2": {"Process": ["GO:0001523", "GO:0006024", "GO:0006027", "GO:0050900", "GO:0048468"], "Component": ["GO:0005796", "GO:0043202", "GO:0009986"], "Function": ["GO:0042802"], "Keyword": ["KW-0357"], "KEGG": ["hsa05144", "hsa04514", "hsa05418", "hsa05205"], "SMART": ["SM00294"], "InterPro": ["IPR001050", "IPR027789", "IPR030479", "IPR003585"], "Pfam": ["PF01034"], "PMID": ["32602655", "33638212", "33669066", "34020229", "34153575", "31930596", "31963505", "32025292", "32028585", "32104678", "32133006", "32133350", "32180897", "32220631", "32292405", "32398079", "32764936", "29626500", "30130584", "30488311", "30593630", "30678435", "30689065", "30718543", "30759095", "30896971", "30922347", "30952866", "31005587", "31017905", "31049116", "31091226", "31092256", "31133750", "31182980", "31183318", "31266258", "31300004", "31308409", "31319555", "31454940", "31600983", "31611818", "31623669", "31624686", "31695352", "31719623", "31896526", "31942333", "28736980", "29037439", "29226950", "29310785", "29344975", "29365414", "29367766", "29389166", "29405118", "29434536", "29538177", "29559501", "29559954", "29740281", "29803939", "29873838", "29940912", "29968393", "29979037", "29983386", "30022330", "30027065", "30123278", "30129974", "30135409", "30252838", "30282658", "30349785", "30352976", "30588283", "31938308", "26951918", "27693511", "27753744", "28045967", "28079144", "28107214", "28211170", "28256016", "28270211", "28317898", "28347755", "28404852", "28438208", "28440293", "28453844", "28454729", "28456089", "28464847", "28526588", "28543100"], "RCTM": ["HSA-109582"], "NetworkNeighborAL": ["CL:10539"], "PMC": ["7996579", "7372001", "7293924", "7218574", "7118926", "7061737", "7060476", "7040483", "7040480", "7040381", "7036814", "7024324", "6974924", "6958228", "6952133", "6940629", "6851098", "6834137", "6830436", "6798485", "6773826", "6758908", "6747541", "6718058", "6681523", "6679927", "6669472", "6635215", "6629623", "6625118", "6547016", "6543750", "6521409", "6519803", "6516470", "6515157", "6515153", "6485566", "6481773", "6479641", "6472269", "6470077", "6450910", "6439996", "6432921", "6377817", "6373909", "6362000", "6344239", "6304294", "6274924", "6223220", "6221024", "6191231", "6170735", "6163906", "6155486", "6125479", "6097737", "6092681", "6087666", "6079567", "6031075", "6019305", "5937176", "5928449", "5873298", "5866094", "5845539", "5810351", "5803383", "5800842", "5797997", "5790772", "5777671", "5741500", "5568419", "5547743", "5542909", "5517367", "5510244", "5469255", "5414233", "5414054", "5407050", "5402663", "5357959", "5341174", "5266418", "5228153", "5214715", "5207681"], "score": "800"}, "SAT1_ODC1": {"Process": ["GO:0009445", "GO:0006596", "GO:0097164"], "KEGG": ["hsa00330", "hsa01100"], "PMID": ["34175802", "31907336", "31911608", "31940783", "31978055", "32234613", "32304136", "30604097", "30622262", "30634588", "30829081", "30859104", "30871110", "30923709", "31130465", "31178889", "31217839", "31253191", "31354753", "31355206", "31765147", "32256343", "29147966", "29223887", "29316647", "29401744", "29410783", "29419804", "29435126", "29533973", "29616053", "29673197", "29719397", "29774023", "29777905", "29888213", "29922289", "30006473", "30063205", "30066894", "30138353", "30181570", "30336698", "30455990", "30567412", "27549383", "27682363", "27836463", "27901475", "28017891", "28082202", "28157137", "28423064", "28572828", "28759762", "28870974", "28886181", "29234321", "29240775", "29254168", "29258259", "29262598", "29269876", "26572277", "26578237", "26676750", "26704566", "26910893", "26925074", "26963735", "27050410", "27074051", "27074721", "27100877", "27108532", "27215166", "27276682", "27433286", "27452468", "27495782", "27517900", "27578275", "27679855", "27784309", "25153488", "25763008", "25849284", "25959674", "26380554", "26779231", "23771789", "23820617", "23884694", "23892499", "23963538", "24565893", "24649071", "24659573", "24717514", "24824458"], "RCTM": ["HSA-1430728"], "NetworkNeighborAL": ["CL:21798"], "PMC": ["8254008", "7113441", "7093016", "7076719", "7020012", "6980402", "6977682", "6946658", "6688828", "6637774", "6635640", "6599347", "6543017", "6537013", "6487480", "6487307", "6431576", "6429523", "6426781", "6407594", "6397830", "6352090", "6325121", "6316793", "6300147", "6273014", "6234213", "6209510", "6131205", "6111542", "6107220", "6067879", "5996034", "5981162", "5979612", "5953903", "5943674", "5922236", "5872181", "5872169", "5872161", "5870473", "5836075", "5796997", "5781304", "5753667", "5740149", "5732764", "5731878", "5730160", "5712313", "5711482", "5636939", "5590979", "5569895", "5442336", "5396973", "5366100", "5352037", "5323394", "5283837", "5258827", "5183548", "5173117", "5096383", "5080801", "5042810", "5006072", "4978703", "4975912", "4940579", "4924722", "4839647", "4822861", "4796368", "4786287", "4775427", "4757701", "4727566", "4702279", "4687431", "4558889", "4550555", "4456201", "4329817", "4319695", "4107212", "4104236", "3917696", "3864601", "3812355", "3795954"], "score": "800"}, "NOTCH4_NOTCH3": {"Process": ["GO:0007221", "GO:0006367", "GO:0045165", "GO:0001525", "GO:0045596"], "Function": ["GO:0005509", "GO:0038023"], "Keyword": ["KW-0914", "KW-0040", "KW-0245", "KW-0010", "KW-0221", "KW-0217", "KW-0675", "KW-0805"], "KEGG": ["hsa04330", "hsa01522", "hsa04919", "hsa05206", "hsa05224", "hsa05165", "hsa05200"], "SMART": ["SM00004", "SM01338", "SM01339", "SM00179", "SM00181", "SM00248"], "InterPro": ["IPR000800", "IPR008297", "IPR010660", "IPR011656", "IPR035993", "IPR000152", "IPR018097", "IPR001881", "IPR009030", "IPR013032", "IPR000742", "IPR002110", "IPR020683", "IPR036770"], "Pfam": ["PF00066", "PF06816", "PF07684", "PF12661", "PF00008", "PF07645", "PF13606", "PF13857", "PF00023", "PF13637", "PF12796"], "PMID": ["33091777", "33665264", "33996433", "34039391", "34136393", "34164478", "34257585", "31854042", "31854063", "31883669", "31894255", "31974363", "31998404", "32013101", "32028262", "32092942", "32116749", "32138369", "32153500", "32155948", "32211044", "32258027", "32526405", "32657010", "32918765", "29767458", "29795127", "30178777", "30420565", "30544251", "30563887", "30586693", "30604758", "30606241", "30627477", "30630983", "30636370", "30680340", "30755532", "30781903", "30809937", "30865885", "30873026", "30895619", "30899377", "30901896", "30906212", "30917608", "30940183", "30975892", "31056255", "31057403", "31059052", "31062528", "31075939", "31084603", "31105691", "31129492", "31168348", "31191522", "31198409", "31204299", "31222104", "31226929", "31239312", "31239543", "31260507", "31261739", "31277684", "31320844", "31333485", "31346528", "31357442", "31367531", "31379945", "31399473", "31430961", "31434939", "31437654", "31443481", "31483290", "31484285", "31508369", "31526760", "31571917", "31619007", "31692534", "31694640", "31718671", "31772665", "31817634", "31915510", "31921854", "32015673", "28699403", "28941602", "28951314", "29146722", "29162437", "29227558"], "RCTM": ["HSA-157118"], "NetworkNeighborAL": ["CL:6083"], "PMC": ["8262141", "8200776", "8184438", "8152080", "8093932", "7905437", "7140461", "7089927", "7085396", "7084374", "7072615", "7053236", "7044184", "7041744", "7037068", "7010921", "7007299", "7004520", "6992362", "6984804", "6983963", "6978338", "6966525", "6939687", "6936004", "6935452", "6856738", "6853173", "6849313", "6836474", "6826533", "6780206", "6774882", "6767785", "6763222", "6756372", "6738045", "6734342", "6721734", "6718711", "6711564", "6709344", "6704119", "6696008", "6678827", "6657611", "6657217", "6627250", "6626869", "6620846", "6616147", "6612223", "6602453", "6599969", "6586787", "6572359", "6558914", "6547860", "6540611", "6536707", "6535203", "6522879", "6513523", "6504756", "6498735", "6492532", "6484400", "6477508", "6471940", "6468400", "6464111", "6446314", "6429011", "6413266", "6410051", "6400837", "6397533", "6382709", "6380961", "6363833", "6355473", "6334270", "6326384", "6322712", "6319015", "6318267", "6311723", "6309523", "6171749", "5990467", "5827950", "5818282"], "score": "800"}, "IL6R_IL6ST": {"Process": ["GO:0070120", "GO:0070102", "GO:0042531", "GO:0045669", "GO:0001819", "GO:0032103", "GO:0002684", "GO:0008284", "GO:1902533"], "Component": ["GO:0005896", "GO:0070110", "GO:0009986", "GO:0005615"], "Function": ["GO:0004896", "GO:0019838", "GO:0019955", "GO:0042803"], "Keyword": ["KW-0393", "KW-0675", "KW-0964"], "KEGG": ["hsa04659", "hsa04630", "hsa04060", "hsa05200"], "SMART": ["SM00060"], "InterPro": ["IPR015321", "IPR003961", "IPR036116", "IPR013783"], "Pfam": ["PF09240"], "PMID": ["33049461", "33604572", "32207811", "32532062", "32830295", "33076568", "28648331", "30016456", "30262865", "30578761", "30650179", "30658461", "30709330", "30792481", "30808673", "30862816", "30975181", "30984183", "30988378", "30996350", "30999958", "31031802", "31101051", "31193642", "31247457", "31258643", "31292446", "31337349", "31408846", "31468132", "31521107", "31569376", "31619994", "31697793", "31741710", "28540748", "29244149", "29367672", "29737494", "29875775", "30030369", "30127882", "30171089", "30581495", "27694142", "27751871", "27866993", "27879265", "27888521", "28061440", "28115015", "28134246", "28144260", "28529032", "28592841", "28615667", "28620241", "28642794", "28729401", "28751891", "28821817", "28945245", "28993616", "29091763", "29160304", "29194369", "29204094", "29207662", "29387062", "29946422", "26472015", "26579954", "26595830", "26632999", "27062228", "27065351", "27138824", "27481356", "27747585", "27833099", "27869785", "28008232", "28066415", "29204553", "25743066", "25749018", "26244760", "26257203", "26471063", "26642431", "23818101", "24415766", "24530812", "24657910", "24664372", "24670367", "24670876", "24681564", "24958183", "24975032"], "RCTM": ["HSA-1059683"], "NetworkNeighborAL": ["CL:4137"], "PMC": ["7971136", "7878254", "7589540", "7312887", "6863560", "6849644", "6829443", "6759796", "6744707", "6651945", "6620282", "6593350", "6590236", "6566080", "6565370", "6536889", "6525395", "6473030", "6472034", "6467791", "6460825", "6449430", "6437025", "6414690", "6392102", "6385500", "6359871", "6357062", "6326349", "6301058", "6193452", "6180296", "6126666", "6096061", "6061191", "6008849", "5974104", "5850727", "5807082", "5783949", "5776019", "5751183", "5749366", "5741534", "5710942", "5708201", "5698512", "5689469", "5659273", "5634449", "5628136", "5562889", "5507989", "5478233", "5472579", "5471184", "5470019", "5462745", "5355260", "5338611", "5334262", "5278397", "5272857", "5260050", "5206359", "5170619", "5165036", "5141292", "5127967", "5105131", "5064857", "4969607", "4940117", "4940115", "4885757", "4814627", "4765752", "4753578", "4686694", "4644695", "4526565", "4366510", "4165787", "4151470", "4108451", "4074797", "4011921", "4011581", "4007164", "3963984", "3961692"], "score": "800"}, "IFIT1_IRF3": {"Process": ["GO:0050689", "GO:0043330", "GO:0071359", "GO:0060337", "GO:0051607", "GO:0043901", "GO:0043902", "GO:0016032"], "Keyword": ["KW-0051", "KW-0399", "KW-0945"], "KEGG": ["hsa05160", "hsa05168"], "PMID": ["33141406", "33414399", "33610761", "33626380", "33969329", "34166398", "31666375", "31710506", "31799619", "31915229", "31937643", "31941775", "31952261", "31969598", "31992625", "31996428", "31999809", "32027733", "32032660", "32033013", "32033247", "32046249", "32050567", "32061641", "32082291", "32123171", "32131150", "32156810", "32180716", "32184238", "32188146", "32209460", "32218789", "32246052", "32252809", "32541772", "32709741", "32838944", "33181435", "33191335", "30032138", "30352329", "30428365", "30457675", "30522781", "30550976", "30587523", "30606801", "30610351", "30618028", "30620752", "30635239", "30643259", "30669255", "30669615", "30682859", "30696688", "30706626", "30717826", "30766546", "30769920", "30770800", "30798985", "30833347", "30853655", "30857242", "30863402", "30871003", "30886058", "30909383", "30918080", "30936263", "30952515", "30984161", "30988429", "30995506", "31015298", "31040842", "31067474", "31067687", "31068945", "31082519", "31083335", "31090537", "31107917", "31138127", "31142673", "31154625", "31156620", "31159413", "31167908", "31178872", "31181116", "31231385", "31234302", "31238570", "31251739", "31270922", "31304625", "31311201"], "RCTM": ["HSA-1169408"], "PMC": ["8224853", "8096348", "7897408", "7790339", "7606853", "7431009", "7295754", "7140698", "7137415", "7126238", "7125101", "7109521", "7108857", "7105031", "7103879", "7102559", "7081911", "7079687", "7078467", "7077263", "7077232", "7074713", "7072285", "7064753", "7059800", "7052135", "7047449", "7029883", "7020095", "7012455", "7005486", "6989113", "6976581", "6960286", "6955280", "6954429", "6952203", "6839410", "6714170", "6678468", "6675906", "6675895", "6646093", "6631787", "6631705", "6627233", "6623546", "6617214", "6613762", "6596306", "6588457", "6570482", "6563284", "6558219", "6557620", "6547865", "6543449", "6540555", "6540047", "6538590", "6529937", "6527189", "6518873", "6504208", "6491682", "6476978", "6470625", "6468734", "6466086", "6462420", "6456408", "6449421", "6446864", "6445711", "6413746", "6410154", "6409894", "6401217", "6399465", "6396373", "6377608", "6372280", "6365611", "6358740", "6356695", "6355374", "6347712", "6342484", "6340781", "6338385", "6338329"], "score": "800"}, "CHRNA4_CHRNA3": {"Process": ["GO:0035095", "GO:0007271", "GO:0007274", "GO:0095500", "GO:1903831", "GO:0060079", "GO:0051952", "GO:2001023", "GO:0007626", "GO:0035690", "GO:0009636", "GO:0032870", "GO:0043269", "GO:1903530", "GO:0098655"], "Component": ["GO:0005892", "GO:0045211", "GO:0043025", "GO:0030425"], "Function": ["GO:0015464", "GO:0022848", "GO:0042166", "GO:0070405", "GO:0042562", "GO:0022839", "GO:0008144"], "Keyword": ["KW-1071", "KW-0628", "KW-0675"], "KEGG": ["hsa04725", "hsa04080"], "InterPro": ["IPR002394", "IPR006029", "IPR006201", "IPR006202", "IPR018000", "IPR036719", "IPR036734"], "Pfam": ["PF02931", "PF02932"], "PMID": ["31402126", "32075230", "31275410", "31590360", "27208830", "28972577", "29504045", "29621993", "29666375", "30037827", "30574101", "27712845", "28583088", "28978081", "29196725", "29302221", "29353911", "26662855", "26810002", "26904947", "26952864", "27085880", "27124093", "27134767", "27393504", "27610024", "27650554", "27698417", "27814717", "27957625", "27974682", "25450229", "25498233", "26106326", "26184988", "26318101", "26352532", "26440539", "26508385", "23990377", "24119711", "24466311", "24569419", "24704181", "25060307", "25110504", "25121092", "25157556", "25183238", "25281486", "25545355", "22971134", "23143393", "23264444", "23303937", "23361195", "23454283", "23469231", "23572407", "23762359", "23843950", "23899432", "22024417", "22048466", "22289947", "22363742", "22458951", "22495174", "22585858", "22586585", "22806211", "23255151", "20854418", "21418140", "21498873", "21610222", "21618602", "21621297", "22102793", "19760673", "19819424", "19859904", "20068085", "20074869", "20373669", "20428092", "20496163", "20584212", "20617054", "20808433", "19259974", "19628475", "19654303", "19698703", "19925670", "18331641", "18593715", "19029397", "17324557", "12214130"], "RCTM": ["HSA-112314"], "NetworkNeighborAL": ["CL:8230"], "PMC": ["7072978", "6829263", "6558614", "6375692", "6291492", "6104304", "5983372", "5918632", "5904126", "5887212", "5882602", "5771479", "5741107", "5711795", "5620221", "5507212", "5460472", "5414061", "5350002", "5195866", "5176026", "5155585", "5153392", "5115988", "5108578", "5108419", "5097392", "4988301", "4975622", "4939239", "4930126", "4842934", "4754113", "4697753", "4655151", "4636453", "4623668", "4461559", "4460425", "4452458", "4278712", "4256104", "4206282", "4157895", "4124190", "4119892", "4119471", "4100331", "3976899", "3948219", "3900682", "3878644", "3875162", "3825589", "3711539", "3699600", "3675130", "3662024", "3643794", "3640707", "3585721", "3575166", "3553231", "3410620", "3403289", "3395823", "3388148", "3379651", "3376177", "3354721", "3283683", "3272157", "3260990", "3216039", "3181942", "3150688", "3126887", "2975396", "2970751", "2924635", "2922326", "2878135", "2872360", "2871672", "2808124", "2785841", "2754318", "2693307", "2614129", "2525499", "2335120"], "score": "800"}, "IL6ST_IL6R": {"Process": ["GO:0070120", "GO:0070102", "GO:0042531", "GO:0045669", "GO:0001819", "GO:0032103", "GO:0002684", "GO:0008284", "GO:1902533"], "Component": ["GO:0005896", "GO:0070110", "GO:0009986", "GO:0005615"], "Function": ["GO:0004896", "GO:0019838", "GO:0019955", "GO:0042803"], "Keyword": ["KW-0393", "KW-0675", "KW-0964"], "KEGG": ["hsa04659", "hsa04630", "hsa04060", "hsa05200"], "SMART": ["SM00060"], "InterPro": ["IPR015321", "IPR003961", "IPR036116", "IPR013783"], "Pfam": ["PF09240"], "PMID": ["33049461", "33604572", "32207811", "32532062", "32830295", "33076568", "28648331", "30016456", "30262865", "30578761", "30650179", "30658461", "30709330", "30792481", "30808673", "30862816", "30975181", "30984183", "30988378", "30996350", "30999958", "31031802", "31101051", "31193642", "31247457", "31258643", "31292446", "31337349", "31408846", "31468132", "31521107", "31569376", "31619994", "31697793", "31741710", "28540748", "29244149", "29367672", "29737494", "29875775", "30030369", "30127882", "30171089", "30581495", "27694142", "27751871", "27866993", "27879265", "27888521", "28061440", "28115015", "28134246", "28144260", "28529032", "28592841", "28615667", "28620241", "28642794", "28729401", "28751891", "28821817", "28945245", "28993616", "29091763", "29160304", "29194369", "29204094", "29207662", "29387062", "29946422", "26472015", "26579954", "26595830", "26632999", "27062228", "27065351", "27138824", "27481356", "27747585", "27833099", "27869785", "28008232", "28066415", "29204553", "25743066", "25749018", "26244760", "26257203", "26471063", "26642431", "23818101", "24415766", "24530812", "24657910", "24664372", "24670367", "24670876", "24681564", "24958183", "24975032"], "RCTM": ["HSA-1059683"], "NetworkNeighborAL": ["CL:4137"], "PMC": ["7971136", "7878254", "7589540", "7312887", "6863560", "6849644", "6829443", "6759796", "6744707", "6651945", "6620282", "6593350", "6590236", "6566080", "6565370", "6536889", "6525395", "6473030", "6472034", "6467791", "6460825", "6449430", "6437025", "6414690", "6392102", "6385500", "6359871", "6357062", "6326349", "6301058", "6193452", "6180296", "6126666", "6096061", "6061191", "6008849", "5974104", "5850727", "5807082", "5783949", "5776019", "5751183", "5749366", "5741534", "5710942", "5708201", "5698512", "5689469", "5659273", "5634449", "5628136", "5562889", "5507989", "5478233", "5472579", "5471184", "5470019", "5462745", "5355260", "5338611", "5334262", "5278397", "5272857", "5260050", "5206359", "5170619", "5165036", "5141292", "5127967", "5105131", "5064857", "4969607", "4940117", "4940115", "4885757", "4814627", "4765752", "4753578", "4686694", "4644695", "4526565", "4366510", "4165787", "4151470", "4108451", "4074797", "4011921", "4011581", "4007164", "3963984", "3961692"], "score": "800"}, "TNNI3_MYBPC3": {"Process": ["GO:0006942", "GO:0030049", "GO:0043462", "GO:0055010", "GO:0060048"], "Component": ["GO:0097512", "GO:0036379", "GO:0030017", "GO:0015629"], "Function": ["GO:0051015"], "Keyword": ["KW-0122", "KW-0514", "KW-0009"], "KEGG": ["hsa05410", "hsa05414"], "PMID": ["31960626", "32013205", "32054029", "32079122", "32143453", "32182250", "32341788", "32380161", "32481709", "32492895", "32731933", "32830170", "33297573", "29550319", "29875424", "30109411", "30370501", "30423317", "30531895", "30554920", "30554928", "30611859", "30615648", "30680638", "30681346", "30696458", "30715372", "30740621", "30764827", "30835717", "30916199", "30995779", "31070503", "31073128", "31110529", "31118017", "31120825", "31179125", "31197155", "31234582", "31292467", "31323898", "31338350", "31483024", "31489928", "31533262", "31568572", "31568709", "31660989", "31783680", "31856055", "31888115", "31905684", "32133438", "28802532", "28815794", "28840316", "29095976", "29196542", "29290797", "29343803", "29440008", "29457878", "29525643", "29540445", "29599274", "29636697", "29686627", "29709087", "29760186", "29764897", "29766225", "29874173", "29876904", "29884292", "29884423", "29907873", "29912308", "29988065", "30012424", "30022097", "30050558", "30065175", "30150400", "30226910", "30235249", "30297972", "30339776", "30393631", "30393635", "30571479", "30623132", "30647749", "27576561", "27766529", "27885498", "28082330", "28215181", "28223422", "28241245"], "RCTM": ["HSA-390522"], "NetworkNeighborAL": ["CL:1397"], "PMC": ["7762332", "7397507", "7356272", "7356142", "7174027", "7141305", "7096917", "7092753", "7077804", "7073782", "7072897", "7072832", "7057083", "7055865", "6995589", "6982115", "6978237", "6952821", "6940073", "6819388", "6817085", "6812045", "6777894", "6770343", "6769886", "6752309", "6708586", "6678711", "6630598", "6626910", "6620353", "6614037", "6603249", "6585327", "6565738", "6538384", "6530025", "6524174", "6518034", "6507268", "6481925", "6475634", "6475633", "6434951", "6424031", "6410971", "6404426", "6393574", "6375196", "6367676", "6364980", "6350371", "6335568", "6329883", "6322759", "6314962", "6289839", "6269218", "6209450", "6209433", "6189092", "6170149", "6147424", "6147090", "6140486", "6121228", "6113188", "6093786", "6055742", "6054261", "6052891", "6052112", "6036197", "6031261", "6023627", "5939624", "5933969", "5900384", "5899034", "5881522", "5880320", "5851453", "5850207", "5838968", "5837460", "5807231", "5743464", "5541992", "5380229", "5317053", "5219849"], "score": "800"}, "MAGOH_MAGOHB": {"Process": ["GO:0000184", "GO:0000398", "GO:0006406", "GO:0031124"], "Component": ["GO:0035145", "GO:0071013"], "Keyword": ["KW-0509", "KW-0508", "KW-0694"], "KEGG": ["hsa03015", "hsa03013", "hsa03040"], "InterPro": ["IPR004023", "IPR036605"], "Pfam": ["PF02792"], "PMID": ["34100419", "32249976", "33486189", "34070971", "34204574", "31755218", "31857347", "31902674", "31932364", "32123389", "32156817", "32161261", "32420331", "32502192", "32632492", "33328743", "30312682", "30315824", "30728453", "30826064", "30930932", "31069274", "31104896", "31379779", "31559909", "31652541", "31803632", "31816601", "28948974", "29272451", "29309035", "29330450", "29395044", "29432155", "29528287", "29561870", "29626148", "29636503", "29665865", "29684192", "29750084", "29755318", "29791316", "29848666", "29901772", "29912475", "29934576", "29955178", "29972882", "30095066", "30252095", "30388411", "30410025", "30415953", "30426309", "30446432", "30452463", "30456350", "30466796", "30526869", "30559372", "31458190", "27780844", "27862943", "28002401", "28088948", "28111201", "28115040", "28177281", "28180967", "28188042", "28263985", "28272472", "28300836", "28444146", "28539829", "28609655", "28625551", "28677678", "28726418", "28726632", "28967884", "29150525", "29151891", "29158530", "29340059", "26732977", "26740584", "26773057", "26773380", "26828962", "26900324", "26934103", "26990993", "27007901", "27040500", "27059328", "27071691", "27134729", "27149371"], "RCTM": ["HSA-109688"], "NetworkNeighborAL": ["CL:14965"], "PMC": ["8234774", "8224694", "7735944", "7310861", "7201762", "7096898", "7066191", "7064760", "7000340", "6998431", "6983725", "6948980", "6932873", "6877545", "6844070", "6823928", "6675937", "6646474", "6643479", "6499833", "6472707", "6461851", "6428707", "6414751", "6396682", "6328047", "6297154", "6286259", "6280879", "6277124", "6265473", "6239896", "6238541", "6224609", "6175449", "6158506", "6158501", "6143899", "6086667", "6055305", "6015020", "6008592", "5997512", "5961209", "5960804", "5939598", "5934489", "5902843", "5896957", "5893561", "5869067", "5862402", "5828596", "5821459", "5814811", "5803779", "5766523", "5762327", "5696521", "5685549", "5679382", "5667944", "5656008", "5610545", "5598468", "5560861", "5513158", "5504286", "5499528", "5441173", "5437962", "5437961", "5386517", "5367891", "5357138", "5350243", "5341122", "5159646", "5056125", "4907506", "4858265", "4839293", "4837988", "4834709", "4826573", "4807384", "4774922", "4770240", "4770235", "4734150", "4729835"], "score": "800"}, "P2RX2_P2RX6": {"Process": ["GO:0033198", "GO:0035590", "GO:0060079", "GO:0007584", "GO:0006936", "GO:0007596", "GO:0051260", "GO:0098655", "GO:0042493"], "Component": ["GO:0005639", "GO:0098794", "GO:0005887"], "Function": ["GO:0004931", "GO:0016502", "GO:0001614", "GO:0022839", "GO:0005524", "GO:0008144", "GO:0042802"], "Keyword": ["KW-1071", "KW-0675"], "KEGG": ["hsa04020", "hsa04080"], "InterPro": ["IPR001429", "IPR027309"], "Pfam": ["PF00864"], "PMID": ["33755804", "31823189", "31884692", "32385670", "32775458", "30641973", "30724643", "30735126", "30945258", "31001422", "31024257", "31057369", "31297050", "31402854", "31505901", "31695098", "28884198", "28976001", "29189936", "29255078", "29456508", "29541027", "29561954", "30088129", "30441872", "27694154", "27858314", "28163685", "28225814", "28382480", "28418839", "28547658", "28588493", "28836401", "28845311", "28898282", "29077063", "29107294", "29179879", "26519903", "26531254", "26926246", "26986975", "27197531", "27199162", "27254077", "27255725", "27384918", "27468270", "27471349", "27574291", "27574293", "27667006", "27716384", "27793267", "27884379", "27927797", "24917516", "25439586", "25510459", "25524252", "25616035", "25680470", "25724083", "25799465", "25874565", "25914838", "25950756", "25960051", "26013385", "26079571", "26233465", "26399685", "26900431", "26949719", "28956025", "24158495", "24390819", "24550775", "24569146", "24637936", "24672487", "24798490", "24815693", "24971933", "25009459", "25079442", "25121761", "25132732", "25183958", "25225473", "25265286", "25276794", "25657716", "23027687", "23174855", "23381684", "23414261", "23546842", "23720349"], "RCTM": ["HSA-109582"], "NetworkNeighborAL": ["CL:9312"], "PMC": ["7396081", "7166235", "6834637", "6770806", "6676501", "6667289", "6607214", "6477478", "6465887", "6439428", "6415938", "6366419", "6359191", "6298923", "6274752", "6140136", "6138817", "6138603", "5875908", "5868749", "5835513", "5823742", "5801290", "5792173", "5784824", "5713231", "5681271", "5611864", "5595329", "5579179", "5570404", "5563405", "5554282", "5515225", "5514908", "5493489", "5441391", "5432476", "5350073", "5321438", "5268819", "5257280", "5247440", "5207362", "5079435", "5069607", "5050926", "5036858", "5004342", "5004339", "4947661", "4942464", "4936188", "4890750", "4848184", "4795689", "4777314", "4775087", "4749526", "4720018", "4536093", "4526220", "4507027", "4466061", "4460280", "4408401", "4395284", "4370445", "4336309", "4316463", "4180922", "4168030", "4159798", "4150257", "4148180", "4135231", "4133365", "4123590", "4068020", "4011947", "4010501", "3975412", "3959217", "3953678", "3914235", "3757143", "3757141", "3742863", "3598966", "3543662", "3527671"], "score": "800"}, "TRADD_CASP8": {"Process": ["GO:0071550", "GO:0008625", "GO:1902042", "GO:0010803", "GO:0006919", "GO:0043123", "GO:0034612", "GO:0051094", "GO:0035556", "GO:0051240"], "Component": ["GO:0031264", "GO:0045121"], "Function": ["GO:0005164", "GO:0019904", "GO:0044877", "GO:0042802", "GO:0019899"], "Keyword": ["KW-0053"], "KEGG": ["hsa04210", "hsa04217", "hsa04622", "hsa04657", "hsa04668", "hsa05152", "hsa05167", "hsa05203", "hsa05165"], "InterPro": ["IPR011029"], "PMID": ["33389663", "33428668", "33476903", "31875458", "31915368", "31947615", "31979292", "32028675", "32053868", "32068238", "32072232", "32073727", "32085494", "32123582", "32139808", "32140076", "32151027", "32182843", "32183005", "32194778", "32269263", "32303335", "32362081", "32411316", "32505571", "32781061", "32986201", "30050058", "30185824", "30467385", "30485762", "30507704", "30598363", "30621025", "30632494", "30665407", "30678065", "30717817", "30741924", "30755793", "30778285", "30804083", "30813267", "30813432", "30827683", "30836718", "30845975", "30847024", "30857150", "30909619", "30917630", "30934872", "30941119", "30941349", "30974824", "30978697", "30988283", "30988397", "30995806", "31011462", "31019462", "31040894", "31048504", "31077562", "31083564", "31114134", "31122251", "31131275", "31149635", "31164887", "31192209", "31198981", "31212216", "31269724", "31315208", "31316982", "31322195", "31333662", "31354479", "31357935", "31366565", "31380246", "31387520", "31400608", "31402916", "31406107", "31409605", "31450613", "31491952", "31509938", "31519886", "31519887", "31540489", "31551969", "31552177", "31555207", "31555268", "31598470", "31606726", "31611503"], "RCTM": ["HSA-109581"], "PMC": ["7799768", "7201649", "7142081", "7140716", "7140401", "7139523", "7072785", "7072579", "7072318", "7072125", "7056451", "7052864", "7048143", "7029724", "7026080", "7017284", "7000698", "6974333", "6968553", "6943250", "6861136", "6819152", "6814603", "6770144", "6769855", "6769249", "6767152", "6747454", "6744441", "6744433", "6733961", "6733886", "6727177", "6727037", "6698931", "6692570", "6691250", "6690881", "6685234", "6678621", "6676415", "6664579", "6664112", "6658002", "6651415", "6639427", "6617985", "6617733", "6609852", "6598441", "6597188", "6582207", "6548990", "6541464", "6539482", "6536010", "6532150", "6529188", "6525537", "6521207", "6515381", "6510712", "6509160", "6506586", "6480349", "6475670", "6468478", "6465317", "6461919", "6460297", "6458279", "6434926", "6433701", "6429493", "6429354", "6412296", "6410226", "6407248", "6406936", "6404114", "6398171", "6375735", "6370826", "6369349", "6360681", "6356258", "6352924", "6352582", "6342007", "6340166", "6294789"], "score": "800"}, "APOA2_APOC2": {"Process": ["GO:0010901", "GO:0032375", "GO:0033700", "GO:0034371", "GO:0034375", "GO:0034378", "GO:0034384", "GO:0043691", "GO:0033344", "GO:0050996", "GO:0042632", "GO:0045833", "GO:0001523", "GO:0060191", "GO:0016042", "GO:0043062", "GO:0051129", "GO:0043086", "GO:0042493", "GO:0051241", "GO:0043085", "GO:0051240", "GO:0031328"], "Component": ["GO:0034366", "GO:0042627", "GO:0034361", "GO:0005769"], "Function": ["GO:0055102", "GO:0008047", "GO:0008289", "GO:0042803"], "Keyword": ["KW-0345", "KW-0445"], "KEGG": ["hsa04979"], "PMID": ["33588820", "33933722", "33997447", "31074692", "31963445", "31979129", "32947088", "29529691", "29725824", "30210108", "30267572", "30473544", "30622162", "30830727", "30871009", "30884759", "30889974", "30959835", "30968745", "31071995", "31133485", "31164165", "31395023", "31467500", "31470836", "31591263", "31698825", "31722659", "28499696", "29113513", "29115584", "29176657", "29206648", "29212314", "29346450", "29353827", "29361747", "29505607", "29621036", "29623098", "29628483", "29634782", "29653812", "29665359", "29879989", "29977246", "29986413", "30496280", "30509933", "30571168", "27397060", "27768903", "28002079", "28209220", "28225824", "28274961", "28355284", "28550271", "28625086", "28750635", "28848612", "28936395", "28970555", "28971105", "29118354", "29142973", "26773160", "26790392", "26848240", "26879284", "26892966", "27106140", "27121620", "27171197", "27385375", "27538822", "27565770", "27600335", "27917957", "27992526", "25287967", "25449833", "25551803", "25749369", "25778709", "25848795", "25884688", "25895867", "25928572", "26009251", "26011469", "26039899", "26057100", "26061039", "26071654", "26149931", "26280786", "26301570", "26474480", "26682220"], "RCTM": ["HSA-1430728"], "NetworkNeighborAL": ["CL:9868"], "PMC": ["8118964", "7885394", "7037660", "7014265", "6888510", "6885709", "6854765", "6717367", "6712843", "6686406", "6617746", "6595551", "6561982", "6549355", "6539603", "6524531", "6523623", "6507182", "6491993", "6471373", "6468556", "6399512", "6378159", "6314253", "6309805", "6309221", "6289579", "6279435", "6265396", "6211176", "6138823", "6099073", "6073561", "6039382", "6021501", "6005227", "5992774", "5892890", "5877920", "5875915", "5837105", "5832345", "5796263", "5773212", "5770189", "5746287", "5678610", "5678177", "5624901", "5621725", "5610898", "5597817", "5556325", "5542032", "5530927", "5408606", "5371326", "5331615", "5321440", "5314136", "5305676", "5291489", "5167383", "5154891", "5137140", "5036368", "5013279", "4987197", "4920709", "4865135", "4805367", "4766983", "4754631", "4737826", "4735822", "4714602", "4670907", "4636116", "4608811", "4598292", "4561042", "4509984", "4490019", "4485988", "4465699", "4418545", "4410578", "4388476", "4383078", "4371603", "4259393"], "score": "800"}, "HADHA_HADH": {"Process": ["GO:0006635", "GO:0032868", "GO:0042493"], "Component": ["GO:0005759"], "Function": ["GO:0003857", "GO:0051287", "GO:0050662", "GO:0048037"], "Keyword": ["KW-0276", "KW-0520", "KW-0560", "KW-0809", "KW-0496", "KW-0225"], "KEGG": ["hsa00062", "hsa00071", "hsa00280", "hsa00310", "hsa00380", "hsa00650", "hsa01212", "hsa01100"], "InterPro": ["IPR006108", "IPR006176", "IPR006180", "IPR008927", "IPR016040", "IPR036291"], "Pfam": ["PF00725", "PF02737"], "PMID": ["33945216", "31874028", "31996743", "32033570", "32160703", "30549037", "30680004", "30726738", "30728084", "30795555", "30811418", "30822408", "30858489", "30862933", "31033247", "31092703", "31285465", "31391173", "31468006", "31472118", "31477734", "31604922", "31652604", "28911249", "29456966", "29500423", "29519241", "29590220", "29614102", "29644153", "29882869", "29892061", "30177952", "30257218", "30323061", "30442990", "30477112", "30586434", "26873887", "27365097", "28085499", "28285806", "28389667", "28574441", "28632266", "28868154", "28874144", "29137280", "26499439", "26700938", "26805879", "26907176", "27320925", "27601998", "27698188", "27809262", "25611327", "25634685", "25762568", "26024122", "26512346", "26515038", "26583150", "26844268", "24411942", "24412531", "24763278", "24823806", "24825877", "25152047", "25472042", "22928498", "23249249", "23374346", "23431444", "23674167", "23756832", "23806337", "23892144", "23966849", "24051000", "24205073", "24244584", "24314034", "22240105", "22455386", "22524407", "22587661", "22672789", "22840752", "22989098", "23117082", "23226596", "23284813", "21246034", "21441440", "21760940", "21764638", "21990309", "22053731"], "RCTM": ["HSA-1430728"], "NetworkNeighborAL": ["CL:21420"], "PMC": ["7101856", "7071349", "7038911", "7036702", "7006096", "6989517", "6829468", "6789043", "6718414", "6712048", "6650267", "6614411", "6519273", "6487468", "6486841", "6478502", "6414508", "6413111", "6411944", "6392219", "6366038", "6327679", "6306737", "6306174", "6240879", "6237992", "6237617", "6109778", "6025059", "5889153", "5882120", "5874065", "5842515", "5834494", "5801303", "5713479", "5669906", "5585981", "5577293", "5486007", "5429715", "5381439", "5193020", "5129278", "5117832", "4993773", "4957639", "4851894", "4821597", "4728670", "4703712", "4637065", "4626838", "4623338", "4426372", "4394989", "4365903", "4340720", "4236586", "4029087", "4019543", "4017355", "3999109", "3995348", "3970844", "3919024", "3836052", "3823655", "3799759", "3769971", "3744394", "3737431", "3672233", "3600647", "3575666", "3574195", "3566540", "3527369", "3514685", "3495906", "3458880", "3440133", "3405443", "3359510", "3350403", "3292315", "3271971", "3220763", "3219685", "3131387", "3016335"], "score": "800"}, "LATS2_LATS1": {"Process": ["GO:0035329", "GO:0045736", "GO:0046620", "GO:0000082", "GO:0090090", "GO:0009755", "GO:0051301", "GO:0043065", "GO:0006468"], "Component": ["GO:0000922", "GO:0005815"], "Function": ["GO:0004674", "GO:0005524", "GO:0008144"], "Keyword": ["KW-0043", "KW-0498", "KW-0723", "KW-0460", "KW-0206", "KW-0067"], "KEGG": ["hsa04392", "hsa04390"], "SMART": ["SM00133", "SM00220"], "InterPro": ["IPR000961", "IPR009060", "IPR015940", "IPR008271", "IPR000719", "IPR011009"], "Pfam": ["PF00069", "PF07714"], "PMID": ["33098447", "33359469", "33515576", "33669647", "33847835", "33996611", "34167441", "34267330", "31746077", "31900393", "31902743", "31911271", "31913126", "31927328", "31958058", "31959902", "31979090", "31988281", "32015438", "32041942", "32088727", "32106857", "32111652", "32128389", "32140159", "32147946", "32153500", "32185172", "32243503", "32265942", "32266255", "32292505", "32404936", "32420069", "32423384", "32451369", "32900774", "32944618", "33195240", "33247672", "33354413", "30082911", "30281931", "30348677", "30401982", "30531839", "30551532", "30565139", "30590245", "30627420", "30650359", "30667167", "30679505", "30726745", "30739911", "30775439", "30800215", "30805310", "30811446", "30821074", "30862609", "30865227", "30866496", "30883979", "30896861", "30897078", "30912742", "30934860", "30935014", "30938030", "30999669", "31015291", "31015482", "31024911", "31028357", "31050214", "31052239", "31055025", "31058846", "31067451", "31069869", "31083564", "31083568", "31100067", "31138678", "31141697", "31160567", "31167392", "31185650", "31190898", "31212916", "31233205", "31235699", "31239271", "31268774", "31275360", "31291647", "31316723", "31323030", "31326538"], "RCTM": ["HSA-162582"], "NetworkNeighborAL": ["CL:6871"], "PMC": ["8117235", "8043893", "8033116", "7922135", "7817599", "7727381", "7642219", "7469658", "7264477", "7236108", "7225163", "7220953", "7211035", "7150473", "7144079", "7132199", "7109606", "7105721", "7096357", "7076906", "7072619", "7058547", "7055196", "7045432", "7044184", "7042394", "7030924", "7010827", "7000347", "6985193", "6984821", "6971072", "6970532", "6953771", "6948266", "6942427", "6941996", "6927243", "6871180", "6766663", "6756096", "6726494", "6692498", "6668837", "6633393", "6631321", "6628201", "6627106", "6610039", "6609799", "6604298", "6600678", "6593052", "6591357", "6590911", "6563119", "6562585", "6549577", "6547697", "6547617", "6547019", "6540308", "6539482", "6536452", "6536409", "6536122", "6524808", "6523775", "6523269", "6521882", "6484311", "6480114", "6478839", "6468368", "6468149", "6461894", "6461440", "6450751", "6448087", "6445471", "6413668", "6394833", "6392249", "6383686", "6378284", "6367570", "6365120", "6345853", "6328325", "6321683", "6318057"], "score": "800"}, "P2RY4_P2RY14": {"Process": ["GO:0035589", "GO:0035588"], "Function": ["GO:0045030", "GO:0001608", "GO:0045028"], "Keyword": ["KW-0297"], "KEGG": ["hsa04080"], "InterPro": ["IPR000276", "IPR017452"], "Pfam": ["PF00001"], "PMID": ["33309519", "31646479", "31884692", "32092903", "32718031", "32803849", "32867347", "30539820", "30735126", "30922852", "31216722", "31406941", "31447857", "31478181", "31527474", "31695098", "32009961", "32038258", "28884198", "29115551", "29188558", "29189936", "29254895", "29255078", "29377124", "29563872", "29604959", "29660366", "29686745", "29867502", "30088129", "30093975", "30103545", "30159340", "30277122", "30362042", "30441872", "27935858", "28146050", "28300164", "28415591", "28474758", "28534085", "28547076", "28547658", "28616713", "28677119", "28729619", "28836401", "28878780", "28898282", "28923792", "29182323", "29184552", "29311923", "29311944", "29423136", "26519900", "26689598", "26784445", "26835558", "26908460", "27005321", "27069691", "27172914", "27236363", "27255725", "27331270", "27384918", "27402270", "27445679", "27468270", "27586846", "27635149", "27732965", "27807254", "27884378", "25445063", "25616035", "25724083", "25799465", "25837834", "26013385", "26079571", "26082684", "26202222", "26247731", "26300587", "26303895", "26344078", "26448282", "26579528", "26635799", "26889167", "26900431", "26949719", "24271060", "24642246", "24672487", "24714193"], "RCTM": ["HSA-162582"], "NetworkNeighborAL": ["CL:7203"], "PMC": ["7503934", "7432683", "7073040", "6993121", "6976538", "6923304", "6834637", "6789548", "6695557", "6684494", "6627352", "6415938", "6334602", "6298926", "6298923", "6276848", "6274752", "6270895", "6138794", "6121306", "6109496", "6078145", "5968427", "5953180", "5937939", "5868749", "5859332", "5857317", "5851315", "5823742", "5798474", "5784824", "5783596", "5744008", "5733106", "5726767", "5714834", "5702590", "5694450", "5601250", "5597679", "5595329", "5579179", "5572280", "5570404", "5536769", "5519634", "5515225", "5497932", "5482630", "5472988", "5354822", "5353597", "5350073", "5343805", "5342483", "5268819", "5215082", "5053759", "5023631", "5011212", "5009337", "4947982", "4942464", "4936188", "4925662", "4919982", "4812485", "4777314", "4730803", "4720018", "4718666", "4718179", "4659914", "4623207", "4607650", "4598158", "4595162", "4572394", "4558497", "4537743", "4518082", "4507027", "4466061", "4451364", "4370445", "4262688", "4040167", "3995183", "3953678"], "score": "800"}, "RAP1A_RAP1B": {"Process": ["GO:1902804", "GO:2000301", "GO:0032486", "GO:0045955", "GO:0061028", "GO:0071320", "GO:0032387", "GO:1901888", "GO:0009743", "GO:0070374", "GO:0035690", "GO:0043312", "GO:0007166"], "Component": ["GO:0030667", "GO:0030054"], "Function": ["GO:0003924", "GO:0005525", "GO:0044877"], "Keyword": ["KW-0636", "KW-0342", "KW-0965", "KW-0488"], "KEGG": ["hsa04014", "hsa04015", "hsa04024", "hsa04062", "hsa04510", "hsa04611", "hsa04670", "hsa04720", "hsa04722", "hsa04934", "hsa04972", "hsa05211", "hsa04010"], "SMART": ["SM00173"], "InterPro": ["IPR038851", "IPR020849", "IPR001806", "IPR005225", "IPR027417"], "Pfam": ["PF00025", "PF00071", "PF08477"], "PMID": ["33267664", "34222255", "31936361", "32041892", "32120817", "32256871", "32518959", "32944221", "33195501", "29621614", "29863951", "30571852", "30621053", "30717214", "30728841", "30872527", "30880223", "30955253", "31076582", "31096690", "31174369", "31212587", "31386964", "31387941", "31462380", "31496921", "31616504", "31673119", "31679270", "31690180", "31781505", "31921670", "29168172", "29222111", "29457148", "29477041", "29507112", "29559845", "29599749", "29659486", "29882482", "29951166", "30131434", "30154518", "30268144", "30275981", "30302196", "30353093", "30354217", "30936448", "27199371", "27649969", "27844135", "27917473", "28003362", "28067790", "28129467", "28137909", "28167682", "28178039", "28255556", "28256057", "28263956", "28306667", "28512254", "28520221", "28659185", "28747626", "28787442", "28851815", "28917843", "28948210", "28953373", "29067021", "26423530", "26776171", "26791857", "26844834", "26879603", "26923303", "27013848", "27111087", "27221778", "27390776", "27534532", "27606349", "27620165", "27626668", "27656111", "27713126", "27760305", "27789473", "27839947", "27890082", "28194299", "25545047", "25569036", "25609142", "25790437", "25846724"], "RCTM": ["HSA-109582"], "NetworkNeighborAL": ["CL:2652"], "PMC": ["8247587", "7526627", "7488763", "7104491", "7084553", "7016689", "7010317", "6986682", "6928690", "6866814", "6859866", "6823539", "6781836", "6774423", "6719451", "6717648", "6695279", "6685689", "6630957", "6627336", "6566669", "6533519", "6510928", "6510891", "6498840", "6447057", "6386897", "6347554", "6343170", "6337327", "6312509", "6309370", "6213319", "6206876", "6199275", "6170734", "6168044", "6162949", "6154455", "6148547", "6113251", "5987243", "5979568", "5920548", "5897711", "5862798", "5859473", "5818062", "5810953", "5810352", "5779619", "5641365", "5611689", "5560753", "5555789", "5546514", "5529368", "5510674", "5490237", "5467728", "5406538", "5386136", "5376635", "5342136", "5309434", "5299150", "5297731", "5270487", "5153279", "5143164", "5117210", "5070704", "5024738", "5020514", "4996131", "4917737", "4892858", "4889131", "4879704", "4844105", "4832302", "4789180", "4754688", "4743039", "4721243", "4707086", "4372486", "4366062", "4354140", "4317495"], "score": "800"}, "DVL1_WNT5A": {"Process": ["GO:0060027", "GO:0060029", "GO:0090103", "GO:0090179", "GO:0099054", "GO:0150012", "GO:1902474", "GO:0002011", "GO:0099173", "GO:0060070", "GO:0090263", "GO:0060560", "GO:0090090", "GO:0007411", "GO:0043393", "GO:0045732", "GO:0032102", "GO:1903827", "GO:0061024", "GO:0045859", "GO:0001934", "GO:0034613", "GO:0045893", "GO:0035556"], "Component": ["GO:0030136"], "Function": ["GO:0005109"], "Keyword": ["KW-0242", "KW-0879", "KW-0217"], "KEGG": ["hsa05217", "hsa04916", "hsa04150", "hsa04310", "hsa04390", "hsa04550", "hsa04934", "hsa05166", "hsa05224", "hsa05225", "hsa05226", "hsa05165", "hsa05200"], "PMID": ["33496066", "33895963", "34082011", "31903136", "31964872", "31997808", "32033025", "32127929", "32132993", "32138369", "32172608", "32184326", "32195251", "32268875", "32283254", "32888393", "32907846", "32954672", "33048444", "30414501", "30605688", "30654094", "30685539", "30699965", "30737406", "30868765", "30952630", "31000703", "31040767", "31069225", "31091453", "31126091", "31139151", "31181747", "31191253", "31199714", "31269694", "31313518", "31328459", "31353227", "31382613", "31396368", "31420042", "31431650", "31470850", "31510045", "31572064", "31596871", "31611869", "31617258", "31623157", "31663014", "31671889", "32038289", "28189566", "28923514", "29151594", "29276006", "29378775", "29389516", "29396428", "29423651", "29426949", "29451203", "29453334", "29465811", "29487190", "29510185", "29559363", "29564519", "29575631", "29576390", "29621187", "29621482", "29632210", "29642644", "29675109", "29686674", "29743726", "29749449", "29789460", "29793441", "29845518", "29864040", "29867084", "29872723", "29895976", "29975877", "30070965", "30106129", "30137666", "30171384", "30272329", "30282660", "30386554", "30410938", "30451837", "30477246", "30521570", "30538446"], "RCTM": ["HSA-162582"], "NetworkNeighborAL": ["CL:5703"], "PMC": ["7144061", "7132109", "7084374", "7074505", "7072467", "7064718", "7059589", "7052944", "7039855", "7031599", "6985464", "6972889", "6929979", "6873109", "6829482", "6795506", "6785072", "6776594", "6770184", "6761715", "6721652", "6717377", "6714168", "6702192", "6700605", "6697957", "6682504", "6679127", "6660834", "6658601", "6600513", "6594551", "6563099", "6538920", "6537088", "6518024", "6510844", "6491837", "6476918", "6472409", "6467734", "6443093", "6435285", "6384692", "6368630", "6335440", "6321180", "6317740", "6315376", "6303079", "6297072", "6257138", "6246922", "6242896", "6223216", "6215866", "6208898", "6205317", "6203977", "6202097", "6192769", "6126946", "6059681", "6008255", "5997634", "5986804", "5983605", "5968480", "5959767", "5943245", "5930001", "5928365", "5924918", "5924546", "5924538", "5907676", "5902020", "5900007", "5880584", "5876139", "5874152", "5871897", "5862031", "5840987", "5833613", "5816634", "5813261", "5807433", "5777383", "5550366"], "score": "800"}, "TNFSF13B_TNFRSF17": {"Process": ["GO:0002260", "GO:0033209", "GO:0008283"], "Keyword": ["KW-0391", "KW-0735"], "KEGG": ["hsa04672", "hsa04060"], "PMID": ["32955188", "33483588", "31935514", "31964950", "32093192", "32150842", "32153573", "32176619", "32183811", "32265917", "32277232", "32506205", "32612943", "32743512", "33255854", "30215578", "30353642", "30448290", "30516432", "30549419", "30585753", "30597621", "30693373", "30694859", "30796732", "30800120", "30804784", "30819903", "30872779", "30873171", "30874357", "30917313", "30988562", "31068930", "31105569", "31130955", "31181279", "31183387", "31261914", "31355456", "31380267", "31396534", "31402200", "31430333", "31453573", "31544840", "31572364", "31666307", "31684964", "31772502", "31777515", "31781214", "28822103", "28833566", "28921509", "29087261", "29122993", "29165008", "29293620", "29309290", "29310515", "29338732", "29389970", "29549115", "29556239", "29572442", "29594371", "29655283", "29664564", "29720240", "29740441", "29848279", "29867920", "29899820", "29930556", "29977928", "29987162", "30072119", "30108345", "30127106", "30131941", "30134797", "30147691", "30150988", "30150995", "30166987", "30208593", "30209264", "30333819", "30349534", "30369929", "30486869", "30505309", "30524962", "30564626", "27353252", "27906827", "28161400", "28164726", "28183334"], "RCTM": ["HSA-1280215"], "NetworkNeighborAL": ["CL:4182"], "PMC": ["7761295", "7388398", "7308424", "7148319", "7138548", "7105675", "7084274", "7079408", "7071445", "7058416", "7047318", "7040062", "6972945", "6886409", "6875016", "6864319", "6861478", "6854216", "6850186", "6829852", "6814196", "6811742", "6749102", "6728221", "6709701", "6701830", "6678966", "6668536", "6663136", "6657364", "6653682", "6640719", "6589825", "6546165", "6512050", "6510054", "6508871", "6494924", "6491733", "6449006", "6439071", "6423312", "6413513", "6400972", "6380461", "6376447", "6370653", "6310637", "6307843", "6292192", "6263058", "6256118", "6250827", "6194314", "6186824", "6176016", "6162381", "6135805", "6126132", "6105696", "6099200", "6099157", "6095980", "6092381", "6091000", "6082403", "6067980", "6033303", "6016889", "6011068", "6001812", "5995247", "5968398", "5947123", "5943136", "5932888", "5924791", "5881458", "5865128", "5845388", "5836859", "5794184", "5777977", "5777201", "5771146", "5749831", "5474520", "5360505", "5301376", "5199635"], "score": "800"}, "MLLT3_MLLT1": {"Process": ["GO:0006368"], "Component": ["GO:0008023"], "Keyword": ["KW-0160", "KW-0656", "KW-0010", "KW-1017", "KW-0805", "KW-0832"], "KEGG": ["hsa05202"], "InterPro": ["IPR040930", "IPR005033", "IPR038704"], "Pfam": ["PF03366"], "PMID": ["32414848", "33823889", "34079898", "34174329", "34187895", "31789407", "31853060", "31858797", "32075058", "32103106", "32128251", "32131829", "32152128", "32176478", "32179751", "32265480", "32320749", "32350732", "32552945", "32991719", "32992102", "33306911", "30171029", "30482069", "30528456", "30548174", "30629198", "30634442", "30669675", "30678185", "30679325", "30699356", "30728174", "30815012", "30899083", "30974389", "31036006", "31050834", "31118806", "31120998", "31238957", "31253180", "31289189", "31316209", "31361891", "31450562", "31492896", "31508375", "31523525", "31551439", "31572684", "31579135", "31611376", "31614754", "31623653", "31723801", "31807115", "31807186", "31906064", "31921889", "28939057", "28992434", "29133573", "29133595", "29145630", "29249820", "29290617", "29384595", "29401684", "29437725", "29463564", "29477140", "29567837", "29665865", "29675107", "29685962", "29741610", "29777171", "29792216", "29794792", "29853913", "29889518", "29900004", "29976747", "30071723", "30126100", "30200994", "30203571", "30242065", "30258537", "30288907", "30340042", "30374167", "30385749", "30455225", "30456365", "30568163", "30598640", "30693017", "31723759"], "RCTM": ["HSA-112382"], "NetworkNeighborAL": ["CL:16911"], "PMC": ["8161486", "8022399", "8018117", "7556160", "7384521", "7138820", "7104407", "7075888", "7070488", "7061414", "7057603", "7044279", "7026398", "7017261", "6995768", "6986559", "6947934", "6934414", "6915882", "6884712", "6876342", "6857296", "6842305", "6826763", "6823056", "6821381", "6798510", "6770240", "6761461", "6760494", "6756029", "6749032", "6747727", "6745946", "6745939", "6718700", "6717502", "6611172", "6609858", "6599250", "6593535", "6545840", "6536358", "6532930", "6504706", "6503841", "6489247", "6458341", "6442934", "6422358", "6400531", "6392770", "6387281", "6382020", "6368250", "6360371", "6358780", "6356452", "6354558", "6348381", "6339877", "6318764", "6312027", "6303841", "6300607", "6278968", "6277029", "6238415", "6222541", "6212594", "6142068", "6131862", "6061932", "6031063", "5995911", "5974621", "5966876", "5959866", "5954911", "5949996", "5915721", "5907674", "5902843", "5860916", "5855682", "5828395", "5800772", "5796860", "5758897", "5701546"], "score": "800"}, "COL5A2_COL3A1": {"Process": ["GO:0030199", "GO:0071230", "GO:0043588", "GO:0001501", "GO:0045596", "GO:0009887", "GO:0051241"], "Component": ["GO:0005583", "GO:0005788"], "Function": ["GO:0046332"], "Keyword": ["KW-0248", "KW-0176", "KW-0379", "KW-0272", "KW-0106"], "KEGG": ["hsa04974"], "SMART": ["SM00038", "SM00214"], "InterPro": ["IPR000885", "IPR001007", "IPR008160"], "Pfam": ["PF01410", "PF00093", "PF01391"], "PMID": ["33161638", "33381861", "33420869", "33607786", "33632097", "33828526", "33974636", "34034744", "34094925", "31486138", "31713298", "31886582", "31949184", "32058995", "32059745", "32103108", "32121305", "32161841", "32174067", "32356618", "32432496", "32509452", "32742441", "32873329", "32908877", "33035117", "33065998", "33066614", "33212864", "33282565", "30517636", "30643084", "30703284", "30718510", "30723390", "30755200", "30770723", "30774578", "30787418", "30800594", "30824909", "30828485", "30851733", "30899415", "30911334", "30923657", "30941059", "30948703", "30965127", "31018144", "31089260", "31110246", "31123405", "31137713", "31139019", "31149040", "31179617", "31183373", "31183379", "31185693", "31212858", "31213898", "31227742", "31239369", "31324749", "31333338", "31409761", "31417410", "31454186", "31484417", "31485443", "31529053", "31533654", "31536524", "31538843", "31633025", "31651232", "31666072", "31731384", "31775249", "31779287", "31803317", "31814889", "31829272", "31888563", "31903434", "28617417", "28749036", "28894971", "28981071", "29174847", "29197584", "29268106", "29279183", "29298881", "29385715", "29499655", "29543232", "29565632", "29587413"], "RCTM": ["HSA-1266738"], "NetworkNeighborAL": ["CL:751"], "PMC": ["8174116", "8147444", "8112708", "8021008", "7899835", "7894344", "7784563", "7698422", "7690310", "7602387", "7601196", "7465721", "7463386", "7378928", "7333847", "7255341", "7211544", "7084410", "7073314", "7059823", "7044285", "7034404", "7029373", "7023776", "6995566", "6965635", "6947605", "6937680", "6921947", "6907238", "6895538", "6879024", "6868361", "6852472", "6821037", "6818001", "6813995", "6797576", "6785252", "6761977", "6755985", "6752800", "6751742", "6747081", "6705180", "6702813", "6682599", "6664867", "6658722", "6631992", "6629752", "6627396", "6617625", "6588626", "6562512", "6538884", "6531292", "6530124", "6527555", "6512074", "6512038", "6511250", "6486482", "6463957", "6433881", "6432904", "6420790", "6416931", "6409156", "6394344", "6382845", "6377753", "6375822", "6373017", "6364390", "6362103", "6350372", "6320679", "6004315", "5993673", "5979373", "5963991", "5936673", "5858978", "5855626", "5834868", "5789155", "5787041", "5763155", "5736014"], "score": "800"}, "SFN_TP53": {"Process": ["GO:0006977", "GO:0008630", "GO:0046827", "GO:1900740", "GO:0051348", "GO:0001558", "GO:0051346", "GO:0008285", "GO:0043066", "GO:0001932"], "KEGG": ["hsa04115", "hsa04110"], "PMID": ["33769712", "34192410", "34224368", "31670863", "31742997", "32027978", "32049643", "32080212", "32085605", "32118013", "32156290", "32161327", "32164570", "32168915", "32183420", "32265434", "32576815", "32685476", "32950519", "33221766", "30177839", "30478982", "30516019", "30696821", "30700826", "30718521", "30741995", "30762286", "30766601", "30771135", "30797711", "30867319", "30906836", "30914796", "30956756", "30986748", "30996864", "31029150", "31058846", "31086582", "31114315", "31126068", "31144295", "31195722", "31198475", "31223328", "31245293", "31248102", "31261822", "31349663", "31357595", "31360073", "31364742", "31387554", "31432149", "31462745", "31487906", "31511540", "31533296", "31543714", "31591479", "31671760", "31835844", "31861590", "32039002", "26648080", "28137215", "28968506", "29103147", "29125602", "29149457", "29188501", "29285195", "29285847", "29311298", "29316264", "29344347", "29357390", "29393378", "29445147", "29555518", "29558908", "29662640", "29688867", "29732386", "29734353", "29735480", "29805107", "29849909", "29854877", "29915393", "29936713", "29955047", "29956451", "29983835", "30003124", "30024932", "30069430", "30196236", "30205563"], "RCTM": ["HSA-109581"], "PMC": ["7762459", "7330627", "7311396", "7140616", "7139330", "7138825", "7073965", "7069025", "7066169", "7063758", "7033213", "7026666", "7016957", "6998392", "6989399", "6985458", "6941119", "6878763", "6862623", "6790581", "6770943", "6769669", "6757097", "6747936", "6741837", "6739308", "6721316", "6713730", "6696488", "6685594", "6683399", "6678385", "6631472", "6628250", "6625644", "6587713", "6579900", "6562751", "6562585", "6541978", "6526564", "6497488", "6489019", "6487024", "6484412", "6462804", "6444029", "6442994", "6435658", "6430155", "6429609", "6411624", "6370813", "6362012", "6355650", "6353964", "6351565", "6350558", "6193947", "6163216", "6132178", "6111864", "6103590", "6053189", "6047212", "6039985", "6023867", "6020372", "5993649", "5988982", "5978436", "5949722", "5937771", "5929349", "5914062", "5906197", "5904768", "5882331", "5861661", "5843667", "5834782", "5833381", "5807043", "5794190", "5789942", "5767006", "5738701", "5729533", "5630517", "4899309"], "score": "800"}, "C1QC_C1QB": {"Process": ["GO:0002673", "GO:0006958", "GO:0030449", "GO:0070613", "GO:0072376", "GO:2000257", "GO:0045087", "GO:0006508", "GO:0051704"], "Component": ["GO:0005581", "GO:0005576"], "Function": ["GO:0004252"], "Keyword": ["KW-0180", "KW-0176", "KW-0379", "KW-0964", "KW-0225", "KW-0732", "KW-1015"], "KEGG": ["hsa05020", "hsa05150", "hsa04610", "hsa05133", "hsa05142", "hsa05322"], "SMART": ["SM00110"], "InterPro": ["IPR001073", "IPR008983", "IPR008160"], "Pfam": ["PF00386", "PF01391"], "PMID": ["33432730", "33621564", "33707956", "34079754", "31634584", "31823199", "31894294", "31906585", "31956364", "31973732", "32000760", "32117265", "32131541", "32180682", "32256492", "32389013", "32821283", "29738791", "30221321", "30355151", "30359085", "30569170", "30859123", "30866987", "30891948", "30962448", "31019939", "31049937", "31118442", "31133033", "31152939", "31156612", "31227708", "31231398", "31262714", "31354228", "31428465", "31432118", "31444235", "31468702", "31481722", "31582643", "31649675", "31695336", "31727875", "31767574", "31781101", "31801075", "32038997", "28918081", "29377961", "29432188", "29439001", "29459870", "29499046", "29554878", "29651153", "29744576", "29765976", "29795138", "29890197", "29903736", "29930979", "29959323", "29970152", "29996871", "30003153", "30008451", "30038928", "30073000", "30297862", "30304682", "30459768", "30496173", "30543522", "30596651", "30692926", "27088242", "27557711", "27914690", "28033741", "28235783", "28413769", "28435163", "28546318", "28596769", "28633640", "28715462", "28752050", "28793911", "28834425", "28858246", "29233958", "29257745", "26563879", "26632656", "26849056", "26892011", "26950848", "26961973"], "RCTM": ["HSA-166658"], "NetworkNeighborAL": ["CL:10096"], "PMC": ["8166322", "7943548", "7416237", "7092794", "7084886", "7065064", "7058434", "7019484", "7014991", "7004803", "6993467", "6985543", "6984797", "6977310", "6959079", "6937140", "6894529", "6893236", "6859795", "6856180", "6817353", "6795702", "6783646", "6755242", "6731550", "6722098", "6699780", "6642076", "6612415", "6591556", "6588558", "6568193", "6537414", "6531440", "6530513", "6462636", "6453965", "6450715", "6417209", "6396100", "6346079", "6339912", "6326667", "6323203", "6312208", "6264811", "6245655", "6232876", "6202234", "6175832", "6117207", "6058037", "6051466", "6042368", "6040832", "6040601", "6029036", "6026212", "6009761", "5966390", "5938059", "5885395", "5859397", "5858585", "5851649", "5839756", "5828602", "5807628", "5788382", "5736353", "5727192", "5696045", "5633549", "5618531", "5549282", "5518721", "5513529", "5477733", "5442170", "5393387", "5375961", "5366276", "5363336", "5224493", "4917199", "4784286", "4780771", "4758018", "4743846", "4737280"], "score": "800"}, "EPHB2_EFNB3": {"Process": ["GO:0008038", "GO:0050771", "GO:0048013", "GO:0007411", "GO:0018108", "GO:0007610", "GO:0007267"], "Function": ["GO:0005005", "GO:0005102"], "Keyword": ["KW-0524", "KW-0217", "KW-0675"], "KEGG": ["hsa04360"], "PMID": ["30819650", "31011859", "31633063", "30185604", "28095646", "28595615", "28648759", "28924206", "28947178", "28974687", "26749497", "26799631", "26928051", "27008987", "27092247", "27122172", "27683910", "27771498", "27822180", "27882975", "25784101", "25801123", "24105818", "24469634", "24523897", "24662724", "24810043", "24921913", "25110592", "25144626", "25247423", "25410963", "23147113", "23308246", "23318582", "23518227", "23519126", "23812375", "23874863", "22021100", "22044884", "22227101", "22310282", "22434763", "22622783", "23187691", "20969945", "21242087", "21246652", "21488828", "21539827", "21779764", "21832177", "21847105", "21862632", "21964490", "19728339", "20112066", "20410461", "20505333", "20637710", "20678574", "21106840", "18948148", "19182796", "19542359", "18366728", "19067488", "19108727", "19707358", "18057206", "16951161", "15804564", "15014111", "18634608", "12970314", "12165470", "11464911", "10774728", "10037197", "22449939", "30820459", "29059157", "28747399", "26870995", "22040918", "31404398", "29416088", "25292427", "23190894", "20224755", "19725988", "27350048", "19893486", "18648668", "24917483", "22807579", "19505147", "28147272", "31149041"], "RCTM": ["HSA-1266738"], "NetworkNeighborAL": ["CL:416"], "PMC": ["7001656", "6789002", "6729491", "6689289", "6682556", "6673089", "6531304", "6456402", "6392779", "6219728", "5814325", "5803231", "5658245", "5626764", "5603509", "5554726", "5550979", "5546907", "5512275", "5463316", "5300889", "5075536", "5039259", "5008291", "4939135", "4924994", "4821289", "4820848", "4783348", "4774052", "4627370", "4549176", "4388660", "4371088", "4365937", "4263682", "4183860", "4172438", "4120273", "4106224", "4102936", "4047907", "3947671", "3941021", "3921160", "3912530", "3892957", "3708903", "3682641", "3631567", "3616423", "3615738", "3587115", "3570705", "3538581", "3518405", "3438283", "3418463", "3349801", "3328632", "3327611", "3291816", "3288821", "3288612", "3253017", "3203317", "3173511", "3160759", "3104126", "3096731", "3085653", "3073557", "3071159", "3004986", "2976839", "2962683", "2889310", "2836134", "2801764", "2775898", "2750895", "2736996", "2729353", "2721354", "2661084", "2631096", "2628893", "2586378", "2474680", "2292196"], "score": "800"}}
