# Supplementary material for: NETME: on-the-fly knowledge network construction from biomedical literature
Source: Appl Netw Sci. 2022 Jan 6;7(1):1. doi: 10.1007/s41109-021-00435-x (PMC8733431; doi:10.1007/s41109-021-00435-x)
Supplement: Supplementary file 5 — Additional file 5. The json files storing all gene1-gene2 pairs used in the first case study having String scores greater than 900. The main key of each record is the name ofthe two genes concatenated by "-". The lists of documents, are under the sub-keys "PMID" and "PMC". [file 41109_2021_435_MOESM5_ESM.json]

{"BCL10_IKBKB": {"Process": ["GO:0002223", "GO:0002224", "GO:0007249", "GO:0038095", "GO:0043123", "GO:0050852", "GO:0051092", "GO:0043902", "GO:0045087", "GO:0043066", "GO:0051336", "GO:0045893", "GO:0042325", "GO:0031399"], "Component": ["GO:0045121"], "Function": ["GO:0019901"], "KEGG": ["hsa04064", "hsa04660", "hsa04662"], "PMID": ["30420781", "30718475", "30740662", "30814996", "30894816", "31092922", "31134075", "31138793", "31173474", "31179345", "31699794", "32076597", "29259013", "29464041", "29472930", "29587428", "29649481", "29661910", "29674500", "29799862", "29896281", "29913212", "29953499", "29988375", "29997500", "30022982", "30048879", "30116248", "30126412", "30127060", "30279415", "30283447", "30364244", "30425977", "30474008", "30515160", "28049627", "28106845", "28147336", "28448599", "28535584", "28674400", "28842469", "28878677", "29158945", "26507244", "26773153", "26947079", "26973645", "27014906", "27027438", "27070702", "27121163", "27157620", "27166870", "27206658", "27432943", "27518192", "27681433", "27695001", "27857075", "27866850", "27916934", "28096803", "28725478", "25625467", "25627829", "25633905", "25648675", "25748427", "25749629", "25805587", "25816762", "25849741", "26010601", "26100848", "26124703", "26132276", "26253278", "26313917", "26406182", "26525107", "23770847", "24163129", "24432023", "24443058", "24446482", "24465689", "24491438", "24505473", "24548923", "24553260", "24608805", "24722209", "24777637", "24792914", "24825920", "24832601", "24916153", "25087226"], "RCTM": ["HSA-1168372"], "NetworkNeighborAL": ["CL:3631"], "PMC": ["7006459", "6959184", "6675744", "6656391", "6594147", "6538646", "6514058", "6501429", "6450650", "6436094", "6415950", "6414459", "6381293", "6362007", "6294664", "6255979", "6237847", "6218406", "6193072", "6168461", "6156143", "6122963", "6102891", "6086570", "6082931", "6068028", "6039553", "6028573", "6027339", "6026033", "6023996", "6023146", "5995945", "5969770", "5938613", "5928781", "5842788", "5814181", "5809398", "5661633", "5617121", "5572209", "5558830", "5516862", "5495797", "5445208", "5407609", "5355158", "5297835", "5294859", "5206486", "5187790", "5171205", "5120208", "5102814", "5087334", "5085116", "5073155", "5029713", "4986527", "4982607", "4874025", "4863158", "4771772", "4744539", "4713714", "4679438", "4672729", "4659944", "4558505", "4532635", "4491687", "4488469", "4466442", "4424084", "4424081", "4396366", "4374122", "4358086", "4356629", "4352191", "4352082", "4308877", "4237018", "4167767", "4085533", "4083097", "4074507", "4057899", "4047896", "3996652", "3992927", "3969038", "3968090", "3952073", "3919015", "3914969", "3897181", "3894987", "3880999"], "score": "900"}, "SMG5_UPF1": {"Process": ["GO:0000184", "GO:0006406", "GO:0032204", "GO:0043487"], "Component": ["GO:1990904"], "Function": ["GO:0042162", "GO:0140098"], "Keyword": ["KW-0866"], "KEGG": ["hsa03015"], "PMID": ["33486189", "34172724", "32079193", "30718473", "30767121", "31037644", "31091556", "31155380", "31165876", "31284899", "31329944", "31511540", "31519907", "31598688", "31658270", "31732746", "28948974", "29121514", "29122854", "29272451", "29334995", "29348139", "29382845", "29494679", "29528287", "29626148", "29903866", "29916018", "29954456", "30134808", "30228267", "30275269", "30297408", "30337940", "30345031", "30410025", "30544736", "28017590", "28054965", "28115040", "28402567", "28444146", "28461625", "28503708", "28533900", "28539829", "28634159", "28726632", "28763028", "28874147", "29065629", "29158530", "29192227", "29235495", "29312371", "26740124", "26744779", "26759305", "26773057", "26821858", "26927155", "26934103", "26952209", "26998062", "27259145", "27438915", "27511142", "27773672", "27861119", "27874031", "27917860", "25429978", "25446649", "25452588", "25535763", "25578556", "25709093", "25721579", "25769416", "25770585", "25808464", "25820429", "26130714", "26253027", "26436458", "26492277", "24198248", "24239855", "24271394", "24429422", "24529710", "24621851", "24632073", "24662918", "24705877", "24773318", "24860588", "24862572", "25013172", "25016523"], "RCTM": ["HSA-8953854"], "NetworkNeighborAL": ["CL:15274"], "PMC": ["8233366", "7145602", "7145526", "7072976", "7026645", "6837539", "6757016", "6744440", "6739308", "6675935", "6649848", "6615859", "6530642", "6513825", "6498147", "6396682", "6362073", "6315869", "6213285", "6205489", "6180196", "6173133", "6143633", "6063230", "6022449", "6016875", "6008592", "5896957", "5869107", "5869067", "5855955", "5833283", "5814811", "5803779", "5789848", "5769327", "5765348", "5732267", "5727530", "5709506", "5696521", "5683946", "5586017", "5580461", "5560861", "5560793", "5557261", "5513067", "5499736", "5441173", "5437961", "5437625", "5304456", "5301997", "5294971", "5150221", "5118804", "5115870", "5097008", "5066686", "5031192", "4987530", "4924582", "4848089", "4837945", "4810248", "4774922", "4774473", "4770240", "4764554", "4730866", "4711019", "4693258", "4673969", "4565787", "4551919", "4475398", "4430455", "4424162", "4417159", "4375787", "4372107", "4358841", "4304730", "4289894", "4288159", "4132728", "4132714", "4040335", "4033771", "4030149", "4023889", "4021004", "4020189", "3962487", "3962089", "3951408", "3936715", "3919615"], "score": "900"}, "RBL1_E2F4": {"Component": ["GO:0005667"], "Function": ["GO:1990841", "GO:0008134"], "Keyword": ["KW-0131"], "KEGG": ["hsa04350", "hsa04110", "hsa04218"], "PMID": ["31936320", "32028565", "32081131", "32105419", "32132598", "32155915", "30206359", "30367407", "30703085", "30711375", "30723127", "30814976", "30833638", "30846544", "30863749", "30959874", "30982746", "31024841", "31069222", "31134154", "31270324", "31400114", "31451683", "31557971", "31604914", "31667499", "31727874", "31768102", "29030810", "29059406", "29125602", "29125603", "29468550", "29593485", "29689621", "29692417", "29725503", "29800554", "29805583", "29855511", "29899857", "29932446", "29934327", "29942794", "30060809", "30084175", "30101008", "30127643", "30166342", "30322449", "30349650", "30449131", "30451831", "30481166", "30510918", "30517867", "30532172", "30552170", "30590042", "30652113", "27770701", "27818212", "27836727", "27966456", "28057584", "28100650", "28127048", "28174598", "28248303", "28288132", "28405244", "28440030", "28445155", "28460414", "28479958", "28497998", "28507282", "28522430", "28535373", "28550162", "28564602", "28572607", "28600888", "28608043", "28640249", "28735817", "28812991", "28817550", "28820495", "28842672", "28865172", "28920576", "28946006", "28956957", "28977491", "28979847", "29048367", "29091720", "29100415", "29155860"], "RCTM": ["HSA-1362277"], "NetworkNeighborAL": ["CL:12529"], "PMC": ["7139901", "7092730", "7086002", "7072600", "7058386", "7055300", "7013914", "6996865", "6868438", "6856201", "6826985", "6823915", "6802623", "6800134", "6789141", "6753476", "6693677", "6610666", "6586519", "6542357", "6523967", "6517478", "6491688", "6463794", "6428753", "6424368", "6407615", "6404260", "6399147", "6381772", "6377300", "6361168", "6354955", "6326738", "6324198", "6322676", "6301716", "6295471", "6286019", "6252338", "6243413", "6242972", "6221544", "6195388", "6187643", "6170710", "6168347", "6089107", "6083405", "6071257", "6070307", "6026872", "6004728", "5995243", "5981219", "5950537", "5931252", "5854681", "5758877", "5737468", "5729533", "5729532", "5718883", "5695801", "5683655", "5682924", "5679076", "5666869", "5653418", "5652806", "5623693", "5602299", "5581511", "5580489", "5578165", "5572780", "5572705", "5558609", "5554117", "5550918", "5546717", "5544130", "5541366", "5526606", "5522210", "5520903", "5511239", "5503517", "5502420", "5484617", "5453983", "5453242", "5414585", "5385094", "5354839", "5345933", "5325776", "5325762", "5292005"], "score": "900"}, "E2F4_RBL1": {"Component": ["GO:0005667"], "Function": ["GO:1990841", "GO:0008134"], "Keyword": ["KW-0131"], "KEGG": ["hsa04350", "hsa04110", "hsa04218"], "PMID": ["31936320", "32028565", "32081131", "32105419", "32132598", "32155915", "30206359", "30367407", "30703085", "30711375", "30723127", "30814976", "30833638", "30846544", "30863749", "30959874", "30982746", "31024841", "31069222", "31134154", "31270324", "31400114", "31451683", "31557971", "31604914", "31667499", "31727874", "31768102", "29030810", "29059406", "29125602", "29125603", "29468550", "29593485", "29689621", "29692417", "29725503", "29800554", "29805583", "29855511", "29899857", "29932446", "29934327", "29942794", "30060809", "30084175", "30101008", "30127643", "30166342", "30322449", "30349650", "30449131", "30451831", "30481166", "30510918", "30517867", "30532172", "30552170", "30590042", "30652113", "27770701", "27818212", "27836727", "27966456", "28057584", "28100650", "28127048", "28174598", "28248303", "28288132", "28405244", "28440030", "28445155", "28460414", "28479958", "28497998", "28507282", "28522430", "28535373", "28550162", "28564602", "28572607", "28600888", "28608043", "28640249", "28735817", "28812991", "28817550", "28820495", "28842672", "28865172", "28920576", "28946006", "28956957", "28977491", "28979847", "29048367", "29091720", "29100415", "29155860"], "RCTM": ["HSA-1362277"], "NetworkNeighborAL": ["CL:12529"], "PMC": ["7139901", "7092730", "7086002", "7072600", "7058386", "7055300", "7013914", "6996865", "6868438", "6856201", "6826985", "6823915", "6802623", "6800134", "6789141", "6753476", "6693677", "6610666", "6586519", "6542357", "6523967", "6517478", "6491688", "6463794", "6428753", "6424368", "6407615", "6404260", "6399147", "6381772", "6377300", "6361168", "6354955", "6326738", "6324198", "6322676", "6301716", "6295471", "6286019", "6252338", "6243413", "6242972", "6221544", "6195388", "6187643", "6170710", "6168347", "6089107", "6083405", "6071257", "6070307", "6026872", "6004728", "5995243", "5981219", "5950537", "5931252", "5854681", "5758877", "5737468", "5729533", "5729532", "5718883", "5695801", "5683655", "5682924", "5679076", "5666869", "5653418", "5652806", "5623693", "5602299", "5581511", "5580489", "5578165", "5572780", "5572705", "5558609", "5554117", "5550918", "5546717", "5544130", "5541366", "5526606", "5522210", "5520903", "5511239", "5503517", "5502420", "5484617", "5453983", "5453242", "5414585", "5385094", "5354839", "5345933", "5325776", "5325762", "5292005"], "score": "900"}, "RRAGC_RRAGB": {"Process": ["GO:0032008", "GO:0034198", "GO:0071230", "GO:1903432", "GO:0007050", "GO:0016241", "GO:0034613"], "Component": ["GO:0034448", "GO:1990131", "GO:0005764"], "Function": ["GO:0003924", "GO:0005525", "GO:0046982", "GO:0051020"], "Keyword": ["KW-0342", "KW-0458"], "KEGG": ["hsa04140", "hsa04150"], "InterPro": ["IPR006762", "IPR027417"], "Pfam": ["PF04670", "PF00025"], "PMID": ["31944890", "32188096", "32195250", "30044947", "30197302", "30570184", "30609721", "30651352", "30723133", "30764584", "30900683", "31001086", "31091659", "31112131", "31134526", "31285595", "31314152", "31431476", "31534020", "31579828", "31601764", "31650096", "28970150", "29119228", "29343628", "29423269", "29423330", "29534520", "29547541", "29570051", "29625033", "29782848", "29784813", "29848618", "29995611", "30020076", "30061680", "30103560", "30150001", "30181260", "30341294", "30399334", "30520728", "30613362", "27389057", "27816307", "27884780", "28083894", "28199315", "28266105", "28283069", "28336668", "28619945", "28626421", "28659443", "28686218", "28716898", "28838620", "28899863", "28963468", "28976958", "28993468", "29053970", "29056322", "29107538", "29123071", "29187279", "29199950", "29209652", "29285400", "29296509", "30159546", "31187024", "31225432", "26431368", "26449471", "26691987", "26742086", "26773603", "26774477", "26827808", "26918392", "26937223", "26972053", "27050453", "27076075", "27174209", "27227887", "27234373", "27244671", "27267853", "27298091", "27376324", "27400376", "27444066", "27462445", "27534530", "27621362", "27624942", "27648300"], "RCTM": ["HSA-1257604"], "NetworkNeighborAL": ["CL:2200"], "PMC": ["7139780", "7063858", "7052585", "6812561", "6795536", "6764843", "6760929", "6722880", "6719456", "6698093", "6641988", "6626592", "6566721", "6557429", "6551658", "6529218", "6490169", "6454084", "6428759", "6393612", "6387057", "6356367", "6333505", "6331339", "6298413", "6292694", "6279252", "6250074", "6249801", "6195609", "6156610", "6153060", "6121554", "6120772", "6110396", "6080935", "6063731", "6003318", "5915174", "5911935", "5877741", "5877679", "5866057", "5843684", "5833978", "5833933", "5823611", "5805978", "5802487", "5798889", "5752196", "5749905", "5747364", "5742854", "5739091", "5730647", "5722659", "5716277", "5706952", "5704964", "5682220", "5674802", "5653458", "5640987", "5622079", "5618232", "5570594", "5559734", "5454035", "5440210", "5394987", "5389918", "5334531", "5214175", "5129903", "5093058", "5075248", "5067300", "5027283", "5021098", "5020642", "4963881", "4947566", "4930368", "4922434", "4909545", "4889327", "4881991", "4881730", "4860963", "4836021", "4808398", "4804389", "4774173", "4764560", "4731318", "4731305", "4698017", "4686696"], "score": "900"}, "STRADA_CAB39": {"Process": ["GO:0007050", "GO:0032147", "GO:0071902", "GO:0033554", "GO:0035556"], "Function": ["GO:0043539", "GO:0019900"], "KEGG": ["hsa04150", "hsa04152"], "PMID": ["34084284", "32148244", "32256945", "32273511", "30634494", "30897078", "30914426", "31009513", "31217475", "31288625", "31355248", "31554794", "29514056", "29712619", "29740932", "29875667", "29896440", "29914450", "30011834", "30054562", "30111748", "30123258", "30226588", "30286133", "30327473", "30417160", "30423971", "30478254", "32149188", "27768972", "28049280", "28219358", "28231849", "28232370", "28236964", "28349069", "28625738", "28632727", "28679296", "28698800", "28708087", "28752099", "28947430", "28959186", "29027899", "26440826", "26489410", "26542978", "26743209", "26745528", "26856538", "26904394", "26917230", "26934201", "26952277", "26971467", "27015742", "27055253", "27081308", "27174209", "27416781", "27576532", "27705915", "27725832", "27732844", "27807006", "27821074", "27821076", "25488815", "25624750", "25728766", "25785716", "25788287", "25809261", "25845663", "25892959", "25996931", "26152739", "26160707", "26162096", "26274331", "26359358", "26374855", "26431562", "26479318", "26486087", "26585297", "26587543", "26607058", "26626945", "26655797", "26722122", "26775860", "26798768", "23541542", "24295069", "24467442", "24506865", "24551069", "24567900"], "RCTM": ["HSA-162582"], "NetworkNeighborAL": ["CL:6955"], "PMC": ["8169068", "7145870", "7091551", "7059770", "6761205", "6685927", "6637715", "6584689", "6505131", "6476530", "6445471", "6437769", "6356310", "6296350", "6274893", "6255917", "6223325", "6192789", "6191442", "6171904", "6121279", "6081737", "6079415", "6073107", "6052482", "6006779", "5988607", "5975361", "5929906", "5698109", "5685485", "5603714", "5537865", "5537492", "5522529", "5511655", "5501975", "5425938", "5408751", "5350304", "5341986", "5337120", "5329892", "5324205", "5322792", "5214729", "5206663", "5201024", "5159533", "5121005", "5100203", "5098276", "5077246", "5074416", "5048026", "4995730", "4973318", "4959604", "4930368", "4899161", "4877210", "4876789", "4859355", "4840101", "4824499", "4821432", "4786776", "4746814", "4745774", "4742087", "4724661", "4722875", "4718578", "4706642", "4704493", "4700476", "4697457", "4686854", "4662609", "4659168", "4637442", "4628560", "4626870", "4558946", "4537123", "4498592", "4440640", "4436836", "4400383", "4375436", "4296919", "4288185", "4052680", "3937768", "3929913", "3925101", "3898322", "3855612"], "score": "900"}, "LIG3_XRCC1": {"Process": ["GO:0006288", "GO:0006297", "GO:0006303", "GO:0006283", "GO:0000724", "GO:0051053", "GO:0010639"], "Function": ["GO:0003909"], "Keyword": ["KW-0234"], "KEGG": ["hsa03410"], "SMART": ["SM00292"], "InterPro": ["IPR001357", "IPR036420"], "Pfam": ["PF16589"], "PMID": ["34102106", "34181949", "32010441", "32046300", "32122376", "32123273", "32123907", "32140717", "32192442", "32228693", "32853828", "30573185", "30755477", "30816207", "30828443", "30923663", "30934991", "31018584", "31031852", "31216714", "31312595", "31329989", "31332353", "31354343", "31357527", "31388331", "31395352", "31500199", "31543887", "31546611", "31596905", "31620167", "31649878", "31656396", "31717816", "31731696", "31784530", "28887667", "29128308", "29159324", "29175754", "29294106", "29306194", "29427345", "29597329", "29621593", "29715291", "29715575", "29734689", "29795387", "29807321", "29886395", "29925418", "29949238", "30013370", "30022792", "30038404", "30079300", "30110897", "30112106", "30137419", "30170830", "30200453", "30225185", "30309213", "30319227", "30362960", "30410680", "30487462", "30568466", "27136939", "27645806", "27723473", "27816326", "27818219", "27978798", "28058462", "28067232", "28110804", "28157503", "28199214", "28232384", "28394191", "28415781", "28471392", "28521333", "28537575", "28610405", "28623091", "28676700", "28690053", "28743242", "28761356", "28829360", "28886188", "28927037", "28930988", "28973450", "28978150", "28978184"], "RCTM": ["HSA-110381"], "NetworkNeighborAL": ["CL:12913"], "PMC": ["8318918", "8294329", "7150588", "7144915", "7144901", "7106853", "7083022", "7072193", "7053129", "7052214", "6988220", "6888283", "6884549", "6862552", "6801703", "6795692", "6791036", "6785058", "6770262", "6759943", "6753488", "6728418", "6723995", "6690395", "6684372", "6684245", "6627457", "6609837", "6591728", "6572741", "6523847", "6517993", "6491353", "6485219", "6435018", "6395731", "6392149", "6321381", "6310039", "6276638", "6226144", "6224243", "6205175", "6182164", "6176703", "6162646", "6129361", "6122073", "6120254", "6089403", "6071673", "6067963", "6067017", "6056477", "6050096", "6039069", "6011341", "6005187", "5991907", "5983701", "5975208", "5975074", "5967321", "5940593", "5929528", "5924528", "5891174", "5854152", "5829641", "5752190", "5693256", "5687089", "5622373", "5620324", "5620290", "5590993", "5588103", "5578207", "5567671", "5558859", "5555526", "5543809", "5526721", "5526237", "5518917", "5492015", "5482622", "5471128", "5436301", "5418118", "5397662", "5371645", "5336464", "5328804", "5315629", "5302417", "5228075", "5124528"], "score": "900"}, "NCBP1_NCBP2": {"Process": ["GO:0008334", "GO:0031442", "GO:0045292", "GO:0098789", "GO:0006369", "GO:0006370", "GO:0006368", "GO:0006446", "GO:0008543", "GO:0016073", "GO:0031047", "GO:0042795", "GO:0000184", "GO:0006406"], "Component": ["GO:0005846", "GO:0005845"], "Function": ["GO:0000340", "GO:0003729"], "Keyword": ["KW-0866", "KW-0943", "KW-0509", "KW-0810", "KW-0508"], "KEGG": ["hsa03015", "hsa03013", "hsa03040"], "PMID": ["33032857", "34232997", "31953406", "32023455", "32210981", "32291289", "32312751", "32960271", "30019807", "30290229", "30312682", "30413416", "30518811", "30692590", "30696000", "30759165", "30785952", "30813388", "30833903", "30842206", "30844430", "31104896", "31480283", "31485080", "31534160", "31618513", "31681199", "31856218", "28837386", "29084344", "29298432", "29478914", "29722158", "29725044", "29768216", "29789535", "29868073", "29982637", "30152752", "30180896", "30186296", "30597859", "27665284", "27677492", "28088948", "28115040", "28167951", "28179391", "28297668", "28444146", "28589942", "28667016", "28829039", "29051543", "29075279", "29244010", "29244865", "29312956", "27259145", "27317694", "27453046", "28050263", "25220680", "25606970", "25658636", "25694514", "25717333", "25742741", "25801414", "25879470", "25995375", "26227967", "26287166", "26308899", "26382858", "26460318", "26493293", "26958918", "24311566", "24335353", "24354960", "24413662", "24497193", "24500206", "24621851", "24679524", "24689873", "24769255", "24782531", "24912481", "24967911", "25013170", "25013175", "25016523", "25104024", "25137142", "25277656", "25313076", "25408845", "23222640"], "RCTM": ["HSA-109688"], "NetworkNeighborAL": ["CL:16817"], "PMC": ["8183498", "7544205", "7263685", "7261793", "7156301", "7067900", "6969169", "6953188", "6946169", "6939996", "6803386", "6769589", "6756072", "6751215", "6675937", "6638471", "6589106", "6505168", "6468904", "6414751", "6414750", "6406327", "6398867", "6388641", "6373903", "6349857", "6337239", "6335076", "6325900", "6214789", "6158494", "6135607", "6122471", "6111844", "6103414", "5972229", "5964205", "5952327", "5934358", "5849534", "5803779", "5779234", "5770337", "5744441", "5731758", "5731504", "5648754", "5641568", "5555490", "5467238", "5437962", "5437961", "5386863", "5383695", "5368414", "5346435", "5253390", "5199203", "5054900", "5027499", "5003815", "4924582", "4921129", "4871600", "4787832", "4737287", "4729855", "4631399", "4595607", "4581285", "4501357", "4458453", "4357720", "4354738", "4324062", "4319847", "4306834", "4232567", "4217471", "4150807", "4150762", "4138027", "4135234", "4132728", "4117793", "4110182", "4072592", "4066777", "4005672", "3988848", "3985668", "3973303", "3951408", "3936765", "3916659", "3901397", "3537908"], "score": "900"}, "MAGOH_EIF4A3": {"Process": ["GO:0000184", "GO:0000398", "GO:0006406", "GO:0006417", "GO:0031124"], "Component": ["GO:0035145", "GO:0071013", "GO:0016607"], "Keyword": ["KW-0866", "KW-0509", "KW-0747", "KW-0810", "KW-0694"], "KEGG": ["hsa03015", "hsa03013", "hsa03040"], "PMID": ["34204574", "30705266", "30728453", "31069274", "31104896", "31379779", "31559909", "31652541", "31816601", "29272451", "29309035", "29330450", "29395044", "29528287", "29561870", "29626148", "29755318", "29791316", "29901772", "29934576", "29972882", "30095066", "30252095", "30388411", "30410025", "30415953", "30426309", "30456350", "30466796", "30526869", "27780844", "28088948", "28115040", "28444146", "28625551", "28726632", "29150525", "29151891", "29158530", "26740584", "26773057", "26773380", "27071691", "27149371", "27221324", "27259145", "27280440", "27459055", "27475226", "27490541", "27618312", "25446649", "25625699", "25866920", "25995375", "26094033", "26382858", "26436458", "24096052", "24190870", "24239855", "24967911", "25013175", "25205763", "25319547", "25476502", "25482894", "23234702", "23270583", "23351378", "23517093", "23721653", "23807439", "21965535", "22182939", "22203037", "22419818", "22664987", "22944195", "23072888", "23084401", "20813532", "21387124", "21596314", "21925383", "22091395", "19690847", "20123736", "20237785", "20364144", "20436455", "20549732", "19033377", "19478851", "19716792", "18066079", "18974867", "19061508", "17375189", "17456004"], "RCTM": ["HSA-109688"], "NetworkNeighborAL": ["CL:14965"], "PMC": ["8234774", "7090800", "6948980", "6932873", "6844070", "6823928", "6675937", "6646474", "6499833", "6461851", "6396682", "6355915", "6328047", "6280879", "6265473", "6239896", "6238541", "6224609", "6175449", "6158501", "6086667", "6015020", "6008592", "5997512", "5960804", "5934489", "5896957", "5862402", "5821459", "5814811", "5803779", "5766523", "5696521", "5679382", "5610545", "5560861", "5437962", "5437961", "5159646", "5156311", "5056125", "5019403", "5000587", "4978704", "4924582", "4918542", "4907506", "4900678", "4858265", "4837945", "4770240", "4770235", "4615724", "4595607", "4501357", "4496676", "4479087", "4449146", "4430455", "4308075", "4299859", "4287977", "4281029", "4281019", "4268817", "4176818", "4150762", "4133823", "4072592", "4021004", "3970730", "3943816", "3817148", "3795964", "3696399", "3553988", "3522173", "3479368", "3338441", "3295189", "3273798", "3196864", "3123134", "3017212", "2922852", "2885933", "2879504", "2860667", "2858279", "2803749", "2752292", "2682485", "2612766", "2607305", "2569588", "1854916", "1810427"], "score": "900"}, "UPF2_UPF3A": {"Process": ["GO:0000184", "GO:0006913", "GO:0051028"], "Function": ["GO:0042162", "GO:0003723"], "Keyword": ["KW-0866", "KW-0694"], "KEGG": ["hsa03015", "hsa03013"], "PMID": ["33132159", "31972957", "32079193", "32086363", "32117919", "32156817", "30317392", "30593864", "30857327", "30948457", "31065034", "31091556", "31135339", "31252377", "31368494", "31619318", "28948974", "29121514", "29122854", "29223924", "29253221", "29272451", "29330450", "29334995", "29358370", "29358398", "29382845", "29395044", "29514868", "29528287", "29626148", "29755318", "29760421", "29903866", "29916018", "29954456", "29983000", "30228267", "30275269", "30337940", "30345031", "30410025", "30410853", "30452463", "30455313", "30459790", "30463309", "30520724", "30544736", "27193249", "27425147", "28062855", "28115040", "28209632", "28277935", "28314893", "28402567", "28444146", "28503708", "28533900", "28536849", "28539829", "28541562", "28609697", "28634159", "28726632", "28874147", "28899899", "28981723", "29084568", "29141666", "29192227", "29312371", "29333258", "26655495", "26740584", "26759305", "26841701", "26927155", "26934103", "27007901", "27040500", "27045817", "27071691", "27149371", "27259145", "27438915", "27490541", "27577684", "27746786", "28008922", "25354681", "25429978", "25446649", "25452588", "25709093", "25770585", "25808464", "25820233", "25866920"], "RCTM": ["HSA-1266738"], "NetworkNeighborAL": ["CL:15298"], "PMC": ["7145493", "7073686", "7072976", "7064760", "7019016", "6941761", "6689270", "6600044", "6570525", "6549022", "6530642", "6504953", "6498147", "6466074", "6420912", "6396682", "6387845", "6315869", "6304956", "6300357", "6277124", "6275000", "6232500", "6217844", "6213285", "6180196", "6173133", "6143633", "6063230", "6054806", "6022449", "6008592", "5997512", "5934489", "5896957", "5881031", "5869107", "5869067", "5829565", "5828884", "5819453", "5819436", "5814811", "5803779", "5789848", "5769327", "5766523", "5765348", "5749124", "5737393", "5732267", "5711472", "5709506", "5688624", "5683946", "5668330", "5663052", "5641913", "5586017", "5560861", "5560793", "5501912", "5499736", "5499549", "5441173", "5437961", "5437625", "5397192", "5393182", "5196439", "5179306", "5123867", "5116004", "5056125", "5040709", "5031192", "5006051", "5000587", "4924582", "4924570", "4858265", "4826573", "4810248", "4807384", "4774922", "4770235", "4744113", "4743010", "4711019", "4496676", "4475398", "4454373", "4430455", "4375787", "4358841", "4304730", "4288159"], "score": "900"}, "EFNA3_EPHA1": {"Process": ["GO:0048013", "GO:0018108", "GO:0045765", "GO:0000904", "GO:0032989", "GO:0051345"], "Function": ["GO:0005005"], "KEGG": ["hsa04360"], "PMID": ["32322884", "33977106", "31814004", "32076005", "32164226", "33099474", "30916472", "30950395", "31333644", "31427645", "31469726", "31548390", "31589243", "29432452", "29437637", "29456630", "29487505", "29618973", "29789418", "29793020", "29941036", "30106032", "30231063", "28147272", "28197551", "28423606", "28427223", "28894610", "25468180", "26587807", "26870995", "26941654", "27446912", "27518800", "27533087", "27756445", "27941840", "24488013", "24933439", "25023702", "25258252", "25281279", "25292427", "25367067", "25616113", "25623065", "25746458", "25879388", "26106609", "26212263", "26232493", "26441306", "26565750", "26644518", "24381199", "24658113", "24999452", "25027113", "25050377", "25100946", "25268696", "25420155", "25451192", "23047495", "23165658", "23190894", "23274893", "23308246", "23696734", "23738943", "23826201", "24103058", "24123398", "24180698", "24348920", "22040912", "22044886", "22147308", "22243746", "22247258", "22363788", "22449939", "22792496", "22807579", "22866899", "23319347", "21193391", "21557389", "21559471", "21603973", "21672356", "21795402", "19786129", "20014408", "20179713", "20473036", "20677833", "20711492", "18761422", "19145251"], "RCTM": ["HSA-1266738"], "NetworkNeighborAL": ["CL:420"], "PMC": ["8087473", "7737162", "7675649", "7084435", "7068116", "7031270", "6993872", "6789926", "6735946", "6700147", "6680248", "6620610", "6506164", "6450669", "6145529", "6108204", "6050079", "6019728", "5895942", "5871686", "5825162", "5816945", "5795627", "5574313", "5444747", "5410341", "5346325", "5312387", "5300889", "5292598", "5150255", "5008291", "4982633", "4955956", "4914952", "4861043", "4860152", "4763095", "4722872", "4692061", "4674275", "4625027", "4497816", "4496193", "4461725", "4439390", "4433287", "4405375", "4390541", "4388660", "4382445", "4367244", "4293301", "4273976", "4250266", "4242616", "4234705", "4228238", "4149234", "4119862", "4103172", "4094879", "4064453", "3962387", "3947455", "3857839", "3720259", "3694955", "3684256", "3656109", "3631567", "3609598", "3580575", "3572266", "3570705", "3538581", "3438283", "3390141", "3325141", "3306660", "3288406", "3288332", "3282790", "3259535", "3240726", "3216482", "3172274", "3108796", "3084771", "3059010", "2958617", "2932750", "2921274", "2919842", "2818219", "2815134", "2622716"], "score": "900"}, "FANCG_FANCF": {"Process": ["GO:0036297"], "Component": ["GO:0043240"], "Keyword": ["KW-0923", "KW-0234"], "KEGG": ["hsa03460"], "PMID": ["33960719", "32002546", "32025012", "32110280", "32235514", "30357367", "30878356", "30881493", "30949167", "31219578", "31266445", "31288759", "31452757", "31598158", "31721781", "29098742", "29193904", "29423082", "29459202", "29467487", "29719599", "30022024", "30057198", "30061624", "30094075", "30200453", "30540754", "30713837", "27760710", "27870251", "27986592", "28215707", "28440412", "28440438", "28535027", "28541631", "28558075", "28636932", "28678401", "28816792", "29100324", "26490168", "26590883", "26603260", "26841305", "26843614", "26928463", "27013901", "27121516", "27279728", "27377885", "27595121", "27883081", "28058110", "25243787", "25622253", "25795124", "25799058", "25827349", "25885250", "25953249", "26033879", "26064523", "26085575", "26119737", "26140431", "26149689", "26194820", "26385365", "26385482", "26430909", "26466335", "26512453", "26593718", "26596371", "26740942", "26962299", "23890415", "24345874", "24397476", "24531842", "24676280", "24746645", "24867690", "24905007", "24910428", "25010009", "25051366", "25168418", "25414354", "25455269", "23268537", "23333482", "23613520", "23620800", "23698467", "23723247", "23889587", "24003026", "24155758"], "RCTM": ["HSA-6783310"], "NetworkNeighborAL": ["CL:12706"], "PMC": ["7226125", "7158112", "7102982", "7042149", "7025897", "7021232", "6853288", "6775511", "6698648", "6676647", "6617641", "6604281", "6438155", "6403512", "6346677", "6328202", "6323970", "6162646", "6097932", "6069914", "6065423", "6054796", "6052092", "6035152", "5915066", "5853120", "5823675", "5790499", "5772896", "5762269", "5652718", "5586398", "5538132", "5488462", "5447142", "5436159", "5415080", "5391297", "5325763", "5299470", "5266791", "5167996", "5121645", "5045679", "5006624", "4932714", "4898443", "4891053", "4859127", "4834270", "4833600", "4798261", "4765521", "4694132", "4688103", "4657327", "4644232", "4605623", "4592014", "4575453", "4575447", "4550815", "4546938", "4543658", "4526773", "4497947", "4462002", "4438458", "4408609", "4407816", "4370504", "4369322", "4358908", "4346841", "4289462", "4267625", "4254647", "4171633", "4157997", "4144829", "4091704", "4090730", "4051986", "4051845", "3970166", "3968024", "3932970", "3930339", "3905867", "3851925", "3800725", "3737553", "3732194", "3668494", "3661751", "3631253", "3529337"], "score": "900"}, "UPF3A_UPF2": {"Process": ["GO:0000184", "GO:0006913", "GO:0051028"], "Function": ["GO:0042162", "GO:0003723"], "Keyword": ["KW-0866", "KW-0694"], "KEGG": ["hsa03015", "hsa03013"], "PMID": ["33132159", "31972957", "32079193", "32086363", "32117919", "32156817", "30317392", "30593864", "30857327", "30948457", "31065034", "31091556", "31135339", "31252377", "31368494", "31619318", "28948974", "29121514", "29122854", "29223924", "29253221", "29272451", "29330450", "29334995", "29358370", "29358398", "29382845", "29395044", "29514868", "29528287", "29626148", "29755318", "29760421", "29903866", "29916018", "29954456", "29983000", "30228267", "30275269", "30337940", "30345031", "30410025", "30410853", "30452463", "30455313", "30459790", "30463309", "30520724", "30544736", "27193249", "27425147", "28062855", "28115040", "28209632", "28277935", "28314893", "28402567", "28444146", "28503708", "28533900", "28536849", "28539829", "28541562", "28609697", "28634159", "28726632", "28874147", "28899899", "28981723", "29084568", "29141666", "29192227", "29312371", "29333258", "26655495", "26740584", "26759305", "26841701", "26927155", "26934103", "27007901", "27040500", "27045817", "27071691", "27149371", "27259145", "27438915", "27490541", "27577684", "27746786", "28008922", "25354681", "25429978", "25446649", "25452588", "25709093", "25770585", "25808464", "25820233", "25866920"], "RCTM": ["HSA-1266738"], "NetworkNeighborAL": ["CL:15298"], "PMC": ["7145493", "7073686", "7072976", "7064760", "7019016", "6941761", "6689270", "6600044", "6570525", "6549022", "6530642", "6504953", "6498147", "6466074", "6420912", "6396682", "6387845", "6315869", "6304956", "6300357", "6277124", "6275000", "6232500", "6217844", "6213285", "6180196", "6173133", "6143633", "6063230", "6054806", "6022449", "6008592", "5997512", "5934489", "5896957", "5881031", "5869107", "5869067", "5829565", "5828884", "5819453", "5819436", "5814811", "5803779", "5789848", "5769327", "5766523", "5765348", "5749124", "5737393", "5732267", "5711472", "5709506", "5688624", "5683946", "5668330", "5663052", "5641913", "5586017", "5560861", "5560793", "5501912", "5499736", "5499549", "5441173", "5437961", "5437625", "5397192", "5393182", "5196439", "5179306", "5123867", "5116004", "5056125", "5040709", "5031192", "5006051", "5000587", "4924582", "4924570", "4858265", "4826573", "4810248", "4807384", "4774922", "4770235", "4744113", "4743010", "4711019", "4496676", "4475398", "4454373", "4430455", "4375787", "4358841", "4304730", "4288159"], "score": "900"}, "ATG101_ATG13": {"Process": ["GO:0000045", "GO:0016241"], "Component": ["GO:0000407", "GO:0005789", "GO:0098827"], "Keyword": ["KW-0072"], "KEGG": ["hsa04136", "hsa04211", "hsa04140"], "PMID": ["33988678", "31208283", "31733992", "31774219", "31908569", "31933109", "31937766", "31959741", "31969156", "31974400", "32011652", "32015340", "32050846", "32094323", "32134989", "32150901", "32195258", "32232004", "32244996", "32258042", "32266060", "32274388", "32516362", "29626651", "30430746", "30475080", "30475087", "30507082", "30570140", "30625316", "30669939", "30676840", "30683843", "30827897", "30832324", "30853402", "30871000", "30872707", "30933966", "30979586", "30995935", "30999666", "31001531", "31051160", "31083536", "31100386", "31108943", "31116513", "31153462", "31205933", "31214022", "31270922", "31275110", "31285472", "31291454", "31295858", "31307584", "31341537", "31351898", "31353311", "31378785", "31379911", "31391206", "31408960", "31434275", "31525236", "31541080", "31554253", "31555306", "31557936", "31563390", "31569540", "31632106", "31635099", "31641108", "31776979", "31920513", "31950044", "31998652", "32269837", "28382869", "28513333", "28734771", "28766957", "29044928", "29151277", "29166823", "29173006", "29344647", "29348566", "29370693", "29449364", "29453315", "29457143", "29484365", "29497356", "29510589", "29545557", "29578531", "29643976"], "RCTM": ["HSA-1632852"], "NetworkNeighborAL": ["CL:2977"], "PMC": ["7337493", "7141786", "7139652", "7139292", "7138202", "7136756", "7104325", "7102577", "7101016", "7093328", "7082396", "7079120", "7065261", "7058311", "7054748", "7051146", "7040005", "7028810", "6997396", "6978335", "6975070", "6971721", "6971691", "6971022", "6966767", "6964153", "6959235", "6948295", "6940497", "6928047", "6907693", "6859904", "6843293", "6826502", "6826429", "6826381", "6805898", "6792943", "6772018", "6762199", "6754511", "6739445", "6736072", "6722239", "6721626", "6719199", "6714170", "6712435", "6680050", "6678153", "6668344", "6652269", "6614365", "6598861", "6594416", "6589265", "6562811", "6554699", "6550554", "6550542", "6539256", "6530247", "6526873", "6526867", "6514605", "6477152", "6471960", "6468724", "6466346", "6459555", "6456670", "6418312", "6351830", "6347612", "6326162", "6275422", "6251055", "6207777", "6170747", "6070014", "6070006", "5947125", "5932254", "5902195", "5874525", "5854693", "5846666", "5836993", "5833692", "5831833", "5819359", "5818460", "5810588", "5810242", "5792713", "5788706", "5775937"], "score": "900"}, "EFNA1_EPHA4": {"Process": ["GO:1902004", "GO:1902961", "GO:0061001", "GO:0061098", "GO:1903051", "GO:0048013", "GO:0010977", "GO:0050770", "GO:0050821", "GO:0007411", "GO:0043410", "GO:0035239", "GO:0016477", "GO:0007155", "GO:0048585", "GO:0009888"], "Function": ["GO:0046875"], "KEGG": ["hsa04360"], "PMID": ["33977106", "34147584", "31814004", "31979096", "31988455", "32076005", "32104234", "32116646", "32165640", "33099474", "29716431", "30238980", "30819650", "30871240", "31064838", "31316328", "31333644", "31484920", "31548390", "31577226", "31728242", "31798398", "29350423", "29369779", "29456630", "29470068", "29581239", "29706868", "29731254", "29743517", "29793020", "29941036", "29954063", "30031105", "30061574", "30075851", "30106032", "30110533", "30186497", "30222105", "30343150", "30374292", "30459552", "27650955", "28095646", "28322822", "28361715", "28423606", "28487392", "28648759", "28686668", "28747680", "28835755", "28851287", "28947862", "29114064", "29208002", "26371183", "26587807", "26807783", "26833123", "26870995", "26923183", "27092247", "27350048", "27385333", "27405707", "27446912", "27467069", "27533087", "27597758", "27756445", "27796283", "27811149", "27903606", "24917483", "24933439", "25023702", "25258252", "25292427", "25542448", "25623065", "25669884", "25713296", "25944917", "25978062", "25993310", "26024354", "26096733", "26106609", "26165155", "26354550", "26384852", "26565750", "26779014", "23713780", "23944363", "24103789", "24478383", "24495444"], "RCTM": ["HSA-1266738"], "NetworkNeighborAL": ["CL:423"], "PMC": ["8087473", "7675649", "7082224", "7074403", "7068116", "7067772", "7031270", "7027147", "7026009", "7001656", "6863774", "6827877", "6789926", "6774734", "6726628", "6680248", "6620610", "6610326", "6597003", "6506823", "6468443", "6457248", "6456402", "6407618", "6361532", "6232380", "6196289", "6192698", "6167191", "6159941", "6127455", "6122430", "6108204", "6073792", "6065374", "6019728", "5987257", "5966337", "5955724", "5943255", "5907794", "5906525", "5795627", "5718072", "5716044", "5592818", "5590650", "5576293", "5556610", "5554726", "5548618", "5544567", "5529513", "5501605", "5453246", "5410341", "5374707", "5346325", "5312387", "5290221", "5146997", "5095516", "5021091", "5008291", "5007095", "4983719", "4965112", "4955956", "4942821", "4924994", "4924380", "4914952", "4873477", "4860152", "4851260", "4821289", "4722872", "4701947", "4619135", "4568937", "4515144", "4510980", "4496283", "4461725", "4449203", "4439037", "4433105", "4388660", "4381338", "4367244", "4355085", "4293301", "4263682", "4234705", "4234387", "4026543", "3949358"], "score": "900"}, "DKC1_NHP2": {"Process": ["GO:0031118", "GO:0031120", "GO:0007004"], "Component": ["GO:0031429", "GO:0072589", "GO:0090661"], "Function": ["GO:0034513", "GO:0070034"], "Keyword": ["KW-1011", "KW-0690", "KW-0698", "KW-0687", "KW-0694", "KW-1017", "KW-0832", "KW-0225"], "KEGG": ["hsa03008"], "PMID": ["33823543", "33852194", "34095104", "31985013", "32023455", "32040538", "32046192", "32111002", "32121056", "32184670", "32554502", "30414851", "30445409", "30626097", "30650660", "30654521", "30728146", "30759234", "30862090", "30884806", "30931479", "30936423", "30975897", "30995915", "31080456", "31157162", "31261825", "31338327", "31404068", "31409344", "31412274", "31477730", "31624306", "31664887", "31754622", "31911897", "31998853", "28869095", "29055871", "29177505", "29331736", "29335375", "29364142", "29386295", "29415465", "29422501", "29463756", "29473035", "29494516", "29514627", "29526163", "29614790", "29695869", "29696773", "29734785", "29742735", "29751586", "29777397", "29801475", "29804726", "29874862", "29880782", "29880812", "30042329", "30115091", "30132373", "30189661", "30190724", "30270279", "30323192", "30356013", "30575725", "30577491", "27715451", "27824607", "27870251", "27911188", "27935277", "27943637", "27979878", "28096526", "28115275", "28141967", "28183782", "28264499", "28289249", "28301767", "28330934", "28392905", "28402503", "28424414", "28572264", "28666010", "28672870", "28808137", "28860499", "28872587", "29042480", "29104216", "29143804"], "RCTM": ["HSA-157579"], "NetworkNeighborAL": ["CL:14879"], "PMC": ["8170401", "8096250", "7334496", "7156301", "7140444", "7139734", "7072173", "7064280", "7010302", "6978555", "6938241", "6914764", "6856494", "6797769", "6718413", "6693222", "6690549", "6651453", "6629867", "6601215", "6547437", "6533802", "6497742", "6471801", "6470499", "6466398", "6458519", "6443650", "6429320", "6428664", "6412121", "6401265", "6356700", "6356554", "6356271", "6315592", "6305847", "6303318", "6225148", "6223129", "6189109", "6164854", "6115505", "6104605", "6097299", "6061425", "6035054", "6027130", "6023024", "5992219", "5992073", "5979469", "5977181", "5977108", "5970516", "5959423", "5905299", "5889327", "5877993", "5867855", "5855700", "5855555", "5850744", "5846307", "5842585", "5841586", "5812681", "5809436", "5805788", "5784057", "5778458", "5762389", "5742481", "5724185", "5713237", "5704214", "5699541", "5697784", "5650655", "5615352", "5612246", "5589191", "5579187", "5537652", "5519232", "5508521", "5499762", "5493334", "5484030", "5423755", "5421942", "5418098", "5411683", "5384180", "5378970", "5376709", "5299470"], "score": "900"}, "DFFA_DFFB": {"Process": ["GO:0006309"], "Component": ["GO:0000790"], "Function": ["GO:0019904"], "Keyword": ["KW-0053"], "KEGG": ["hsa04210"], "InterPro": ["IPR003508"], "Pfam": ["PF02017"], "PMID": ["32209729", "32269629", "30506628", "30799275", "30871156", "30978697", "31105939", "31117231", "31118772", "31118798", "31249651", "31398327", "31450613", "31579616", "31662585", "28914671", "29416781", "29649994", "29653556", "29848383", "29914565", "29920288", "29992112", "30042883", "30051673", "30197877", "30197883", "30393479", "30424790", "30514321", "30546036", "30631746", "30645441", "27194299", "27697478", "27826146", "27865056", "28103323", "28276808", "28299189", "28351128", "28498386", "28539829", "28613269", "28635648", "28642032", "28652364", "28877255", "28959267", "29075126", "29091952", "29104726", "29206147", "29234126", "29240809", "29245990", "30450492", "30647666", "26954545", "27048913", "27054028", "27173526", "27175635", "27230693", "27231526", "27322243", "27471679", "27513743", "27721610", "27746842", "27803777", "27934965", "28097098", "28101160", "28326275", "25293493", "25359904", "25446601", "25488366", "25702873", "25879289", "25883535", "26019688", "26106156", "26112839", "26151733", "26273603", "26369358", "26385498", "26388933", "26404759", "26415532", "26500452", "26528972", "26529233", "26545730", "26609809", "26648189", "26655912", "27462404"], "RCTM": ["HSA-109581"], "NetworkNeighborAL": ["CL:2839"], "PMC": ["7138551", "7115064", "6939866", "6818746", "6766366", "6747454", "6567134", "6556269", "6510712", "6501471", "6500435", "6499443", "6468517", "6460928", "6411484", "6361675", "6305059", "6296619", "6292858", "6278157", "6234698", "6209718", "6165671", "6152668", "6128407", "6120400", "6087673", "6057467", "6054037", "6035304", "6006577", "5977543", "5899339", "5898073", "5857356", "5788649", "5750636", "5736399", "5730680", "5730196", "5727156", "5725032", "5665540", "5653411", "5632457", "5609795", "5603737", "5587290", "5514754", "5493036", "5489816", "5441173", "5368103", "5345525", "5310529", "5245865", "5228319", "5225149", "5215968", "5146659", "5125891", "5080420", "5063744", "5051293", "4988325", "4981357", "4943942", "4926486", "4918520", "4902477", "4882748", "4880972", "4851313", "4823827", "4822268", "4785602", "4755750", "4683402", "4665153", "4661802", "4661094", "4652781", "4636758", "4618344", "4587585", "4585883", "4581805", "4575463", "4572601", "4529898", "4510718", "4500269", "4446063", "4400865", "4399419", "4352766"], "score": "900"}, "NLGN4X_NRXN1": {"Process": ["GO:0007158", "GO:0071625", "GO:0097104", "GO:0097105", "GO:0098815", "GO:0035176", "GO:0051705", "GO:0021549", "GO:0099504", "GO:0007612", "GO:0030534", "GO:0030182", "GO:0048585"], "Component": ["GO:0097060", "GO:0009986", "GO:0036477", "GO:0043005"], "Function": ["GO:0050839"], "Keyword": ["KW-0130", "KW-0770"], "KEGG": ["hsa04514"], "PMID": ["33268543", "33818307", "32033586", "33355091", "30655503", "30675382", "30813406", "30831539", "30988517", "31088981", "31119867", "31139237", "31161682", "31185809", "31239270", "31354434", "31440054", "31443560", "31481894", "31523359", "31623367", "31658245", "31703095", "32047448", "29028156", "29229842", "29278843", "29375819", "29386063", "29424692", "29503438", "29545546", "29622757", "29724786", "29740280", "29744390", "29749250", "29777576", "29859117", "29914620", "29951185", "30046996", "30100184", "30262834", "30271887", "30281617", "30568575", "30627085", "27453545", "27646161", "28013231", "28033531", "28045486", "28114293", "28128356", "28281572", "28358038", "28584888", "28604739", "28633494", "28641112", "28817804", "28841651", "28948087", "28993790", "29123130", "29230184", "29244827", "30854511", "31435502", "25778475", "26152839", "26235839", "26403076", "26582923", "26621873", "26655799", "26733386", "26742492", "26840228", "26903887", "26990357", "27133257", "27305922", "27333343", "27452274", "27456313", "27480506", "27483382", "27500400", "27601976", "27608760", "27626693", "27694994", "27782075", "27805570", "27812321", "27905548", "27920664", "28116168"], "RCTM": ["HSA-112316"], "NetworkNeighborAL": ["CL:8523"], "PMC": ["7821862", "7758064", "7007694", "6997554", "6839842", "6837583", "6827020", "6747153", "6737430", "6730649", "6709880", "6698222", "6690237", "6666375", "6635554", "6606367", "6597757", "6592730", "6550041", "6535231", "6530139", "6465354", "6442683", "6407886", "6406800", "6341098", "6336863", "6309163", "6290346", "6173057", "6169859", "6160412", "6134338", "6051187", "6038047", "6035049", "6011246", "6008053", "5992363", "5987923", "5984814", "5928253", "5904730", "5835496", "5826289", "5825275", "5825258", "5814248", "5793422", "5777026", "5760969", "5745067", "5731757", "5711828", "5693718", "5680308", "5654756", "5622537", "5607556", "5591954", "5571902", "5563082", "5472790", "5372175", "5356583", "5345089", "5323274", "5316339", "5269675", "5253122", "5243172", "5223035", "5131284", "5118467", "5116923", "5104192", "5098909", "5095804", "5085789", "5071332", "5059407", "5025346", "5022076", "4994475", "4976983", "4959012", "4859786", "4803616", "4803542", "4797272", "4775274", "4747159", "4746269", "4707821", "4705475", "4573762"], "score": "900"}, "NLGN4X_NLGN3": {"Process": ["GO:0007158", "GO:0048488", "GO:0071625", "GO:0090394", "GO:0097104", "GO:0097105", "GO:0035176", "GO:0051705", "GO:0007612", "GO:0030534", "GO:0048589", "GO:0098657", "GO:0007417", "GO:0030182"], "Component": ["GO:0098983", "GO:0098985", "GO:0089717", "GO:0045211", "GO:0009986", "GO:0005887"], "Function": ["GO:0042043", "GO:0097110", "GO:0052689", "GO:0050839"], "Keyword": ["KW-1270", "KW-1269", "KW-0770", "KW-0130"], "KEGG": ["hsa04514"], "InterPro": ["IPR000460", "IPR002018", "IPR019819", "IPR029058"], "Pfam": ["PF00135", "PF07859"], "PMID": ["32033586", "32182969", "32381505", "32848696", "33355091", "30664619", "30675382", "30813406", "30831539", "30842805", "30871690", "30988517", "31097624", "31119867", "31161682", "31185809", "31239270", "31413321", "31438473", "31443560", "31481894", "31534222", "31623367", "31703095", "31743397", "29028156", "29151244", "29278843", "29339486", "29375819", "29503438", "29504047", "29545546", "29622757", "29628509", "29696803", "29724786", "29740280", "29744390", "29777576", "29859117", "29939863", "29951185", "30226572", "30231918", "30242134", "30271887", "30337860", "30443311", "30455458", "30463616", "30568575", "30627085", "26781567", "27009683", "27743928", "27865048", "27992373", "28033531", "28128356", "28215832", "28263302", "28266556", "28358038", "28361047", "28385162", "28468253", "28577430", "28584888", "28604739", "28641112", "28817804", "28834584", "28841651", "28880200", "28948087", "28959975", "29123130", "29230184", "29238291", "29244827", "25778475", "26235839", "26403076", "26582923", "26621873", "26733386", "26742492", "26882036", "26909029", "27133257", "27305922", "27333343", "27452274", "27480506", "27481563", "27483382", "27500400", "27782075", "27795858"], "RCTM": ["HSA-112316"], "NetworkNeighborAL": ["CL:8523"], "PMC": ["7758064", "7431521", "7307194", "7139720", "7038898", "7007694", "6894010", "6839842", "6827020", "6747505", "6747153", "6730649", "6709880", "6698908", "6698222", "6694127", "6606367", "6597757", "6592730", "6553570", "6477922", "6465354", "6442683", "6406800", "6397804", "6341103", "6341098", "6309163", "6290346", "6261686", "6247619", "6220561", "6192781", "6187130", "6180283", "6146600", "6134338", "6051187", "6049830", "6011246", "5992363", "5987923", "5984814", "5938054", "5928253", "5904730", "5891832", "5835496", "5825275", "5825258", "5814248", "5798379", "5792317", "5763335", "5760969", "5745067", "5731757", "5712676", "5711828", "5693718", "5680308", "5618565", "5607556", "5571902", "5563082", "5554730", "5501701", "5483185", "5472790", "5454854", "5384041", "5372175", "5354807", "5350147", "5339871", "5316339", "5269675", "5116923", "5095804", "5085789", "5067329", "5022076", "4983264", "4976983", "4969621", "4959012", "4955643", "4872436", "4859786", "4803542", "4797272", "4775274", "4754415", "4747159", "4705475", "4573762"], "score": "900"}, "CYBB_NCF4": {"Process": ["GO:0045730", "GO:0048010"], "Component": ["GO:0043020", "GO:0045335", "GO:0005794", "GO:0031984", "GO:0098805"], "Keyword": ["KW-0161"], "KEGG": ["hsa05140", "hsa04670", "hsa04145"], "PMID": ["33490645", "33746979", "31774629", "31875663", "31936265", "31952230", "32021375", "32049633", "32054075", "32069893", "32069961", "32070016", "32089701", "32123237", "32165681", "32181166", "32181279", "32193146", "32209725", "32231583", "32245826", "32256498", "32264971", "32265890", "32524254", "30075154", "30264912", "30270440", "30298191", "30312704", "30334629", "30338885", "30419637", "30506560", "30535505", "30580571", "30593537", "30612035", "30630937", "30632295", "30665935", "30671372", "30676840", "30696065", "30709874", "30716179", "30736383", "30737851", "30748017", "30753544", "30761130", "30761141", "30761998", "30769160", "30781949", "30801870", "30804804", "30820289", "30837998", "30841544", "30841788", "30857220", "30891045", "30897521", "30907890", "30914513", "30943405", "30984416", "30984725", "31008572", "31041287", "31053739", "31068904", "31096551", "31134093", "31139195", "31159366", "31172380", "31178179", "31178954", "31201114", "31212769", "31244832", "31258517", "31262031", "31277234", "31291578", "31308397", "31325723", "31330481", "31333817", "31334134", "31336616", "31336709", "31349119", "31382355", "31392129", "31412082", "31428618", "31438970"], "RCTM": ["HSA-1222556"], "NetworkNeighborAL": ["CL:5112"], "PMC": ["7973097", "7806786", "7263671", "7140348", "7138591", "7105610", "7090021", "7082810", "7078552", "7077645", "7077254", "7076524", "7072856", "7067850", "7063432", "7057894", "7053237", "7051960", "7039582", "7026706", "7022445", "7019964", "6954080", "6942488", "6939690", "6935359", "6931909", "6859534", "6857786", "6850071", "6733263", "6709923", "6704685", "6696313", "6688861", "6688526", "6682495", "6680802", "6678498", "6678477", "6669319", "6658998", "6651464", "6639650", "6638578", "6629656", "6627996", "6617681", "6616152", "6611758", "6607515", "6600376", "6593456", "6589725", "6588456", "6587667", "6587556", "6585431", "6581000", "6566262", "6548897", "6538292", "6527740", "6526873", "6519284", "6517494", "6515694", "6501144", "6491694", "6490677", "6482805", "6466559", "6455010", "6447646", "6442368", "6438774", "6437057", "6435978", "6429160", "6412949", "6411640", "6406560", "6404502", "6389648", "6388514", "6378556", "6371741", "6362261", "6361786", "6361014", "6358521", "6354601", "6344286", "6333591", "6319320", "6317692"], "score": "900"}, "DFFB_DFFA": {"Process": ["GO:0006309"], "Component": ["GO:0000790"], "Function": ["GO:0019904"], "Keyword": ["KW-0053"], "KEGG": ["hsa04210"], "InterPro": ["IPR003508"], "Pfam": ["PF02017"], "PMID": ["32209729", "32269629", "30506628", "30799275", "30871156", "30978697", "31105939", "31117231", "31118772", "31118798", "31249651", "31398327", "31450613", "31579616", "31662585", "28914671", "29416781", "29649994", "29653556", "29848383", "29914565", "29920288", "29992112", "30042883", "30051673", "30197877", "30197883", "30393479", "30424790", "30514321", "30546036", "30631746", "30645441", "27194299", "27697478", "27826146", "27865056", "28103323", "28276808", "28299189", "28351128", "28498386", "28539829", "28613269", "28635648", "28642032", "28652364", "28877255", "28959267", "29075126", "29091952", "29104726", "29206147", "29234126", "29240809", "29245990", "30450492", "30647666", "26954545", "27048913", "27054028", "27173526", "27175635", "27230693", "27231526", "27322243", "27471679", "27513743", "27721610", "27746842", "27803777", "27934965", "28097098", "28101160", "28326275", "25293493", "25359904", "25446601", "25488366", "25702873", "25879289", "25883535", "26019688", "26106156", "26112839", "26151733", "26273603", "26369358", "26385498", "26388933", "26404759", "26415532", "26500452", "26528972", "26529233", "26545730", "26609809", "26648189", "26655912", "27462404"], "RCTM": ["HSA-109581"], "NetworkNeighborAL": ["CL:2839"], "PMC": ["7138551", "7115064", "6939866", "6818746", "6766366", "6747454", "6567134", "6556269", "6510712", "6501471", "6500435", "6499443", "6468517", "6460928", "6411484", "6361675", "6305059", "6296619", "6292858", "6278157", "6234698", "6209718", "6165671", "6152668", "6128407", "6120400", "6087673", "6057467", "6054037", "6035304", "6006577", "5977543", "5899339", "5898073", "5857356", "5788649", "5750636", "5736399", "5730680", "5730196", "5727156", "5725032", "5665540", "5653411", "5632457", "5609795", "5603737", "5587290", "5514754", "5493036", "5489816", "5441173", "5368103", "5345525", "5310529", "5245865", "5228319", "5225149", "5215968", "5146659", "5125891", "5080420", "5063744", "5051293", "4988325", "4981357", "4943942", "4926486", "4918520", "4902477", "4882748", "4880972", "4851313", "4823827", "4822268", "4785602", "4755750", "4683402", "4665153", "4661802", "4661094", "4652781", "4636758", "4618344", "4587585", "4585883", "4581805", "4575463", "4572601", "4529898", "4510718", "4500269", "4446063", "4400865", "4399419", "4352766"], "score": "900"}, "VPS28_TSG101": {"Process": ["GO:2000397", "GO:0039702", "GO:0043162", "GO:0036258", "GO:0007034", "GO:0016236", "GO:0016197", "GO:0031400", "GO:0015031"], "Component": ["GO:0000813", "GO:0031902", "GO:0005769"], "Function": ["GO:0043130"], "Keyword": ["KW-0653", "KW-0967"], "KEGG": ["hsa04144"], "InterPro": ["IPR037202"], "PMID": ["33503978", "32132561", "32184257", "32233169", "32424346", "29953921", "30809208", "30904587", "31172941", "31427986", "28797838", "29046462", "29619297", "30190330", "30596802", "30619408", "27689411", "27703243", "28715971", "28955033", "26787452", "26811492", "26929449", "27096867", "27115345", "27203423", "27252853", "27350027", "27432944", "27548432", "27587583", "25501366", "25588841", "25676218", "25704823", "26120351", "26161868", "26268989", "26304749", "26431433", "24456136", "24614091", "24641493", "24675878", "24718108", "24763736", "24800676", "25166276", "25429432", "23035643", "23322906", "23644887", "23895345", "23924735", "24034610", "24237697", "24385929", "22010978", "22361144", "22404994", "22405001", "22438674", "22479182", "22479596", "22579254", "22764087", "22918958", "23336026", "21270402", "21596998", "21666754", "21688204", "21722280", "21757351", "21762798", "22135362", "22144692", "22162134", "22639582", "20028738", "20379744", "20448139", "20508821", "20588296", "20654576", "20975941", "21070952", "19266078", "19380877", "19523902", "19560911", "19560990", "20012526", "18077552", "18267010", "18545684", "18644437", "18758472", "17135292", "17408486"], "RCTM": ["HSA-162587"], "NetworkNeighborAL": ["CL:19733"], "PMC": ["7865452", "7339825", "7110583", "7106268", "7105407", "7078486", "7055211", "6941200", "6687847", "6592687", "6379464", "6329560", "6299029", "6195633", "6195420", "5827100", "5803488", "5730794", "5648041", "5617834", "5503110", "5351733", "5198518", "5137434", "4986534", "4888484", "4884989", "4874542", "4868542", "4848597", "4772496", "4737550", "4592276", "4548257", "4535389", "4498813", "4480923", "4420031", "4381963", "4337976", "4327575", "4327388", "4310745", "4309384", "4284674", "4148229", "4059258", "4036545", "3999190", "3981749", "3967960", "3948859", "3904747", "3887624", "3887559", "3873229", "3819203", "3751857", "3676800", "3572543", "3541323", "3469520", "3413232", "3355721", "3316634", "3315493", "3314968", "3314914", "3310363", "3294072", "3252797", "3244986", "3241730", "3241719", "3209484", "3171646", "3139153", "3124085", "3111319", "3110670", "2958808", "2922035", "2881412", "2875786", "2872012", "2815564", "2755045", "2700381", "2699623", "2646141", "2597715", "2398785", "2262066", "2230581", "1896000", "1783790"], "score": "900"}, "EPHA3_EFNA5": {"Process": ["GO:0048013", "GO:0051893", "GO:1903391", "GO:0070507", "GO:0010976", "GO:0032956", "GO:0061564", "GO:0043087", "GO:0071396", "GO:0051129", "GO:0060341", "GO:0032880", "GO:1901701", "GO:0040011", "GO:0006928", "GO:0051049"], "KEGG": ["hsa04360"], "PMID": ["33977106", "31988455", "32211330", "29360434", "30958616", "30980212", "31087543", "31484920", "31597102", "29351356", "29618973", "29619874", "29670169", "29743517", "29941036", "30343150", "30356641", "30562956", "27865768", "28169277", "28197551", "28322188", "28338017", "28386219", "28415715", "28614915", "28648759", "28722651", "28924206", "29207951", "26587807", "26644181", "26870995", "26925779", "27145901", "27350048", "27446912", "27494882", "27589803", "27783670", "27803162", "28119574", "24488013", "24917483", "24933439", "25263014", "25281279", "25292427", "25367067", "25432704", "25623065", "25993310", "25999813", "26108281", "26251403", "26292967", "23713780", "24117969", "24478383", "25010398", "25017878", "25073978", "25144626", "25418012", "22275477", "23096700", "23242526", "23324396", "23352136", "23562676", "23628727", "23812375", "23826201", "24036371", "24112471", "24312009", "24348920", "21656698", "22147308", "22242939", "22277130", "22363788", "22496572", "22685584", "22723769", "22750215", "22860012", "22916121", "20576928", "20949525", "21439481", "21632467", "21753007", "21791013", "21795402", "21931787", "22022520", "22140528", "22144690", "19786129"], "RCTM": ["HSA-1266738"], "NetworkNeighborAL": ["CL:421"], "PMC": ["8087473", "7112176", "7082224", "7075452", "7032945", "6726628", "6595293", "6584734", "6457248", "6361532", "6316644", "6189303", "6066467", "6056225", "6019728", "5943255", "5906663", "5871686", "5774870", "5718065", "5603509", "5554726", "5523019", "5517148", "5470968", "5364462", "5362729", "5360444", "5312354", "5294649", "5292598", "5223306", "5159490", "5082662", "5040982", "5008291", "4924994", "4914952", "4860152", "4858740", "4771162", "4693299", "4613968", "4560775", "4497816", "4479874", "4439037", "4419857", "4404412", "4388660", "4382445", "4367244", "4366559", "4339617", "4263682", "4234705", "4183860", "4164577", "4157952", "4119862", "3971866", "3966493", "3949358", "3941021", "3919533", "3869196", "3859973", "3857839", "3836028", "3777820", "3694955", "3677025", "3594263", "3514508", "3513957", "3471792", "3431919", "3419725", "3408466", "3395774", "3378950", "3369860", "3342701", "3286648", "3282790", "3266202", "3241718", "3240726", "3226676", "3196665", "3191169", "3172274", "3172248", "3144163", "3020587", "2818219"], "score": "900"}, "SMG5_SMG7": {"Process": ["GO:0000184", "GO:0006406", "GO:0035303", "GO:0043487", "GO:0090501"], "Component": ["GO:0005697"], "Function": ["GO:0042162", "GO:0051721", "GO:0070034", "GO:0004540", "GO:0043021"], "Keyword": ["KW-0866"], "KEGG": ["hsa03015"], "InterPro": ["IPR018834", "IPR019458", "IPR011990"], "Pfam": ["PF10373", "PF10374"], "PMID": ["34172724", "31284899", "31511540", "31519907", "31658270", "31732746", "29121514", "29122854", "29272451", "29334995", "29348139", "29382845", "29494679", "29528287", "29866042", "29903866", "29916018", "29954456", "30228267", "30297408", "30337940", "30345031", "30544736", "28017590", "28054965", "28115040", "28444146", "28461625", "28533900", "28634159", "28726632", "28763028", "28874147", "28912455", "29065629", "29158530", "29235495", "29312371", "26759305", "26904098", "26927155", "26998062", "27259145", "27511142", "27874031", "27917860", "25429978", "25446649", "25535763", "25709093", "25721579", "25770585", "25808464", "25820429", "26253027", "26400172", "26436458", "26492277", "24198248", "24239855", "24529710", "24621851", "24662918", "24705877", "24773318", "24860588", "24904636", "25013172", "25016523", "25053839", "25148142", "25184677", "25211080", "25220460", "25476502", "23234702", "23275559", "23348841", "23351378", "23356578", "23435113", "23500037", "23826386", "23828042", "23893744", "23962664", "24058870", "24115769", "26824025", "21965535", "22127866", "22384098", "22705970", "22743067", "23072888", "23166684", "20817927", "21234790", "21435253", "21925383"], "RCTM": ["HSA-8953854"], "NetworkNeighborAL": ["CL:15274"], "PMC": ["8233366", "7145526", "7114395", "6837539", "6744440", "6739308", "6615859", "6498147", "6315869", "6205489", "6180196", "6173133", "6143633", "6063230", "6022449", "5987482", "5896957", "5869107", "5855955", "5833283", "5814811", "5803779", "5789848", "5769327", "5765348", "5732267", "5727530", "5696521", "5599515", "5586017", "5580461", "5560861", "5560793", "5557261", "5513067", "5437961", "5437625", "5304456", "5301997", "5294971", "5150221", "5118804", "4987530", "4924582", "4837945", "4810248", "4774473", "4748036", "4718051", "4711019", "4693258", "4678857", "4673969", "4534575", "4475398", "4430455", "4424162", "4417159", "4375787", "4372107", "4358841", "4288159", "4281029", "4268817", "4197951", "4141738", "4133823", "4132754", "4132728", "4132714", "4040335", "4033010", "4030149", "4023889", "4021004", "3970730", "3962089", "3951408", "3919615", "3854533", "3850096", "3789790", "3783168", "3704444", "3694864", "3660545", "3575847", "3566313", "3553988", "3500306", "3466422", "3315328", "3284524", "3273798", "3071787", "3017601"], "score": "900"}, "EPHB2_EFNA5": {"Process": ["GO:0031290", "GO:2000273", "GO:0051965", "GO:0010771", "GO:0048013", "GO:0050770", "GO:0050769", "GO:0051129", "GO:0060341", "GO:0045859", "GO:0032880", "GO:0009967", "GO:0051049"], "Keyword": ["KW-0524", "KW-0217"], "KEGG": ["hsa04360"], "PMID": ["26839344", "15107857", "31999807", "33099474", "30819650", "30881495", "30980212", "31427645", "31548390", "29619874", "30061574", "28169277", "28276447", "28614915", "28648759", "28924206", "26178595", "26870995", "26928051", "26989075", "27092247", "27344203", "27350048", "27354374", "27419051", "27489614", "27494882", "27589803", "27619642", "27822180", "24488013", "24917483", "24933439", "25292427", "25746458", "25993310", "26345456", "26666565", "26779014", "24105818", "24469634", "24508369", "24662724", "25017878", "25051176", "25073978", "25110592", "25144626", "25247423", "25420155", "25494541", "23308246", "23318582", "23352136", "23379484", "23628727", "23812375", "24112471", "22021100", "22040911", "22040918", "22044884", "22310282", "22363788", "22449939", "22570727", "22681858", "22807579", "22830028", "22860012", "22908944", "22916121", "22925330", "23319347", "23552467", "21242087", "21672356", "21791013", "21847105", "22022520", "22022561", "22140528", "22144690", "19786129", "20224755", "20228801", "20505333", "20629048", "20637710", "20678482", "20697431", "20738842", "21092079", "21135139", "18948148", "19326470", "19505147", "19542359", "19823572", "18495033"], "RCTM": ["HSA-1266738"], "NetworkNeighborAL": ["CL:416"], "PMC": ["7675649", "7112176", "6991964", "6789926", "6700147", "6456402", "6403506", "6065374", "6056225", "5603509", "5554726", "5523019", "5343589", "5312354", "5294649", "5075536", "5040982", "5027278", "5008291", "4991493", "4971699", "4932373", "4924994", "4856424", "4853368", "4821289", "4774052", "4701947", "4678660", "4561476", "4439037", "4404412", "4390541", "4388660", "4335687", "4263682", "4250375", "4242616", "4234705", "4183860", "4172438", "4157952", "4122648", "4120273", "4119862", "4106224", "3966493", "3941021", "3912530", "3859973", "3777820", "3684256", "3672960", "3631567", "3616423", "3575227", "3538581", "3534779", "3518405", "3515360", "3511800", "3511679", "3438283", "3419725", "3418463", "3408466", "3398656", "3349801", "3343017", "3288821", "3288643", "3288612", "3282790", "3241718", "3226676", "3196665", "3192161", "3191169", "3096731", "3085653", "3002030", "2995478", "2976839", "2970634", "2949057", "2941684", "2930402", "2836134", "2818219", "2753297", "2750895", "2729353", "2724768", "2631096", "2405773"], "score": "900"}, "NCF2_NCF4": {"Process": ["GO:0045730", "GO:0048010", "GO:0006909", "GO:0006897", "GO:0098657", "GO:0055114", "GO:0043085", "GO:0006955"], "Component": ["GO:0032010", "GO:0043020"], "Function": ["GO:0016176", "GO:0051020"], "Keyword": ["KW-0161", "KW-0728"], "KEGG": ["hsa05140", "hsa04145", "hsa04380", "hsa04670"], "SMART": ["SM00326"], "InterPro": ["IPR000270", "IPR001452", "IPR036028"], "Pfam": ["PF00018", "PF07653", "PF14604"], "PMID": ["33490645", "33746979", "31774629", "31875663", "31936265", "31952230", "32021375", "32049633", "32069893", "32069961", "32070016", "32089701", "32123237", "32165681", "32181166", "32181279", "32193146", "32209725", "32245826", "32256498", "32264971", "32265890", "32432778", "33145364", "33174039", "33206327", "30270440", "30298191", "30312704", "30334629", "30338885", "30419637", "30506560", "30535505", "30580571", "30593537", "30630937", "30632295", "30665935", "30671372", "30696065", "30709874", "30716179", "30737851", "30748017", "30753544", "30761130", "30761141", "30761998", "30769160", "30781949", "30793529", "30801870", "30804804", "30819094", "30820289", "30837998", "30841788", "30857220", "30891045", "30897521", "30907890", "30943405", "30984416", "30984725", "31008572", "31053739", "31068904", "31096551", "31134093", "31139195", "31159366", "31172380", "31178179", "31178954", "31201114", "31212769", "31223285", "31244832", "31258517", "31262031", "31277234", "31291578", "31304220", "31308397", "31325723", "31330481", "31333817", "31336616", "31336709", "31382355", "31392129", "31428618", "31438970", "31450104", "31463415", "31474947", "31491943", "31517099", "31523658"], "RCTM": ["HSA-1222556"], "NetworkNeighborAL": ["CL:5112"], "PMC": ["7973097", "7806786", "7646748", "7596457", "7263671", "7140348", "7138591", "7105610", "7090021", "7078552", "7077645", "7076524", "7072856", "7067850", "7063432", "7057894", "7053237", "7051960", "7039582", "7026706", "7022445", "7019964", "6954080", "6942488", "6939690", "6935359", "6931909", "6859534", "6857786", "6850071", "6831873", "6770809", "6733263", "6728770", "6717411", "6709343", "6704685", "6702951", "6696313", "6688861", "6688526", "6682495", "6680802", "6678498", "6678477", "6658998", "6651464", "6639650", "6638578", "6629656", "6627996", "6617681", "6611758", "6607515", "6603158", "6600376", "6593456", "6589725", "6588456", "6587667", "6587556", "6585431", "6581000", "6567800", "6566262", "6548897", "6538292", "6527740", "6525559", "6519284", "6517494", "6515694", "6501144", "6491694", "6490677", "6455010", "6447646", "6442368", "6435978", "6429160", "6411640", "6406560", "6404502", "6393987", "6389648", "6388514", "6378556", "6371741", "6362261", "6361786", "6361014", "6354601", "6344286", "6333591", "6317692"], "score": "900"}, "PSME1_PSME2": {"Process": ["GO:0010950", "GO:0016579", "GO:0043687", "GO:0061136", "GO:2000045"], "Component": ["GO:0008537"], "Function": ["GO:0061133"], "Keyword": ["KW-0647"], "KEGG": ["hsa03050", "hsa04612"], "InterPro": ["IPR003185", "IPR003186", "IPR009077", "IPR036252", "IPR036996", "IPR036997"], "Pfam": ["PF02251", "PF02252"], "PMID": ["33562807", "32535163", "30675634", "30706092", "30816488", "30886358", "30894752", "31134089", "31258724", "31824858", "29471808", "29712894", "29934401", "30097535", "30400847", "27913284", "28051153", "28199372", "28278207", "28508465", "28596723", "28603631", "28719601", "28867616", "29104774", "29133406", "29225558", "29238347", "26776519", "26892607", "27003159", "27229117", "27383749", "27428326", "27471621", "27659694", "27746629", "27830089", "25688236", "26047503", "26158850", "26425691", "26492245", "26527367", "26569176", "26575181", "26636107", "30761219", "24022895", "24140722", "24239609", "24304442", "24422745", "24531141", "24563857", "24752321", "24752654", "24970231", "24995518", "25033340", "25098831", "25127410", "25326516", "25482151", "25606411", "25610754", "23209186", "23391566", "23459332", "23611749", "23624078", "23672618", "23706739", "23840878", "23916540", "23965983", "24011073", "24349668", "22188123", "22349260", "22415115", "22564544", "22612225", "22727423", "22805612", "23029269", "23050151", "23253225", "21098724", "21211719", "21235577", "21256843", "21360704", "21387144", "21664948", "22042974", "22072955", "19578074", "20080121", "20091677"], "RCTM": ["HSA-109581"], "NetworkNeighborAL": ["CL:13752"], "PMC": ["7915322", "7109953", "6954100", "6883405", "6584401", "6544544", "6513971", "6443337", "6397649", "6377343", "6370320", "6218978", "6210224", "6048556", "5928105", "5824609", "5736144", "5717999", "5715755", "5712534", "5662272", "5546725", "5464341", "5442185", "5344377", "5316366", "5310909", "5209724", "5088333", "5061044", "5034284", "4948917", "4938303", "4934786", "4887154", "4802386", "4759779", "4740229", "4695966", "4648527", "4632787", "4617869", "4563126", "4497732", "4457923", "4423606", "4310299", "4295294", "4292042", "4287955", "4285183", "4232765", "4192667", "4123911", "4101498", "4035846", "4011941", "3994161", "3990655", "3983474", "3974152", "3968686", "3958868", "3926120", "3916118", "3864829", "3854288", "3853777", "3813599", "3759077", "3712533", "3710712", "3698095", "3595335", "3587881", "3587160", "3583171", "3581221", "3557507", "3462393", "3454321", "3384713", "3383951", "3312875", "3256965", "3207951", "3193896", "3100532", "3091964", "3071949", "3055957", "3042837", "3040445", "2882558", "2849732"], "score": "900"}, "NLGN4X_NRXN2": {"Process": ["GO:0007158", "GO:0071625", "GO:0097104", "GO:0035176", "GO:0051705", "GO:0007612", "GO:0030534", "GO:0051649"], "Function": ["GO:0050839"], "Keyword": ["KW-0130"], "KEGG": ["hsa04514"], "PMID": ["33268543", "33818307", "32033586", "33355091", "31088981", "31119867", "31139237", "31161682", "31185809", "31443560", "31658245", "29229842", "29278843", "29375819", "29424692", "29503438", "29545546", "29740280", "29744390", "29749250", "29777576", "29859117", "29914620", "29942250", "29951185", "30046996", "30262834", "30271887", "30298130", "30455458", "30627085", "27453545", "28013231", "28033531", "28128356", "28633494", "28641112", "28841651", "29123130", "29230184", "29244827", "30854511", "25778475", "26235839", "26582923", "26621873", "26733386", "26903887", "27333343", "27480506", "27608760", "27626693", "27782075", "27805570", "27812321", "27905548", "29051423", "25558953", "25729393", "25732149", "25745399", "25780553", "25801703", "26047810", "26052415", "26104862", "26113817", "26186191", "26291155", "26291160", "26291161", "26635548", "26713075", "26793096", "23036599", "24485798", "24523897", "24548786", "24570023", "24578685", "24594013", "24602502", "24605088", "24752754", "24839550", "24893065", "24904333", "24999357", "25157101", "25182223", "25237665", "25549968", "22801412", "22820233", "23172145", "23269408", "23393157", "23451101", "23468870", "23536886"], "RCTM": ["HSA-112316"], "NetworkNeighborAL": ["CL:8523"], "PMC": ["7821862", "7758064", "7007694", "6837583", "6747153", "6730649", "6606367", "6597757", "6550041", "6530139", "6442683", "6407886", "6309163", "6261686", "6160742", "6160412", "6134338", "6051187", "6038047", "6011246", "6008053", "6004407", "5984814", "5928253", "5904730", "5835496", "5826289", "5825275", "5814248", "5777026", "5760969", "5745067", "5731757", "5711828", "5680308", "5654756", "5606656", "5591954", "5571902", "5499156", "5356583", "5316339", "5269675", "5253122", "5131284", "5098909", "5095804", "5085789", "5071332", "4803542", "4797272", "4756915", "4747159", "4746269", "4721588", "4707279", "4692362", "4688327", "4644803", "4573762", "4567857", "4545494", "4519016", "4515163", "4461817", "4458007", "4456778", "4392344", "4360946", "4342781", "4333794", "4300495", "4237964", "4183798", "4154395", "4134390", "4133997", "4080319", "4079081", "4032889", "4020186", "4016412", "3979986", "3973991", "3965648", "3936185", "3932417", "3921160", "3610799", "3607566", "3606942", "3582503", "3579928", "3568448"], "score": "900"}, "GABRA5_GABRG3": {"Process": ["GO:0007214", "GO:1902476"], "Component": ["GO:0034707", "GO:0045211"], "Function": ["GO:0004890", "GO:0005230", "GO:0005254", "GO:0022839"], "Keyword": ["KW-0869", "KW-0628"], "KEGG": ["hsa05033", "hsa04727", "hsa05032", "hsa04723", "hsa04080"], "InterPro": ["IPR006028", "IPR006029", "IPR006201", "IPR006202", "IPR018000", "IPR036719", "IPR036734"], "Pfam": ["PF02931", "PF02932"], "PMID": ["33442857", "32216802", "32222968", "33240041", "30497015", "30725256", "30777014", "30793526", "30826071", "30989111", "31312421", "31400086", "31590400", "32269945", "29340132", "29441129", "29702678", "29725984", "29787571", "29867317", "30097601", "30108208", "30568575", "27537837", "28607477", "28888970", "28924535", "29042897", "26525567", "27158270", "27330749", "27508004", "27622563", "27624276", "27857842", "27894106", "27977700", "28009282", "25755686", "25900226", "26022164", "26062517", "24211371", "24460875", "24657915", "24748860", "24876791", "24904277", "24959201", "25072038", "25124326", "25237665", "25538548", "23208756", "23320815", "23341896", "23633446", "23663378", "23717525", "23924882", "24022508", "24268016", "24290383", "21786105", "22048727", "22338125", "22538295", "22666213", "22841562", "21285886", "21345209", "21584903", "21766041", "21789598", "21949515", "22043168", "22152151", "22180840", "25067901", "18840528", "19078961", "20352446", "18821008", "18835857", "19048015", "19454485", "19455309", "19490611", "20029829", "20473347", "18361419", "23584813", "17339270", "17573966", "17957331", "16674551", "16770606", "16957604", "16080114", "16280085"], "RCTM": ["HSA-112314"], "NetworkNeighborAL": ["CL:8614"], "PMC": ["7677587", "7319906", "7137370", "7117064", "7099798", "6801911", "6732290", "6609401", "6482952", "6478651", "6465664", "6457945", "6378724", "6290346", "6092396", "6086926", "5964170", "5963783", "5922542", "5812461", "5799895", "5759870", "5675773", "5639140", "5596816", "5468250", "5243230", "5240804", "5157977", "5110251", "5022064", "5021343", "4977864", "4906703", "4858912", "4703522", "4630255", "4477717", "4475437", "4449422", "4353474", "4298829", "4259106", "4237064", "4205182", "4154395", "4109325", "4095800", "4085902", "4067100", "4036146", "4033255", "3990765", "3984361", "3974607", "3967096", "3897614", "3883138", "3860452", "3849475", "3784760", "3774444", "3746562", "3661725", "3660219", "3598341", "3578059", "3544904", "3423964", "3364508", "3287113", "3270104", "3261275", "3244507", "3237008", "3177756", "3137005", "3134996", "3134546", "3058102", "2885462", "2884398", "2867478", "2814770", "2718494", "2708134", "2697059", "2643328", "2634820", "2394762", "1934608", "1513515", "1322230", "1226204"], "score": "900"}, "RAD51C_RAD51B": {"Process": ["GO:0000707", "GO:0042148", "GO:0006312", "GO:0010971", "GO:0007131", "GO:0010212", "GO:0007596"], "Component": ["GO:0033063", "GO:0005657"], "Function": ["GO:0000150", "GO:0008094", "GO:0003697", "GO:0003690", "GO:0005524", "GO:0008144"], "Keyword": ["KW-0233", "KW-0234", "KW-0067", "KW-0238"], "KEGG": ["hsa03440"], "SMART": ["SM00382"], "InterPro": ["IPR013632", "IPR016467", "IPR020588", "IPR033925", "IPR027417"], "Pfam": ["PF08423", "PF13481"], "PMID": ["33298767", "34021944", "31636383", "31905201", "32022972", "32046255", "32066851", "32117762", "32669601", "33138032", "30686591", "30689231", "30791195", "30792206", "30836272", "30871108", "30882047", "30883040", "30909550", "30967556", "30975222", "30975989", "31130614", "31146417", "31173346", "31175093", "31192117", "31205507", "31292550", "31349801", "31357527", "31366178", "31370865", "31409076", "31570896", "31584931", "31642493", "31665741", "31681205", "31727117", "28864920", "28945288", "29115896", "29215763", "29294048", "29433565", "29439820", "29458332", "29483142", "29549248", "29610388", "29617664", "29622464", "29729110", "29731842", "29740405", "29868112", "29879995", "30042186", "30130155", "30156052", "30195641", "30234181", "30268633", "30305635", "30319685", "30333500", "30333958", "30353044", "30551670", "30627327", "30687381", "30854504", "31435521", "27573169", "27760710", "27898521", "27924006", "28107479", "28146134", "28202063", "28323334", "28406427", "28443118", "28450862", "28541631", "28558075", "28569218", "28588062", "28591191", "28749109", "28758948", "28796317", "28797117", "28846114", "29038438", "29133916", "29207658", "29220651", "29255180"], "RCTM": ["HSA-109582"], "NetworkNeighborAL": ["CL:12683"], "PMC": ["7693555", "7363682", "7145530", "7048239", "7038038", "7026096", "7020773", "7002298", "6944361", "6892393", "6886416", "6858873", "6857305", "6851589", "6850492", "6850130", "6821187", "6813239", "6795472", "6726519", "6723995", "6721439", "6690234", "6676616", "6660672", "6600293", "6566239", "6536933", "6535754", "6527873", "6508892", "6468860", "6466377", "6460547", "6459928", "6456501", "6417835", "6404976", "6340751", "6338032", "6316741", "6305145", "6265286", "6192992", "6192832", "6180034", "6176317", "6168637", "6161833", "6139373", "6119352", "6045965", "6036914", "5992876", "5961503", "5959730", "5949367", "5940588", "5928155", "5921229", "5895179", "5888834", "5880257", "5865182", "5856804", "5834810", "5834346", "5819082", "5809862", "5771848", "5735297", "5710938", "5684403", "5666035", "5648383", "5643489", "5612362", "5578047", "5552350", "5489942", "5488462", "5462348", "5457906", "5452392", "5447142", "5391297", "5389985", "5389663", "5386969", "5343844", "5332350", "5312584", "5249051", "5201412"], "score": "900"}, "NLGN4X_NRXN3": {"Process": ["GO:0007158", "GO:0071625", "GO:0035176", "GO:0051705", "GO:0007612", "GO:0030534", "GO:0030182"], "Function": ["GO:0050839"], "Keyword": ["KW-0130"], "KEGG": ["hsa04514"], "PMID": ["33268543", "33818307", "32033586", "33355091", "31088981", "31119867", "31139237", "31161682", "31185809", "31443560", "31658245", "29229842", "29278843", "29375819", "29424692", "29503438", "29545546", "29622757", "29744390", "29749250", "29777576", "29859117", "29914620", "29951185", "30046996", "30262834", "30271887", "30281617", "30298130", "30326625", "30463616", "30627085", "27453545", "28013231", "28033531", "28128356", "28584888", "28633494", "28641112", "28841651", "29123130", "29230184", "29244827", "30854511", "25778475", "26235839", "26582923", "26621873", "26733386", "26903887", "27333343", "27480506", "27608760", "27626693", "27782075", "27805570", "27812321", "27905548", "29051423", "25558953", "25729393", "25732149", "25745399", "25780553", "25801703", "26047810", "26052415", "26104862", "26113817", "26186191", "26291155", "26291160", "26291161", "26713075", "26793096", "23036599", "24485798", "24523897", "24548786", "24570023", "24578685", "24594013", "24602502", "24605088", "24752754", "24782713", "24839550", "24893065", "24904333", "24999357", "25157101", "25182223", "25237665", "22801412", "22820233", "23172145", "23269408", "23393157", "23451101", "23468870"], "RCTM": ["HSA-112316"], "NetworkNeighborAL": ["CL:8523"], "PMC": ["7821862", "7758064", "7007694", "6837583", "6747153", "6730649", "6606367", "6597757", "6550041", "6530139", "6442683", "6407886", "6309163", "6247619", "6213529", "6169859", "6160742", "6160412", "6134338", "6051187", "6038047", "6011246", "6008053", "5992363", "5984814", "5904730", "5835496", "5826289", "5825275", "5814248", "5777026", "5760969", "5745067", "5731757", "5711828", "5693718", "5680308", "5654756", "5606656", "5591954", "5571902", "5499156", "5356583", "5316339", "5269675", "5253122", "5131284", "5098909", "5095804", "5085789", "5071332", "4803542", "4797272", "4756915", "4747159", "4746269", "4721588", "4707279", "4692362", "4688327", "4573762", "4567857", "4545494", "4519016", "4515163", "4461817", "4458007", "4456778", "4392344", "4360946", "4342781", "4333794", "4237964", "4183798", "4154395", "4134390", "4133997", "4080319", "4079081", "4032889", "4020186", "4016412", "3990101", "3979986", "3973991", "3965648", "3936185", "3932417", "3921160", "3610799", "3606942", "3582503", "3579928", "3568448"], "score": "900"}, "BUB3_BUB1B": {"Process": ["GO:0007094", "GO:0031145", "GO:0000819", "GO:0051321", "GO:0000280", "GO:0051301"], "Component": ["GO:0000777"], "Keyword": ["KW-0137", "KW-0995", "KW-0498", "KW-0158"], "KEGG": ["hsa04110", "hsa05166"], "PMID": ["33872216", "33902659", "34087075", "31911655", "32022682", "32029899", "32047615", "32047816", "32059558", "32079139", "32284991", "32487663", "32820050", "30482618", "30564841", "30595520", "30655516", "30674582", "30765611", "30785839", "30795536", "30910692", "30931927", "30948724", "30970246", "31114634", "31142274", "31147720", "31164978", "31182632", "31249607", "31257143", "31311505", "31321001", "31370271", "31405115", "31433993", "31434866", "31455158", "31455778", "31525256", "31737652", "31771633", "31817479", "31878213", "32039023", "29077094", "29108876", "29253183", "29309945", "29362225", "29415476", "29432156", "29459486", "29517484", "29688794", "29725503", "29727616", "29731963", "29743633", "29764992", "29804664", "29868582", "29883473", "29895228", "29934303", "29949679", "29954095", "29973720", "29976965", "30100357", "30100882", "30108134", "30122528", "30199529", "30205061", "30250048", "30282810", "30341343", "30415699", "30528582", "30555826", "30687704", "30719031", "30766748", "27013377", "28072388", "28096334", "28102834", "28112196", "28125050", "28178520", "28216383", "28260026", "28286417", "28287092", "28314740", "28401073", "28410192", "28500183"], "RCTM": ["HSA-141405"], "NetworkNeighborAL": ["CL:12186"], "PMC": ["8148488", "8074413", "7141834", "7098889", "7074328", "7073620", "7056360", "7016623", "7004061", "7003274", "7002041", "6993828", "6985561", "6947305", "6946706", "6880427", "6815605", "6736141", "6731591", "6724509", "6721559", "6721308", "6716297", "6715587", "6712056", "6684952", "6657678", "6636046", "6612527", "6602339", "6601351", "6570884", "6542064", "6534075", "6518824", "6513798", "6485967", "6454879", "6449397", "6446832", "6443781", "6413205", "6393663", "6390130", "6372908", "6348250", "6340778", "6336796", "6335265", "6324986", "6281718", "6224608", "6219720", "6195577", "6191932", "6178809", "6157902", "6155330", "6125447", "6110578", "6103459", "6073722", "6072861", "6057611", "6033908", "6014101", "5993284", "5982595", "5949338", "5943309", "5931252", "5929406", "5884673", "5855703", "5839794", "5836099", "5828624", "5778506", "5729534", "5490080", "5461011", "5458268", "5448665", "5379950", "5363887", "5359995", "5347135", "5345124", "5340031", "5333035", "5316559", "5293070", "5268738", "5253641"], "score": "900"}, "VPS26A_VPS29": {"Process": ["GO:1990126", "GO:0042147", "GO:0016055", "GO:0006886"], "Component": ["GO:0030906", "GO:0005769", "GO:0010008"], "Keyword": ["KW-0653", "KW-0967"], "KEGG": ["hsa04144"], "PMID": ["32633426", "33376201", "33762348", "31713312", "31963435", "31964406", "32027819", "32150533", "32258039", "32286230", "32320094", "32747499", "33125482", "30120416", "30559172", "30640902", "30643396", "30653311", "30654520", "30660673", "30661800", "30733594", "30840537", "30842285", "30877150", "30934953", "30943117", "31063149", "31134154", "31134199", "31142333", "31177593", "31243080", "31289348", "31337624", "31431476", "31475144", "31541095", "31576058", "31775031", "28988799", "29054129", "29120102", "29135085", "29210454", "29368044", "29370296", "29445238", "29495075", "29503090", "29511122", "29632483", "29663589", "29667289", "29668757", "29686647", "29703496", "29743203", "29748336", "29755290", "29775219", "29777037", "29927348", "30057120", "30067224", "30077634", "30115966", "30122350", "30143645", "30158827", "30181457", "30188774", "30224749", "30333976", "30348177", "30482888", "30693015", "26965691", "26993302", "27889227", "28026081", "28100638", "28109317", "28110103", "28131822", "28131823", "28134614", "28165391", "28179995", "28222538", "28252385", "28252648", "28281571", "28362258", "28388416", "28399507", "28415156", "28449947", "28450454", "28544880"], "RCTM": ["HSA-162582"], "NetworkNeighborAL": ["CL:19606"], "PMC": ["7990337", "7817191", "7420817", "7384049", "7182434", "7145723", "7093645", "7082075", "7029486", "7027479", "7016713", "6975032", "6949432", "6899438", "6778059", "6771607", "6754446", "6724691", "6724524", "6719456", "6719449", "6702953", "6685773", "6595151", "6542060", "6517478", "6514153", "6503763", "6480321", "6431187", "6422337", "6418407", "6378136", "6372322", "6370945", "6363445", "6359594", "6339878", "6331118", "6326701", "6312396", "6249844", "6232959", "6198518", "6176412", "6173284", "6163501", "6160342", "6128760", "6109851", "6109048", "6097928", "6095914", "6089597", "6086732", "6043395", "6043374", "6031384", "6028547", "6003983", "6002959", "5989534", "5940307", "5930449", "5927616", "5927470", "5919412", "5901910", "5900015", "5879135", "5814863", "5812998", "5800681", "5748263", "5677836", "5616215", "5578869", "5541947", "5512170", "5479724", "5469609", "5438477", "5409824", "5388136", "5386554", "5364026", "5349785", "5345063", "5343860", "5326587", "5323044", "5262529", "5253419", "5251330"], "score": "900"}, "VPS26A_VPS35": {"Process": ["GO:1990126", "GO:0042147", "GO:0016241", "GO:0016055", "GO:0006886"], "Component": ["GO:0030906", "GO:0097422", "GO:0005769", "GO:0010008", "GO:0005764"], "Function": ["GO:0008565", "GO:0005215"], "Keyword": ["KW-0653", "KW-0967"], "KEGG": ["hsa04144"], "PMID": ["32633426", "33376201", "33762348", "34084904", "31713312", "31963435", "32027819", "32150533", "32286230", "32320094", "32747499", "33125482", "30559172", "30640902", "30643396", "30645584", "30653311", "30654520", "30661800", "30675927", "30840537", "30842285", "30890471", "30934953", "30943117", "31063149", "31134199", "31142333", "31243080", "31253801", "31337624", "31475144", "31541095", "31551717", "31553822", "31576058", "31694921", "31775031", "28988799", "29054129", "29120102", "29128849", "29135085", "29142073", "29210454", "29314494", "29368044", "29370296", "29372317", "29398709", "29445238", "29454367", "29503090", "29511122", "29515184", "29520003", "29550604", "29602783", "29668757", "29703496", "29743203", "29748336", "29755290", "29775219", "29777037", "29899530", "29909971", "29927348", "29954076", "29988026", "30057120", "30067224", "30077634", "30115966", "30116786", "30122350", "30143645", "30158827", "30188774", "30188792", "30224749", "30333976", "30348177", "30482888", "30693015", "26965691", "26993302", "27889227", "28026081", "28100638", "28109317", "28110103", "28131822", "28131823", "28134614", "28165391", "28179995", "28222538", "28252385", "28252648"], "RCTM": ["HSA-162582"], "NetworkNeighborAL": ["CL:19606"], "PMC": ["8130542", "7990337", "7817191", "7420817", "7384049", "7182434", "7145723", "7082075", "7061865", "7029486", "7027479", "7016713", "6899438", "6891082", "6778059", "6760990", "6754446", "6743354", "6724691", "6724524", "6719449", "6702953", "6599030", "6595151", "6542060", "6514153", "6503763", "6480321", "6467788", "6431187", "6372322", "6370945", "6363445", "6359594", "6339878", "6333334", "6331118", "6326701", "6312396", "6249844", "6249839", "6232959", "6198518", "6176412", "6173284", "6160342", "6128760", "6117607", "6109851", "6109048", "6097928", "6095914", "6093628", "6089597", "6086732", "6073120", "6031384", "6028547", "6027640", "6015629", "6003983", "6002959", "5998147", "5989534", "5960973", "5940587", "5940307", "5930449", "5927616", "5927470", "5919412", "5916919", "5909931", "5901910", "5869093", "5843628", "5841278", "5816530", "5814863", "5812998", "5800681", "5748263", "5578869", "5438477", "5388136", "5386554", "5364026", "5349785", "5343860", "5326587", "5323044", "5262529", "5253419", "5251330"], "score": "900"}, "SRC_BCAR1": {"Process": ["GO:0048008", "GO:0048011", "GO:0007173", "GO:0048010", "GO:0007229", "GO:0010634", "GO:0032869", "GO:0007015", "GO:0002429", "GO:0006935", "GO:0008283", "GO:0016477", "GO:0007155", "GO:0007186"], "Component": ["GO:0001726", "GO:0015629"], "Keyword": ["KW-0728", "KW-0130"], "KEGG": ["hsa05100", "hsa04015", "hsa04062", "hsa04510", "hsa04810"], "SMART": ["SM00326"], "InterPro": ["IPR001452", "IPR036028"], "Pfam": ["PF00018", "PF07653", "PF14604"], "PMID": ["33617975", "34192548", "31460802", "31887784", "31940873", "31963820", "31991559", "32021835", "32034150", "32041892", "32071551", "32082487", "32085414", "32092981", "32102136", "32172728", "32178475", "32210918", "32280542", "32550915", "32642283", "32793596", "33006750", "30216110", "30267961", "30268802", "30314968", "30352800", "30422386", "30458180", "30531837", "30639111", "30655748", "30678675", "30717262", "30816273", "30859101", "30866434", "30889378", "30894630", "30901834", "30906328", "30982098", "31015428", "31015759", "31019460", "31027288", "31052560", "31108958", "31137480", "31137658", "31141251", "31189647", "31208996", "31213839", "31248125", "31308216", "31318314", "31323992", "31340863", "31362353", "31384398", "31428610", "31452820", "31516604", "31523168", "31527270", "31537808", "31558699", "31658694", "31676794", "31740667", "31781558", "31835548", "32118030", "28450047", "28601384", "28774834", "29074139", "29097144", "29156422", "29167336", "29233866", "29303405", "29304771", "29304860", "29341593", "29352010", "29379163", "29396114", "29403024", "29423065", "29455667", "29464017", "29464683", "29467174", "29519295", "29535802", "29558404", "29575318"], "RCTM": ["HSA-109582"], "NetworkNeighborAL": ["CL:1046"], "PMC": ["8340308", "7716866", "7387701", "7339285", "7295058", "7140047", "7139140", "7118354", "7118339", "7073085", "7072744", "7072507", "7067705", "7025524", "7019142", "7017285", "7016729", "7010317", "7007292", "7005756", "6976765", "6940965", "6861224", "6857480", "6827365", "6825175", "6778260", "6763430", "6753158", "6743271", "6741064", "6732989", "6723107", "6719442", "6689999", "6684107", "6679398", "6679112", "6676405", "6660578", "6659799", "6651989", "6630478", "6628431", "6609816", "6572125", "6566201", "6562994", "6549757", "6515012", "6478910", "6471124", "6458266", "6450711", "6448540", "6446928", "6429438", "6427036", "6397864", "6395809", "6393933", "6387129", "6363874", "6360386", "6345628", "6345023", "6320312", "6318062", "6313184", "6168077", "6160858", "6033109", "5988576", "5980174", "5940296", "5906802", "5906457", "5902231", "5902031", "5876657", "5828207", "5817858", "5814157", "5807060", "5800797", "5799248", "5794649", "5790950", "5790482", "5756403", "5756382", "5738284", "5701862", "5656563"], "score": "900"}, "MT-ND3_MT-ND6": {"Process": ["GO:0032981", "GO:0006979", "GO:0014070", "GO:0055114"], "Component": ["GO:0070469", "GO:0005743"], "Function": ["GO:0008137"], "Keyword": ["KW-0431", "KW-0830", "KW-1278", "KW-0679", "KW-0520", "KW-0496", "KW-0225"], "KEGG": ["hsa00190", "hsa04714", "hsa04723", "hsa05012", "hsa01100"], "PMID": ["33429764", "33508415", "33796784", "34179492", "34199697", "34212086", "31900119", "31916679", "31919395", "31919449", "31919519", "31939618", "31940411", "31959910", "31981894", "32000367", "32002337", "32015863", "32020600", "32033035", "32039210", "32050506", "32066491", "32075142", "32083134", "32107436", "32117634", "32142522", "32182936", "32198407", "32211241", "32218929", "32226107", "32231878", "32244971", "32290485", "32302386", "32348839", "33180944", "33366599", "33366902", "33366996", "33426288", "33457871", "33458079", "33458109", "33817292", "29505801", "30239978", "30539815", "30595373", "30601865", "30709051", "30709931", "30828253", "30833607", "30833746", "30837838", "30837953", "30840801", "30885364", "30944353", "30949164", "30950016", "31027297", "31036713", "31043849", "31064115", "31068137", "31149346", "31181837", "31186443", "31192351", "31203477", "31216623", "31252631", "31262031", "31262975", "31263159", "31279710", "31311107", "31340762", "31346443", "31349856", "31363345", "31372319", "31380018", "31396450", "31412079", "31417147", "31417433", "31418013", "31438844", "31497398", "31501478", "31504769", "31519208", "31536521", "31546801", "31557158"], "RCTM": ["HSA-1428517"], "NetworkNeighborAL": ["CL:22332"], "PMC": ["8228812", "8218846", "8205065", "7995844", "7874665", "7793417", "7782779", "7781922", "7781888", "7759244", "7748765", "7748484", "7660152", "7510615", "7222804", "7164779", "7139379", "7100570", "7098387", "7084342", "7083862", "7081777", "7074353", "7070831", "7070602", "7059908", "7049700", "7046634", "7039129", "7029888", "7027106", "7011485", "7005622", "7004636", "6989428", "6988538", "6984341", "6976934", "6971079", "6961948", "6952441", "6952362", "6942316", "6921473", "6896293", "6821173", "6786477", "6781153", "6770666", "6762065", "6752807", "6743180", "6733903", "6709665", "6706885", "6695495", "6693850", "6689105", "6682753", "6679912", "6679832", "6678826", "6678547", "6662336", "6660957", "6659665", "6657087", "6656981", "6651464", "6635945", "6627324", "6627073", "6602969", "6601869", "6559948", "6549021", "6540609", "6537178", "6523345", "6506933", "6477857", "6472445", "6447596", "6445760", "6437310", "6410049", "6409219", "6399312", "6393399", "6389613", "6382748", "6334616", "6323610", "6314598"], "score": "900"}, "CDK9_CCNT1": {"Process": ["GO:1900364", "GO:0050434", "GO:0006368", "GO:0016073", "GO:0042795", "GO:0045787", "GO:0043902", "GO:0001934", "GO:0006468", "GO:0045944", "GO:0044093"], "Component": ["GO:0008024"], "Function": ["GO:0097322", "GO:0003682", "GO:0004674", "GO:0000976", "GO:0008134", "GO:0019901"], "KEGG": ["hsa05202"], "PMID": ["33619107", "33776776", "34062779", "31849147", "31936859", "31961032", "32042107", "32046251", "32048991", "32075058", "32079300", "32128251", "32133046", "32152128", "32158701", "32175313", "32176734", "32228614", "32265480", "32329934", "32859893", "29995208", "30227759", "30284700", "30559373", "30602496", "30652970", "30723126", "30778080", "30780195", "30786885", "30824372", "30824489", "30834965", "30841549", "30846735", "30864669", "30889861", "30901352", "30943398", "30971469", "31036006", "31083638", "31118674", "31167352", "31169889", "31174392", "31178407", "31183407", "31238957", "31253180", "31262712", "31289189", "31289198", "31311847", "31454988", "31455655", "31467394", "31527550", "31581671", "31582776", "31590682", "31603123", "31611376", "31709195", "31711503", "31758083", "31775045", "31780938", "32038533", "28722178", "29063678", "29129717", "29221753", "29382705", "29415456", "29424686", "29426337", "29471852", "29473035", "29507242", "29510515", "29513652", "29513658", "29545334", "29549786", "29550093", "29559581", "29588524", "29596334", "29622725", "29632816", "29649811", "29673219", "29682280", "29717016", "29722151", "29731395", "29742358", "29743242"], "RCTM": ["HSA-112382"], "NetworkNeighborAL": ["CL:16911"], "PMC": ["8124690", "7990776", "7936348", "7455706", "7138820", "7109751", "7106839", "7104407", "7098636", "7077203", "7072959", "7070488", "7064345", "7056863", "7052126", "7046477", "7041937", "7026398", "7019976", "7010665", "7004541", "6993040", "6943937", "6936329", "6927576", "6874675", "6857099", "6850047", "6849327", "6826405", "6823056", "6821723", "6781368", "6776652", "6770758", "6747727", "6747068", "6728149", "6715695", "6712400", "6642224", "6637941", "6613761", "6602564", "6600462", "6600384", "6599250", "6593535", "6582409", "6551191", "6539322", "6511856", "6510824", "6504897", "6501778", "6489247", "6482433", "6476422", "6472835", "6468908", "6466452", "6461408", "6427047", "6409205", "6405902", "6399667", "6381639", "6379401", "6368365", "6361614", "6318124", "6215528", "6102050", "6039233", "6028954", "6021179", "6017356", "5993822", "5985928", "5930302", "5923451", "5901721", "5890689", "5881553", "5874673", "5869503", "5866599", "5841650", "5830651", "5824552", "5821458", "5809436", "5807749", "5770235"], "score": "900"}, "GRK1_RHO": {"Process": ["GO:0016056", "GO:0022400", "GO:0007601", "GO:0006468"], "Component": ["GO:0097381", "GO:0060170"], "Keyword": ["KW-1014", "KW-0844", "KW-0449"], "KEGG": ["hsa04744"], "PMID": ["34262173", "31694949", "31908030", "31941999", "32019921", "32160518", "32497171", "30617669", "30703488", "30711028", "30718640", "30837883", "30846751", "30847219", "30890705", "30970040", "31067641", "31239368", "31240247", "31288444", "31332479", "31487940", "31612744", "31619159", "31658639", "31739639", "33654813", "28137506", "29202463", "29311697", "29478570", "29515371", "29563793", "29739625", "29883715", "29973866", "30060036", "30070159", "30073352", "30242264", "30261591", "30262890", "30283336", "30355236", "30367097", "30591984", "30607313", "30618610", "30666186", "27916026", "28114588", "28151698", "28291770", "28361875", "28399904", "28431242", "28461104", "28465464", "28539612", "28676737", "28983234", "29186792", "26325327", "26427407", "26427409", "26725117", "26773211", "26865329", "27152249", "27178388", "27352937", "27353443", "27375353", "27511724", "27783952", "27911706", "28050121", "30050836", "25271076", "25407473", "25555130", "25592325", "25650393", "25667411", "25697513", "25697518", "25697529", "25772009", "25855985", "25866462", "25965394", "25971165", "26093275", "26123301", "26137852", "26229975", "26375013", "26378583", "26453028", "26567782"], "RCTM": ["HSA-162582"], "NetworkNeighborAL": ["CL:9466"], "PMC": ["7854240", "7104355", "7066374", "7043924", "7000758", "6962373", "6955252", "6888000", "6829511", "6794809", "6770968", "6716159", "6711879", "6650976", "6629948", "6570657", "6539911", "6534121", "6457629", "6424980", "6409483", "6405859", "6400060", "6389790", "6389487", "6377262", "6362171", "6330308", "6308901", "6308217", "6302015", "6235702", "6213947", "6205195", "6203770", "6156347", "6155087", "6110522", "6104694", "6071477", "6042528", "6020793", "6005764", "5849385", "5830169", "5826319", "5797668", "5758567", "5751122", "5749539", "5613148", "5533627", "5526774", "5476745", "5464465", "5461000", "5443843", "5407564", "5387348", "5374524", "5355895", "5342868", "5238943", "5204453", "5123820", "5112133", "5044979", "5042745", "5026120", "4991575", "4924931", "4920504", "4855477", "4852696", "4817926", "4779377", "4749998", "4706811", "4698080", "4664578", "4593475", "4588048", "4553903", "4520306", "4516391", "4499495", "4448233", "4392649", "4391947", "4356887", "4338159", "4329094", "4314777", "4310627"], "score": "900"}, "UVRAG_BECN1": {"Process": ["GO:0032801", "GO:0016239", "GO:0032465", "GO:0006914", "GO:0007059", "GO:0010638", "GO:0016032", "GO:0051640", "GO:0061024", "GO:0022402"], "Component": ["GO:0045335", "GO:0005773", "GO:0005768"], "Keyword": ["KW-0967", "KW-0256"], "KEGG": ["hsa04140"], "PMID": ["32097085", "32248620", "32264724", "33495338", "33692360", "33906557", "31373534", "31399521", "31448672", "31696776", "31758957", "31908569", "31912667", "31932716", "31937766", "31952189", "31969156", "31971852", "31992761", "32047650", "32050846", "32051584", "32082082", "32121322", "32165681", "32180788", "32181249", "32184643", "32248306", "32274388", "32320221", "32543276", "32619130", "33004618", "33087428", "33202207", "29709599", "30081747", "30209981", "30290719", "30302772", "30322337", "30381299", "30387298", "30397185", "30402708", "30403914", "30475080", "30475087", "30483817", "30498130", "30519802", "30578282", "30581147", "30610718", "30617162", "30625229", "30662557", "30676840", "30686098", "30699970", "30701202", "30717078", "30717138", "30718536", "30744021", "30745455", "30761999", "30767700", "30783089", "30786811", "30811270", "30839208", "30850634", "30872707", "30894053", "30917850", "30922179", "30949479", "30999666", "31011481", "31042678", "31058829", "31059511", "31108943", "31116585", "31181737", "31182915", "31205582", "31205933", "31217023", "31225510", "31235856", "31239774", "31245297", "31258756", "31261758", "31281570", "31284458", "31295808"], "RCTM": ["HSA-1632852"], "NetworkNeighborAL": ["CL:2945"], "PMC": ["8354594", "8143224", "8007141", "7946940", "7865132", "7721316", "7469636", "7469495", "7469448", "7193473", "7139730", "7136756", "7067850", "7060797", "7059865", "7059124", "7051146", "7047589", "7039316", "7034059", "7016592", "7014934", "7010707", "6996975", "6987229", "6975070", "6959235", "6957511", "6940497", "6937399", "6745699", "6735621", "6732421", "6724508", "6679133", "6678606", "6678303", "6647400", "6613896", "6613885", "6613838", "6609109", "6600687", "6591302", "6590576", "6585651", "6585078", "6584354", "6563779", "6562811", "6559765", "6551859", "6550554", "6550549", "6550542", "6540033", "6535788", "6530247", "6530209", "6526875", "6526873", "6526831", "6514605", "6502318", "6473623", "6457055", "6450660", "6442983", "6437924", "6436197", "6426805", "6420884", "6418312", "6409909", "6408545", "6406242", "6404501", "6400552", "6387456", "6381146", "6379511", "6361950", "6358306", "6351134", "6347619", "6342326", "6342281", "6333458", "6332805", "6331719", "6317955", "6287682", "6204124"], "score": "900"}, "CFH_CFI": {"Process": ["GO:0002673", "GO:0006956", "GO:0030449", "GO:0070613", "GO:0072376", "GO:2000257", "GO:0045087", "GO:0051704"], "Component": ["GO:0005615"], "Keyword": ["KW-0913", "KW-1068", "KW-0399", "KW-0945", "KW-0964"], "KEGG": ["hsa05150", "hsa04610"], "PMID": ["33536243", "31778402", "31840941", "31902910", "31928535", "31935318", "32047641", "32098865", "32140372", "32151065", "32317086", "32553248", "32962820", "33050482", "33614676", "29959568", "30039480", "30389371", "30393246", "30696427", "30746136", "30837448", "30890598", "30896397", "30949184", "30971227", "30976396", "31049937", "31139417", "31156713", "31190885", "31198222", "31231365", "31258525", "31390992", "31398819", "31412111", "31425537", "31517156", "31574818", "31583032", "31635417", "31687234", "31695336", "31695590", "31701954", "31775049", "31780883", "31795454", "28280937", "29087762", "29215813", "29224928", "29234687", "29327071", "29363392", "29368057", "29374201", "29406582", "29410599", "29436895", "29439001", "29492211", "29500241", "29511899", "29562526", "29563942", "29576927", "29581525", "29650987", "29670616", "29695177", "29696024", "29706360", "29725629", "29725647", "29725653", "29732228", "29736323", "29740447", "29743491", "29884135", "29888403", "29899265", "29907460", "29940891", "30127000", "30150236", "30208949", "30210498", "30211021", "30220458", "30344987", "30356754", "30370231", "30451909", "30524124", "27864148", "27878657", "27902638"], "RCTM": ["HSA-166658"], "NetworkNeighborAL": ["CL:10054"], "PMC": ["7892619", "7656294", "7262513", "7140441", "7065064", "7051217", "7047932", "7031648", "6995713", "6984425", "6960041", "6959192", "6956473", "6928709", "6911814", "6909244", "6861304", "6829200", "6826738", "6817353", "6803772", "6800934", "6800251", "6775360", "6754896", "6732777", "6720450", "6714784", "6699695", "6694737", "6686417", "6587878", "6568211", "6543964", "6530248", "6528221", "6527054", "6469720", "6456946", "6452204", "6437120", "6436476", "6419533", "6366139", "6365154", "6352349", "6344608", "6344388", "6324840", "6275444", "6242904", "6232840", "6201327", "6196831", "6189372", "6176395", "6175426", "6134703", "6134269", "6130361", "6120983", "6104593", "6032339", "6020227", "6014301", "5994085", "5980095", "5943270", "5932309", "5932138", "5932124", "5931258", "5928496", "5904195", "5901466", "5897447", "5893837", "5872611", "5870012", "5867263", "5854840", "5846441", "5839756", "5823600", "5820204", "5794843", "5788811", "5786067", "5729639", "5723362", "5721121", "5700220", "5424580"], "score": "900"}, "BECN1_UVRAG": {"Process": ["GO:0032801", "GO:0016239", "GO:0032465", "GO:0006914", "GO:0007059", "GO:0010638", "GO:0016032", "GO:0051640", "GO:0061024", "GO:0022402"], "Component": ["GO:0045335", "GO:0005773", "GO:0005768"], "Keyword": ["KW-0967", "KW-0256"], "KEGG": ["hsa04140"], "PMID": ["32097085", "32248620", "32264724", "33495338", "33692360", "33906557", "31373534", "31399521", "31448672", "31696776", "31758957", "31908569", "31912667", "31932716", "31937766", "31952189", "31969156", "31971852", "31992761", "32047650", "32050846", "32051584", "32082082", "32121322", "32165681", "32180788", "32181249", "32184643", "32248306", "32274388", "32320221", "32543276", "32619130", "33004618", "33087428", "33202207", "29709599", "30081747", "30209981", "30290719", "30302772", "30322337", "30381299", "30387298", "30397185", "30402708", "30403914", "30475080", "30475087", "30483817", "30498130", "30519802", "30578282", "30581147", "30610718", "30617162", "30625229", "30662557", "30676840", "30686098", "30699970", "30701202", "30717078", "30717138", "30718536", "30744021", "30745455", "30761999", "30767700", "30783089", "30786811", "30811270", "30839208", "30850634", "30872707", "30894053", "30917850", "30922179", "30949479", "30999666", "31011481", "31042678", "31058829", "31059511", "31108943", "31116585", "31181737", "31182915", "31205582", "31205933", "31217023", "31225510", "31235856", "31239774", "31245297", "31258756", "31261758", "31281570", "31284458", "31295808"], "RCTM": ["HSA-1632852"], "NetworkNeighborAL": ["CL:2945"], "PMC": ["8354594", "8143224", "8007141", "7946940", "7865132", "7721316", "7469636", "7469495", "7469448", "7193473", "7139730", "7136756", "7067850", "7060797", "7059865", "7059124", "7051146", "7047589", "7039316", "7034059", "7016592", "7014934", "7010707", "6996975", "6987229", "6975070", "6959235", "6957511", "6940497", "6937399", "6745699", "6735621", "6732421", "6724508", "6679133", "6678606", "6678303", "6647400", "6613896", "6613885", "6613838", "6609109", "6600687", "6591302", "6590576", "6585651", "6585078", "6584354", "6563779", "6562811", "6559765", "6551859", "6550554", "6550549", "6550542", "6540033", "6535788", "6530247", "6530209", "6526875", "6526873", "6526831", "6514605", "6502318", "6473623", "6457055", "6450660", "6442983", "6437924", "6436197", "6426805", "6420884", "6418312", "6409909", "6408545", "6406242", "6404501", "6400552", "6387456", "6381146", "6379511", "6361950", "6358306", "6351134", "6347619", "6342326", "6342281", "6333458", "6332805", "6331719", "6317955", "6287682", "6204124"], "score": "900"}, "MT-ND2_MT-ND3": {"Process": ["GO:0006120", "GO:0032981", "GO:0009167", "GO:0009205", "GO:0009150", "GO:0017144"], "Component": ["GO:0005747"], "Function": ["GO:0008137"], "Keyword": ["KW-0830", "KW-0679", "KW-1278", "KW-1274", "KW-0520", "KW-0496"], "KEGG": ["hsa00190", "hsa04714", "hsa04723", "hsa05012", "hsa01100"], "PMID": ["32665118", "33429764", "33508415", "33628944", "33796784", "33803147", "33969210", "34104739", "34166699", "34179492", "34199697", "31705584", "31721420", "31900119", "31916679", "31919395", "31919519", "31936628", "31939618", "31940411", "31959910", "31981894", "32002337", "32015863", "32019493", "32025367", "32033035", "32034268", "32039210", "32050506", "32054541", "32066491", "32083134", "32107436", "32117634", "32142522", "32145731", "32182936", "32198407", "32211241", "32226107", "32231878", "32244971", "32286351", "32290485", "32302386", "32320651", "32601317", "33021988", "33116028", "33366599", "33366884", "33366902", "33366996", "33426287", "33426288", "33457871", "33457946", "33458079", "33458109", "33458232", "33817292", "30239978", "30539815", "30709051", "30789893", "30828253", "30833746", "30837953", "30838030", "30840801", "30885364", "30949164", "30961535", "30969166", "30974866", "31023223", "31029642", "31036713", "31043849", "31053062", "31059557", "31064115", "31068137", "31142319", "31149346", "31153363", "31176373", "31181837", "31186443", "31192351", "31203477", "31209548", "31216623", "31252631", "31262975", "31263159", "31279710", "31304069", "31311107"], "RCTM": ["HSA-1428517"], "NetworkNeighborAL": ["CL:22332"], "PMC": ["8228812", "8205065", "8143629", "8079034", "7999263", "7995844", "7889240", "7874665", "7793417", "7782974", "7782779", "7782174", "7781922", "7781888", "7759297", "7759244", "7748765", "7748545", "7748484", "7537857", "7510615", "7324373", "7222804", "7164779", "7156766", "7139379", "7100570", "7098387", "7084342", "7083862", "7081777", "7074353", "7070831", "7066449", "7059908", "7049700", "7046634", "7039129", "7027106", "7022846", "7020495", "7011485", "7005759", "7005622", "7001298", "6991124", "6989428", "6988538", "6984341", "6976934", "6971079", "6961948", "6952441", "6945058", "6942316", "6933406", "6921473", "6896293", "6781153", "6689105", "6679832", "6678826", "6678547", "6627324", "6627073", "6611743", "6611448", "6602969", "6601869", "6559948", "6556043", "6549021", "6545197", "6542110", "6540609", "6537178", "6523364", "6506933", "6504231", "6502327", "6500004", "6482553", "6477857", "6472445", "6454704", "6437310", "6410049", "6409219", "6400406", "6393399", "6389613", "6382676", "6334616"], "score": "900"}, "MT-ND3_MT-ND2": {"Process": ["GO:0006120", "GO:0032981", "GO:0009167", "GO:0009205", "GO:0009150", "GO:0017144"], "Component": ["GO:0005747"], "Function": ["GO:0008137"], "Keyword": ["KW-0830", "KW-0679", "KW-1278", "KW-1274", "KW-0520", "KW-0496"], "KEGG": ["hsa00190", "hsa04714", "hsa04723", "hsa05012", "hsa01100"], "PMID": ["32665118", "33429764", "33508415", "33628944", "33796784", "33803147", "33969210", "34104739", "34166699", "34179492", "34199697", "31705584", "31721420", "31900119", "31916679", "31919395", "31919519", "31936628", "31939618", "31940411", "31959910", "31981894", "32002337", "32015863", "32019493", "32025367", "32033035", "32034268", "32039210", "32050506", "32054541", "32066491", "32083134", "32107436", "32117634", "32142522", "32145731", "32182936", "32198407", "32211241", "32226107", "32231878", "32244971", "32286351", "32290485", "32302386", "32320651", "32601317", "33021988", "33116028", "33366599", "33366884", "33366902", "33366996", "33426287", "33426288", "33457871", "33457946", "33458079", "33458109", "33458232", "33817292", "30239978", "30539815", "30709051", "30789893", "30828253", "30833746", "30837953", "30838030", "30840801", "30885364", "30949164", "30961535", "30969166", "30974866", "31023223", "31029642", "31036713", "31043849", "31053062", "31059557", "31064115", "31068137", "31142319", "31149346", "31153363", "31176373", "31181837", "31186443", "31192351", "31203477", "31209548", "31216623", "31252631", "31262975", "31263159", "31279710", "31304069", "31311107"], "RCTM": ["HSA-1428517"], "NetworkNeighborAL": ["CL:22332"], "PMC": ["8228812", "8205065", "8143629", "8079034", "7999263", "7995844", "7889240", "7874665", "7793417", "7782974", "7782779", "7782174", "7781922", "7781888", "7759297", "7759244", "7748765", "7748545", "7748484", "7537857", "7510615", "7324373", "7222804", "7164779", "7156766", "7139379", "7100570", "7098387", "7084342", "7083862", "7081777", "7074353", "7070831", "7066449", "7059908", "7049700", "7046634", "7039129", "7027106", "7022846", "7020495", "7011485", "7005759", "7005622", "7001298", "6991124", "6989428", "6988538", "6984341", "6976934", "6971079", "6961948", "6952441", "6945058", "6942316", "6933406", "6921473", "6896293", "6781153", "6689105", "6679832", "6678826", "6678547", "6627324", "6627073", "6611743", "6611448", "6602969", "6601869", "6559948", "6556043", "6549021", "6545197", "6542110", "6540609", "6537178", "6523364", "6506933", "6504231", "6502327", "6500004", "6482553", "6477857", "6472445", "6454704", "6437310", "6410049", "6409219", "6400406", "6393399", "6389613", "6382676", "6334616"], "score": "900"}, "S1PR3_S1PR4": {"Process": ["GO:0003376", "GO:0007188", "GO:0007204"], "Function": ["GO:0038036", "GO:0008289"], "Keyword": ["KW-0297"], "KEGG": ["hsa04071", "hsa04080"], "InterPro": ["IPR004061", "IPR000276", "IPR017452"], "Pfam": ["PF00001"], "PMID": ["33410533", "31906280", "31935914", "32024090", "32027790", "32089077", "32153401", "32194542", "32210822", "32266132", "32278039", "32355827", "32768187", "30043658", "30048709", "30067309", "30336275", "30587459", "30600259", "30621015", "30787172", "30793318", "30828332", "30843214", "30863536", "30872391", "30877143", "30890654", "31049165", "31097785", "31152090", "31165772", "31195433", "31248418", "31312099", "31314788", "31357484", "31360579", "31379717", "31379883", "31383843", "31431671", "31511330", "31546702", "31589999", "31602216", "31607926", "31696392", "31703256", "31807117", "31861214", "28240814", "29140922", "29193293", "29266713", "29382132", "29422904", "29427804", "29479306", "29498184", "29540995", "29604582", "29608575", "29618748", "29693558", "29713350", "29757216", "29772789", "29788359", "29882996", "29886240", "29896238", "29923327", "30034630", "30042694", "30060814", "30064196", "30123862", "30146614", "30255127", "30279204", "30305119", "30310531", "30360778", "30409535", "30543684", "30563056", "30619336", "30627532", "27714763", "27813829", "27814604", "27890706", "28054340", "28084424", "28096659", "28120434", "28258651", "28270699", "28279838"], "RCTM": ["HSA-162582"], "NetworkNeighborAL": ["CL:7355"], "PMC": ["7186669", "7110456", "7098968", "7076195", "7072483", "7065571", "7047735", "7040933", "7018521", "7017200", "7017054", "7005353", "6992361", "6941007", "6888058", "6887546", "6860034", "6858921", "6857321", "6801987", "6777293", "6761374", "6745722", "6744614", "6702157", "6696268", "6683124", "6681431", "6662730", "6659100", "6658986", "6657501", "6636735", "6613018", "6598286", "6549179", "6479272", "6447312", "6441905", "6430570", "6422862", "6420815", "6412077", "6402079", "6385997", "6383653", "6356776", "6321283", "6309747", "6305739", "6304528", "6292590", "6287931", "6209608", "6193192", "6180378", "6177561", "6162112", "6153337", "6095197", "6089149", "6086338", "6077868", "6048273", "6047680", "5995059", "5986285", "5983835", "5983760", "5983610", "5971148", "5908474", "5893408", "5884804", "5880347", "5866864", "5855613", "5844360", "5824404", "5818902", "5811518", "5788893", "5773114", "5572559", "5527469", "5500220", "5444993", "5320072", "5315594", "5311019", "5234013", "5221453", "5207338"], "score": "900"}, "VCP_NPLOC4": {"Process": ["GO:0030970", "GO:0070987", "GO:0030433"], "Component": ["GO:0034098"], "Function": ["GO:0031625"], "Keyword": ["KW-0833", "KW-0256"], "KEGG": ["hsa04141"], "PMID": ["33402676", "31882451", "31950154", "32118579", "32152270", "32289342", "32521270", "32753747", "30335548", "30615684", "30626938", "30675527", "30849395", "30894617", "30940912", "30979586", "30988162", "31015336", "31018531", "31064865", "31164795", "31249135", "31313624", "31374812", "31391554", "31411939", "31445887", "31480747", "31518229", "31545170", "31623962", "31836717", "28875267", "29107682", "29309037", "29320735", "29514927", "29615051", "29627384", "29627385", "29632312", "29634277", "29655804", "29719269", "29743725", "29967539", "30112292", "30337940", "30559593", "30705686", "30783609", "30839787", "27193249", "27743014", "27913212", "27914931", "28036256", "28052107", "28077573", "28115630", "28298488", "28355556", "28368371", "28451587", "28475898", "28512218", "28525741", "28539401", "28660197", "28757607", "28815021", "28819009", "29088112", "29149595", "29238611", "26040493", "26437591", "26733220", "26842564", "26949185", "26950141", "26984393", "27044894", "27105284", "27200078", "27200082", "27245696", "27267671", "27321670", "27536557", "27716483", "27911910", "25231236", "25428985", "25556859", "25685910", "25753421", "25918226", "25942571", "26043696"], "RCTM": ["HSA-110313"], "NetworkNeighborAL": ["CL:14259"], "PMC": ["7785736", "7403338", "7282751", "7151541", "7138134", "7136024", "7114552", "7062751", "7026593", "6980381", "6969544", "6929323", "6910952", "6859904", "6773462", "6770538", "6756015", "6744273", "6740197", "6696164", "6682350", "6599159", "6545562", "6543671", "6514570", "6467244", "6426982", "6410736", "6377406", "6344382", "6341991", "6340886", "6322727", "6291861", "6226276", "6214294", "6202254", "6180196", "6131047", "6089232", "6044470", "5983878", "5953829", "5921570", "5883603", "5837041", "5798933", "5756292", "5751438", "5725882", "5707529", "5559722", "5543420", "5534433", "5509421", "5468458", "5465906", "5415013", "5410169", "5392169", "5389986", "5389695", "5382235", "5355241", "5336148", "5224236", "5219860", "5215683", "5161236", "5154593", "5135057", "5116004", "5049647", "5018360", "4971439", "4946995", "4888481", "4853748", "4853245", "4848295", "4841942", "4828697", "4810257", "4800434", "4743000", "4698192", "4615171", "4576884", "4470855", "4411271", "4407011", "4359062", "4294667"], "score": "900"}, "ASH2L_RBBP5": {"Process": ["GO:0051568", "GO:1904837", "GO:0043627", "GO:0045652", "GO:0006974"], "Component": ["GO:0044666", "GO:0048188", "GO:0071339"], "Function": ["GO:0018024", "GO:0000976"], "Keyword": ["KW-0156"], "KEGG": ["hsa04934"], "PMID": ["33823156", "31132972", "31858797", "31922488", "31924266", "32021283", "32080306", "32302696", "32358019", "32365172", "30230575", "30341152", "30419633", "30604749", "30626964", "30679799", "30753822", "30762097", "30767414", "30807574", "30924614", "30951661", "30987376", "31065682", "31076518", "31081496", "31098676", "31107859", "31112698", "31113491", "31125409", "31164666", "31266517", "31360909", "31400120", "31403050", "31485071", "31534153", "31544921", "31552175", "31555818", "31564898", "31685800", "31768400", "31787956", "31804488", "28601897", "28976802", "29444071", "29498679", "29533787", "29681515", "29731905", "29889518", "29897600", "29916805", "29920279", "29925347", "29937342", "29968706", "30013062", "30037925", "30089852", "30100181", "30100186", "30205038", "30221689", "30269953", "30274593", "30292235", "30325428", "30388423", "30405701", "30446564", "30479350", "30488017", "30619290", "28013028", "28160335", "28182322", "28229975", "28232907", "28315368", "28344658", "28375985", "28474697", "28528697", "28633016", "28669924", "28686623", "28732206", "28811300", "28813667", "28830551", "28967912", "28970883", "29071121", "29129639", "29207581", "26541578"], "RCTM": ["HSA-1266738"], "NetworkNeighborAL": ["CL:11440"], "PMC": ["8144669", "7261165", "7236065", "7058602", "7052988", "7052987", "7039682", "7033117", "6986559", "6969701", "6954584", "6895043", "6866673", "6859963", "6853848", "6842305", "6828764", "6821267", "6821195", "6755125", "6751293", "6743337", "6730605", "6685046", "6647185", "6640055", "6637877", "6612510", "6604379", "6601208", "6589339", "6579520", "6547667", "6547167", "6540649", "6528313", "6520694", "6511263", "6430220", "6393921", "6390996", "6318328", "6314559", "6299044", "6289618", "6283417", "6265457", "6262894", "6258710", "6246693", "6206171", "6202113", "6178847", "6177229", "6173865", "6168286", "6168271", "6108940", "6108936", "6103845", "6063525", "6039718", "6030064", "6025962", "6011590", "5935555", "5921231", "5870349", "5854186", "5834223", "5828529", "5710862", "5706784", "5663216", "5654745", "5618341", "5612327", "5603181", "5588873", "5574165", "5568204", "5548615", "5546304", "5527479", "5521851", "5474351", "5470077", "5424160", "5368065", "5364561", "5299633", "4689628"], "score": "900"}, "ABL1_SRC": {"Process": ["GO:0007015", "GO:0007173", "GO:0007229", "GO:0010634", "GO:0030177", "GO:0034446", "GO:0034614", "GO:0038083", "GO:0038096", "GO:0042542", "GO:0043393", "GO:0048008", "GO:0050715", "GO:0050731", "GO:0051881", "GO:0051893", "GO:0070374", "GO:0071222", "GO:1903391", "GO:0030100", "GO:0006914", "GO:0007162", "GO:0002521", "GO:0035690", "GO:0046677", "GO:0050863", "GO:0051056", "GO:0051348", "GO:0060562", "GO:0007409", "GO:0032147", "GO:0022407", "GO:0040007", "GO:0045785", "GO:0045787", "GO:0048732", "GO:0043254", "GO:0051346", "GO:0022604", "GO:0009636", "GO:0006897", "GO:0044089", "GO:0071407", "GO:0071417", "GO:0071900", "GO:1902532", "GO:0010638", "GO:0043065", "GO:0098657", "GO:0120035", "GO:0007420", "GO:0008283", "GO:0045087", "GO:0050801", "GO:0060341", "GO:0016477", "GO:0043066", "GO:0032269", "GO:0001775", "GO:0007049", "GO:0051094", "GO:0080134", "GO:0035556", "GO:0042127", "GO:0003008", "GO:2000026"], "Component": ["GO:0031234", "GO:0031252", "GO:0015629", "GO:0098794", "GO:0048471", "GO:0031967", "GO:0043005", "GO:0005739"], "Function": ["GO:0004715", "GO:0005080", "GO:0042169", "GO:0046875", "GO:0051219", "GO:0008022", "GO:0044877", "GO:0005524", "GO:0008144"], "Keyword": ["KW-0519", "KW-0656", "KW-0727", "KW-0728", "KW-0829", "KW-0130", "KW-0206", "KW-0496", "KW-0067", "KW-0832"], "KEGG": ["hsa04012", "hsa05131", "hsa04360"], "SMART": ["SM00219", "SM00252", "SM00326"], "InterPro": ["IPR000980", "IPR001245", "IPR008266", "IPR020635", "IPR036860", "IPR001452", "IPR036028", "IPR017441", "IPR000719", "IPR011009"], "Pfam": ["PF00017", "PF00018", "PF07653", "PF14604", "PF00069", "PF07714"], "PMID": ["33191645", "33407162", "33422651", "33430292", "33600861", "33617955", "33836003", "34238254", "31769164", "31777258", "31799787", "31801023", "31804619", "31872418", "31925639", "31937861", "31941061", "31947935", "32018226", "32022477", "32055701", "32056006", "32075106", "32082969", "32095692", "32107274", "32117298", "32117959", "32123669", "32123858", "32124955", "32140159", "32164459", "32167602", "32171300", "32192047", "32194993", "32196516", "32210335", "32219444", "32240650", "32265839", "32266142", "32272438", "32273762", "32292354", "32370213", "32393599", "32780746", "32792487", "32903764", "33841528", "30058720", "30201763", "30257990", "30284668", "30321907", "30448735", "30514977", "30545926", "30598552", "30604499", "30655532", "30659095", "30664937", "30679796", "30690395", "30691487", "30704478", "30705592", "30711891", "30730996", "30744139", "30745841", "30753792", "30755372", "30777857", "30787317", "30791550", "30791562", "30801870", "30808818", "30809542", "30827889", "30837880", "30841639", "30845905", "30854182", "30867294", "30884818", "30901834", "30907478", "30917980", "30919310", "30921324", "30925835", "30948493", "30961610", "30962580", "30962732"], "RCTM": ["HSA-109582"], "PMC": ["8268341", "8034723", "8019861", "7825731", "7810942", "7789270", "7438871", "7426961", "7418987", "7415569", "7357190", "7249037", "7193784", "7144182", "7140035", "7139116", "7136167", "7131842", "7119225", "7105679", "7104087", "7098965", "7093549", "7085482", "7083309", "7082431", "7076888", "7072741", "7067833", "7047443", "7042394", "7041742", "7036477", "7033671", "7033419", "7031489", "7017043", "7016562", "7016280", "7010222", "7008167", "7004554", "7004534", "7003653", "6959220", "6959191", "6952403", "6857634", "6834439", "6800142", "6800037", "6756289", "6755975", "6647014", "6590639", "6585805", "6544596", "6523505", "6519284", "6518898", "6500987", "6496153", "6476685", "6471124", "6468598", "6468450", "6463301", "6454697", "6452665", "6442332", "6440858", "6438456", "6433115", "6433060", "6424615", "6413073", "6410056", "6407224", "6399752", "6390811", "6387068", "6382822", "6367585", "6366887", "6364098", "6357398", "6354742", "6350302", "6343508", "6336867", "6335175", "6240710"], "score": "900"}, "DSP_DSG2": {"Process": ["GO:0002934", "GO:0086073", "GO:0098911", "GO:0086091", "GO:0003229", "GO:0070268"], "Component": ["GO:0030057", "GO:0014704", "GO:0001533", "GO:0098590"], "Function": ["GO:0086083"], "Keyword": ["KW-0122", "KW-0965"], "KEGG": ["hsa05412"], "PMID": ["33354837", "33460606", "33596089", "33857645", "31865891", "31963859", "31979133", "32005173", "32046637", "32050722", "32054029", "32102357", "32134920", "32180838", "32181132", "32201615", "32356610", "32738304", "32841221", "32845956", "33197325", "29659777", "29688316", "30304392", "30482882", "30582290", "30630894", "30700137", "30782136", "30790141", "30794648", "30799966", "30820396", "30895176", "30915475", "30942563", "30948952", "30995271", "30995779", "30997596", "31028357", "31073128", "31116981", "31171776", "31214197", "31234850", "31275992", "31338005", "31416298", "31426283", "31483024", "31489386", "31489393", "31504415", "31581253", "31582719", "31616612", "31645976", "31771248", "31847412", "31920701", "31942240", "28407214", "28600395", "29315490", "29396286", "29449846", "29456632", "29457878", "29535305", "29719538", "29723998", "29764980", "29802319", "29855376", "29871808", "29874173", "29909402", "29910125", "29922278", "29938327", "29949915", "29977873", "29999492", "30003123", "30015855", "30061539", "30061793", "30129429", "30167006", "30291216", "30324093", "30364184", "30524916", "30538252", "30562115", "30619891", "26903598", "27834139", "28049646"], "RCTM": ["HSA-109581"], "NetworkNeighborAL": ["CL:34490"], "PMC": ["8108520", "7526536", "7452852", "7373927", "7138527", "7096917", "7073527", "7073183", "7072832", "7068103", "7066858", "7064801", "7058309", "7036815", "7013748", "7011609", "6995042", "6988156", "6952926", "6952767", "6944264", "6914828", "6871180", "6804664", "6786836", "6777894", "6776551", "6776356", "6773794", "6723116", "6721231", "6713184", "6713087", "6708586", "6707963", "6680376", "6657359", "6635732", "6591972", "6568197", "6558630", "6558011", "6554357", "6518034", "6487837", "6469792", "6467560", "6439905", "6414416", "6386255", "6382013", "6381698", "6379492", "6378422", "6343080", "6321962", "6305316", "6300059", "6290003", "6267707", "6259015", "6220537", "6191725", "6172307", "6152588", "6121364", "6117473", "6117313", "6111474", "6108866", "6102856", "6070948", "6066328", "6056918", "6039986", "6035112", "6025913", "6003642", "5996934", "5986548", "5984358", "5977103", "5933969", "5913575", "5849617", "5813196", "5799217", "5795771", "5773398", "5732625", "5217739", "5204322"], "score": "900"}, "PIK3R4_PIK3C3": {"Process": ["GO:0030242", "GO:0034162", "GO:0042149", "GO:0036092", "GO:0032465", "GO:0046854", "GO:0016236", "GO:0002758", "GO:0043902", "GO:0006468", "GO:0034613", "GO:0046907", "GO:0016192"], "Component": ["GO:0034271", "GO:0034272", "GO:0030670", "GO:0005776", "GO:0005930", "GO:0005770"], "Function": ["GO:0016303", "GO:0004672", "GO:0005524", "GO:0008144"], "Keyword": ["KW-0418", "KW-0967", "KW-0968", "KW-0067"], "KEGG": ["hsa04136", "hsa04140", "hsa04371"], "InterPro": ["IPR016024", "IPR011009"], "PMID": ["32093570", "33459128", "33692360", "33779513", "33906557", "34121209", "31399521", "31448672", "31696776", "31758957", "31818366", "31908569", "31933109", "31937766", "31941925", "31955515", "31969156", "31991829", "31997797", "32011652", "32015340", "32024113", "32033478", "32050846", "32082082", "32102330", "32120776", "32143554", "32148650", "32150901", "32180788", "32184795", "32190291", "32195258", "32211404", "32231521", "32232004", "32258042", "32265919", "32266060", "32274388", "32619130", "32896555", "33004618", "33222586", "29709599", "30081747", "30102772", "30306667", "30316042", "30322337", "30381299", "30397185", "30423407", "30475080", "30475087", "30546075", "30570140", "30578282", "30581147", "30610718", "30625316", "30647432", "30657305", "30669372", "30669622", "30669939", "30678185", "30683843", "30686098", "30691140", "30696802", "30717078", "30717138", "30761999", "30767700", "30811270", "30850634", "30906205", "30952952", "30978004", "30978154", "30979078", "30999666", "31001531", "31042678", "31051160", "31072323", "31082435", "31092814", "31100386", "31108943", "31108962", "31114639", "31116513", "31133028", "31174095", "31193773", "31225510", "31263165"], "RCTM": ["HSA-109704"], "NetworkNeighborAL": ["CL:2977"], "PMC": ["8280838", "8032238", "7946940", "7721316", "7469636", "7469495", "7217239", "7193473", "7140419", "7139292", "7138399", "7136756", "7101016", "7096474", "7093328", "7082396", "7082311", "7076995", "7073209", "7072358", "7066980", "7065261", "7059865", "7059569", "7058704", "7054748", "7051146", "7049400", "7039316", "7038046", "7037719", "7028810", "7014934", "6999829", "6997396", "6975070", "6971693", "6971691", "6962367", "6959235", "6940497", "6937399", "6772018", "6724508", "6712989", "6668344", "6613885", "6613838", "6609109", "6602960", "6598861", "6566187", "6562811", "6551859", "6550554", "6550549", "6550542", "6543056", "6535863", "6528276", "6527024", "6526867", "6521167", "6520338", "6514605", "6507156", "6504855", "6473623", "6473547", "6460389", "6460388", "6456670", "6451001", "6450660", "6442983", "6429023", "6424123", "6409909", "6408545", "6404501", "6400552", "6387281", "6366968", "6358886", "6358306", "6356351", "6351177", "6347612", "6326162", "6294686", "6287682", "6204124"], "score": "900"}, "MT-ND2_MT-ND6": {"Process": ["GO:0032981", "GO:0055114"], "Component": ["GO:0070469", "GO:0005743"], "Function": ["GO:0008137"], "Keyword": ["KW-0429", "KW-0830", "KW-1278", "KW-0679", "KW-0520", "KW-0496"], "KEGG": ["hsa00190", "hsa04714", "hsa04723", "hsa05012", "hsa01100"], "PMID": ["33429764", "33475980", "33496347", "33508415", "33716186", "33796784", "33931902", "34179492", "34199697", "31818361", "31900119", "31916679", "31919395", "31919519", "31939618", "31940411", "31940908", "31959742", "31959910", "31968709", "31981894", "32002337", "32015863", "32033035", "32039210", "32050506", "32053908", "32066491", "32083134", "32090082", "32107436", "32117634", "32142522", "32158465", "32182936", "32198407", "32211241", "32226107", "32231878", "32244971", "32257344", "32290485", "32302386", "32652230", "33366599", "33366902", "33366996", "33426288", "33457871", "33458079", "33458109", "33817292", "30174309", "30239978", "30451556", "30476024", "30539815", "30554920", "30651566", "30652133", "30709051", "30828253", "30833746", "30837953", "30840801", "30869147", "30874632", "30885364", "30936892", "30949164", "31035578", "31036713", "31043849", "31064115", "31068137", "31071392", "31095601", "31149346", "31181837", "31185889", "31186443", "31192351", "31194871", "31203477", "31216623", "31242128", "31252631", "31262975", "31263159", "31279710", "31292494", "31311107", "31330915", "31340762", "31341205", "31346443", "31349856", "31372319", "31380018", "31396450"], "RCTM": ["HSA-1428517"], "NetworkNeighborAL": ["CL:22408"], "PMC": ["8228812", "8205065", "8076152", "7995844", "7874665", "7793417", "7782779", "7781922", "7781888", "7759244", "7748765", "7748484", "7510615", "7222804", "7164779", "7139379", "7100570", "7098387", "7084342", "7083862", "7081777", "7074353", "7072465", "7070831", "7062073", "7059908", "7052259", "7049700", "7046634", "7039129", "7027106", "7016891", "7014384", "7011485", "7008246", "7005622", "6999826", "6989428", "6988538", "6984341", "6976934", "6972870", "6971246", "6971079", "6961948", "6952441", "6942316", "6921473", "6896293", "6781153", "6717513", "6689105", "6682263", "6679912", "6679832", "6678826", "6678765", "6678547", "6662336", "6660957", "6659665", "6657087", "6656734", "6649704", "6635945", "6627324", "6627073", "6620328", "6602969", "6601869", "6562464", "6560779", "6559948", "6549021", "6547454", "6540609", "6537178", "6522025", "6506933", "6477857", "6472445", "6437310", "6431651", "6410049", "6409219", "6393399", "6389613", "6335568", "6335467", "6334616", "6330174", "6319601"], "score": "900"}, "NFKB2_RELB": {"Process": ["GO:0038061", "GO:0007249", "GO:0032479", "GO:0002460", "GO:0048511", "GO:0006954", "GO:0048534", "GO:0045087", "GO:0000122", "GO:0001775", "GO:0034097", "GO:0045944"], "Component": ["GO:0033256"], "Function": ["GO:0000978", "GO:0000981", "GO:0003682", "GO:0003712"], "Keyword": ["KW-0090", "KW-0010", "KW-0678"], "KEGG": ["hsa04064", "hsa04380", "hsa05169", "hsa05166", "hsa04010"], "SMART": ["SM00429"], "InterPro": ["IPR000451", "IPR011539", "IPR030492", "IPR032397", "IPR033926", "IPR037059", "IPR002909", "IPR008967", "IPR014756", "IPR013783"], "Pfam": ["PF00554", "PF16179"], "PMID": ["33074124", "33084478", "33604258", "33658823", "33692988", "34070119", "34181887", "34242709", "31664190", "31730277", "31901862", "31929749", "31932605", "31937236", "31945730", "31947615", "31954372", "31980640", "32012718", "32019925", "32021425", "32038991", "32041883", "32046251", "32062419", "32093296", "32108138", "32116792", "32117289", "32122395", "32152480", "32178475", "32201398", "32211411", "32256014", "32256811", "32265906", "32292329", "32292401", "32391378", "32512041", "32698440", "32753470", "32803065", "32892947", "33020446", "33636365", "29907883", "30075154", "30196473", "30240635", "30336972", "30387821", "30445060", "30456449", "30488488", "30526044", "30529073", "30611922", "30621237", "30712866", "30716099", "30717817", "30737144", "30740906", "30773503", "30778349", "30783117", "30791439", "30800127", "30801954", "30813597", "30863427", "30867233", "30867826", "30867890", "30871024", "30873026", "30873160", "30875877", "30903006", "30910844", "30926814", "30935055", "30940885", "30948493", "30949517", "30979686", "30983127", "30984185", "30987118", "30993190", "31015491", "31024312", "31024544", "31048505", "31065023", "31068940", "31083232", "31083310"], "RCTM": ["HSA-1280215"], "NetworkNeighborAL": ["CL:3637"], "PMC": ["8158352", "7937811", "7917358", "7868705", "7641980", "7599462", "7568186", "7424704", "7412475", "7190801", "7140047", "7138542", "7133789", "7121334", "7109274", "7105607", "7077203", "7075948", "7074249", "7073041", "7072551", "7066987", "7062729", "7060722", "7053626", "7053076", "7046790", "7031348", "7031323", "7025475", "7017284", "7000802", "7000272", "6992561", "6981200", "6965515", "6959191", "6958715", "6957684", "6956866", "6950786", "6949151", "6630209", "6594039", "6557765", "6544535", "6535030", "6533498", "6531095", "6504916", "6504182", "6491678", "6480579", "6480154", "6478685", "6474210", "6471923", "6470809", "6468646", "6465739", "6465568", "6450194", "6445656", "6445281", "6441020", "6434213", "6433803", "6430781", "6429050", "6425382", "6423620", "6408971", "6406369", "6404571", "6403165", "6401500", "6400837", "6399389", "6396199", "6382439", "6381083", "6377309", "6375893", "6370915", "6369217", "6361451", "6360681", "6358521", "6356296", "6326969", "6280696", "6257846"], "score": "900"}, "SRC_ABL1": {"Process": ["GO:0007015", "GO:0007173", "GO:0007229", "GO:0010634", "GO:0030177", "GO:0034446", "GO:0034614", "GO:0038083", "GO:0038096", "GO:0042542", "GO:0043393", "GO:0048008", "GO:0050715", "GO:0050731", "GO:0051881", "GO:0051893", "GO:0070374", "GO:0071222", "GO:1903391", "GO:0030100", "GO:0006914", "GO:0007162", "GO:0002521", "GO:0035690", "GO:0046677", "GO:0050863", "GO:0051056", "GO:0051348", "GO:0060562", "GO:0007409", "GO:0032147", "GO:0022407", "GO:0040007", "GO:0045785", "GO:0045787", "GO:0048732", "GO:0043254", "GO:0051346", "GO:0022604", "GO:0009636", "GO:0006897", "GO:0044089", "GO:0071407", "GO:0071417", "GO:0071900", "GO:1902532", "GO:0010638", "GO:0043065", "GO:0098657", "GO:0120035", "GO:0007420", "GO:0008283", "GO:0045087", "GO:0050801", "GO:0060341", "GO:0016477", "GO:0043066", "GO:0032269", "GO:0001775", "GO:0007049", "GO:0051094", "GO:0080134", "GO:0035556", "GO:0042127", "GO:0003008", "GO:2000026"], "Component": ["GO:0031234", "GO:0031252", "GO:0015629", "GO:0098794", "GO:0048471", "GO:0031967", "GO:0043005", "GO:0005739"], "Function": ["GO:0004715", "GO:0005080", "GO:0042169", "GO:0046875", "GO:0051219", "GO:0008022", "GO:0044877", "GO:0005524", "GO:0008144"], "Keyword": ["KW-0519", "KW-0656", "KW-0727", "KW-0728", "KW-0829", "KW-0130", "KW-0206", "KW-0496", "KW-0067", "KW-0832"], "KEGG": ["hsa04012", "hsa05131", "hsa04360"], "SMART": ["SM00219", "SM00252", "SM00326"], "InterPro": ["IPR000980", "IPR001245", "IPR008266", "IPR020635", "IPR036860", "IPR001452", "IPR036028", "IPR017441", "IPR000719", "IPR011009"], "Pfam": ["PF00017", "PF00018", "PF07653", "PF14604", "PF00069", "PF07714"], "PMID": ["33191645", "33407162", "33422651", "33430292", "33600861", "33617955", "33836003", "34238254", "31769164", "31777258", "31799787", "31801023", "31804619", "31872418", "31925639", "31937861", "31941061", "31947935", "32018226", "32022477", "32055701", "32056006", "32075106", "32082969", "32095692", "32107274", "32117298", "32117959", "32123669", "32123858", "32124955", "32140159", "32164459", "32167602", "32171300", "32192047", "32194993", "32196516", "32210335", "32219444", "32240650", "32265839", "32266142", "32272438", "32273762", "32292354", "32370213", "32393599", "32780746", "32792487", "32903764", "33841528", "30058720", "30201763", "30257990", "30284668", "30321907", "30448735", "30514977", "30545926", "30598552", "30604499", "30655532", "30659095", "30664937", "30679796", "30690395", "30691487", "30704478", "30705592", "30711891", "30730996", "30744139", "30745841", "30753792", "30755372", "30777857", "30787317", "30791550", "30791562", "30801870", "30808818", "30809542", "30827889", "30837880", "30841639", "30845905", "30854182", "30867294", "30884818", "30901834", "30907478", "30917980", "30919310", "30921324", "30925835", "30948493", "30961610", "30962580", "30962732"], "RCTM": ["HSA-109582"], "PMC": ["8268341", "8034723", "8019861", "7825731", "7810942", "7789270", "7438871", "7426961", "7418987", "7415569", "7357190", "7249037", "7193784", "7144182", "7140035", "7139116", "7136167", "7131842", "7119225", "7105679", "7104087", "7098965", "7093549", "7085482", "7083309", "7082431", "7076888", "7072741", "7067833", "7047443", "7042394", "7041742", "7036477", "7033671", "7033419", "7031489", "7017043", "7016562", "7016280", "7010222", "7008167", "7004554", "7004534", "7003653", "6959220", "6959191", "6952403", "6857634", "6834439", "6800142", "6800037", "6756289", "6755975", "6647014", "6590639", "6585805", "6544596", "6523505", "6519284", "6518898", "6500987", "6496153", "6476685", "6471124", "6468598", "6468450", "6463301", "6454697", "6452665", "6442332", "6440858", "6438456", "6433115", "6433060", "6424615", "6413073", "6410056", "6407224", "6399752", "6390811", "6387068", "6382822", "6367585", "6366887", "6364098", "6357398", "6354742", "6350302", "6343508", "6336867", "6335175", "6240710"], "score": "900"}, "CD58_CD2": {"Process": ["GO:2000484", "GO:0034113", "GO:0050900", "GO:0045321"], "Component": ["GO:0009986"], "Function": ["GO:0005102"], "Keyword": ["KW-0393"], "KEGG": ["hsa04514"], "InterPro": ["IPR036179", "IPR013783"], "PMID": ["32946175", "33155517", "33303492", "33532888", "34168659", "31505972", "31749062", "31776916", "32001504", "32117303", "32158442", "32158591", "32204481", "32228710", "32229536", "32582179", "32589698", "32929275", "30480508", "30634595", "30646574", "30730892", "30740662", "30857329", "30882007", "30916045", "30948775", "30976034", "31001252", "31156651", "31221087", "31261914", "31275325", "31324882", "31390838", "31406955", "31452512", "31581676", "31635276", "31750827", "31781596", "31802948", "31807115", "31851923", "31934533", "29175110", "29300231", "29370095", "29403496", "29427804", "29459028", "29472723", "29473705", "29492206", "29510987", "29515593", "29554495", "29562786", "29564225", "29616021", "29689083", "29691324", "29706856", "29707134", "29730990", "29735917", "29764370", "29780258", "29844586", "29867997", "29868012", "29868031", "29904386", "29922065", "29928283", "29930758", "29988483", "29997500", "30006149", "30018080", "30090102", "30127881", "30135635", "30150988", "30194420", "30227746", "30285810", "30327650", "30333226", "30342750", "30368623", "30388455", "30405039", "30405607", "30420843", "30455699", "30479872", "30524895", "27838757", "27846155"], "RCTM": ["HSA-109582"], "NetworkNeighborAL": ["CL:4316"], "PMC": ["8218816", "7685209", "7611174", "7315224", "7295915", "7140651", "7109061", "7106867", "7096836", "7063988", "7057432", "7051942", "7049585", "7033814", "6978297", "6963565", "6942707", "6939378", "6874872", "6857296", "6827437", "6827161", "6770473", "6722778", "6713475", "6690359", "6678966", "6594147", "6593115", "6587251", "6537620", "6531991", "6466323", "6459815", "6454155", "6449343", "6448456", "6434482", "6410377", "6382214", "6382065", "6381560", "6358726", "6356567", "6314136", "6309858", "6279342", "6262639", "6245521", "6230627", "6215845", "6204366", "6203451", "6174198", "6169068", "6128830", "6102611", "6099157", "6096220", "6068231", "6030471", "6028573", "6026330", "6007477", "5997830", "5995419", "5992047", "5990624", "5984687", "5983802", "5971148", "5968392", "5968376", "5963722", "5958227", "5952419", "5951225", "5948980", "5943163", "5937035", "5915319", "5915142", "5910489", "5864861", "5860973", "5855580", "5845888", "5826174", "5823573", "5786548", "5399044", "5263090"], "score": "900"}, "SRC_SHC1": {"Process": ["GO:0007173", "GO:0038093", "GO:0032869", "GO:0007411", "GO:0009617", "GO:0016032", "GO:0030036", "GO:0032147", "GO:0043406", "GO:0050730", "GO:0050900", "GO:0070374", "GO:0071363", "GO:0098609", "GO:0035239", "GO:0043066", "GO:0098542", "GO:0006468", "GO:0022603", "GO:0034097", "GO:0045892", "GO:0045893", "GO:0033554", "GO:0035556", "GO:0042127", "GO:2000026"], "Function": ["GO:0005158", "GO:0046875", "GO:0051219", "GO:0035591", "GO:0070851", "GO:0019901"], "Keyword": ["KW-0727", "KW-0945", "KW-0496"], "KEGG": ["hsa01521", "hsa01522", "hsa04012", "hsa04062", "hsa04510", "hsa04915", "hsa04917", "hsa04926", "hsa05100"], "SMART": ["SM00252"], "InterPro": ["IPR000980", "IPR036860"], "Pfam": ["PF00017"], "PMID": ["33662427", "33760157", "31719253", "31820037", "31941526", "31950520", "32020343", "32033297", "32069819", "32075046", "32082483", "32089683", "32117726", "32138154", "32150819", "32172728", "32182776", "32231669", "32273762", "32444581", "32737145", "32795504", "32933237", "33113859", "33149433", "30352814", "30535469", "30592290", "30621238", "30623207", "30636355", "30642126", "30653502", "30658428", "30662530", "30669571", "30670153", "30717267", "30759076", "30776010", "30791562", "30808818", "30823403", "30845955", "30873580", "30884851", "30889378", "30890742", "30901976", "30909398", "30917487", "30923665", "30935077", "30965609", "31003546", "31011556", "31016065", "31018749", "31035677", "31049357", "31052256", "31068799", "31069176", "31073079", "31083325", "31105873", "31109065", "31137693", "31156621", "31156640", "31164594", "31167518", "31195692", "31200510", "31221203", "31227004", "31245297", "31250756", "31269742", "31293596", "31294537", "31366041", "31369730", "31371697", "31396161", "31399640", "31402911", "31408949", "31416218", "31423258", "31427569", "31427975", "31435166", "31450613", "31456666", "31464373", "31466222", "31505893", "31508500", "31514467"], "RCTM": ["HSA-109582"], "PMC": ["7985999", "7693799", "7595474", "7538253", "7397101", "7140483", "7118354", "7104087", "7094213", "7084923", "7084909", "7082350", "7072890", "7072296", "7040068", "7029290", "7013091", "7007939", "6990767", "6964019", "6934410", "6800142", "6770718", "6770468", "6770178", "6747454", "6722120", "6721736", "6721376", "6720190", "6714580", "6700692", "6700252", "6700115", "6697421", "6688163", "6684107", "6675791", "6675780", "6674232", "6669380", "6663998", "6651760", "6628717", "6628066", "6627365", "6614682", "6603179", "6600375", "6588884", "6585013", "6563779", "6562616", "6562560", "6562528", "6562467", "6545830", "6529849", "6529641", "6523516", "6522352", "6518354", "6515208", "6512087", "6507848", "6505627", "6491460", "6491455", "6481046", "6476886", "6474660", "6471965", "6471617", "6468664", "6468620", "6468227", "6458945", "6435016", "6429395", "6425000", "6413073", "6407232", "6406562", "6373925", "6365712", "6359196", "6359064", "6357167", "6356397", "6353226", "6329871", "6323245"], "score": "900"}, "SRC_EGF": {"Process": ["GO:0007173", "GO:0018108", "GO:0030100", "GO:0030879", "GO:0045913", "GO:0046854", "GO:0048754", "GO:0050731", "GO:0051897", "GO:0062013", "GO:0090263", "GO:0043406", "GO:0032147", "GO:0045862", "GO:0051098", "GO:0045787", "GO:0030335", "GO:1903827", "GO:0010638", "GO:0051046", "GO:0034622", "GO:0009887", "GO:0051050", "GO:0009968", "GO:0051094", "GO:0045893", "GO:0035556", "GO:0051240"], "Function": ["GO:0046934", "GO:0070851", "GO:0004713"], "KEGG": ["hsa05219", "hsa01521", "hsa04012", "hsa04540", "hsa04015", "hsa04510", "hsa04810"], "PMID": ["33361428", "33407765", "33622869", "33688358", "33883672", "31370093", "31550517", "31600539", "31650200", "31721649", "31799727", "31845391", "31859248", "31863472", "31875663", "31900385", "31901897", "31910867", "31936346", "31936350", "31936446", "31942031", "31956359", "31957271", "31963204", "31963662", "31963783", "31963820", "31964834", "31968611", "31980649", "31988639", "31990955", "31992716", "31999741", "32010791", "32012718", "32012988", "32018226", "32021316", "32023850", "32024090", "32025342", "32029440", "32029704", "32030066", "32032547", "32033297", "32033341", "32033352", "32051864", "32064449", "32069328", "32069819", "32076487", "32079335", "32082081", "32085441", "32085497", "32092981", "32093123", "32098194", "32104003", "32104508", "32117726", "32120844", "32121488", "32123859", "32128258", "32128277", "32129091", "32131390", "32132979", "32133285", "32138154", "32138218", "32139701", "32139710", "32140039", "32140061", "32143420", "32148496", "32150794", "32158425", "32161258", "32169072", "32172728", "32183367", "32188902", "32194680", "32194710", "32194734", "32195007", "32195174", "32195251", "32196488", "32204513", "32206709", "32210918", "32214785"], "RCTM": ["HSA-109582"], "PMC": ["8060419", "8045062", "7914091", "7788750", "7140686", "7140483", "7140450", "7140408", "7140402", "7140066", "7139507", "7118354", "7112243", "7103887", "7086046", "7084652", "7080742", "7080500", "7078291", "7076848", "7073085", "7072890", "7072821", "7072681", "7072551", "7072502", "7072483", "7072404", "7072372", "7072296", "7072180", "7071647", "7067705", "7066173", "7064718", "7063569", "7061216", "7058049", "7057992", "7057402", "7053331", "7052017", "7048944", "7048317", "7043994", "7041742", "7041409", "7040194", "7039135", "7039094", "7038999", "7038028", "7037668", "7028387", "7028117", "7023708", "7023344", "7021802", "7019159", "7017262", "7016832", "7016818", "7016729", "7016663", "7014313", "7013444", "7013436", "7013091", "7011147", "7007526", "7005035", "7004518", "7003654", "7002900", "7000489", "6991978", "6987220", "6986722", "6981206", "6980623", "6977686", "6977095", "6976293", "6966813", "6963778", "6959074", "6954085", "6949220", "6947866", "6939690", "6938270", "6886699"], "score": "900"}, "CD2_CD58": {"Process": ["GO:2000484", "GO:0034113", "GO:0050900", "GO:0045321"], "Component": ["GO:0009986"], "Function": ["GO:0005102"], "Keyword": ["KW-0393"], "KEGG": ["hsa04514"], "InterPro": ["IPR036179", "IPR013783"], "PMID": ["32946175", "33155517", "33303492", "33532888", "34168659", "31505972", "31749062", "31776916", "32001504", "32117303", "32158442", "32158591", "32204481", "32228710", "32229536", "32582179", "32589698", "32929275", "30480508", "30634595", "30646574", "30730892", "30740662", "30857329", "30882007", "30916045", "30948775", "30976034", "31001252", "31156651", "31221087", "31261914", "31275325", "31324882", "31390838", "31406955", "31452512", "31581676", "31635276", "31750827", "31781596", "31802948", "31807115", "31851923", "31934533", "29175110", "29300231", "29370095", "29403496", "29427804", "29459028", "29472723", "29473705", "29492206", "29510987", "29515593", "29554495", "29562786", "29564225", "29616021", "29689083", "29691324", "29706856", "29707134", "29730990", "29735917", "29764370", "29780258", "29844586", "29867997", "29868012", "29868031", "29904386", "29922065", "29928283", "29930758", "29988483", "29997500", "30006149", "30018080", "30090102", "30127881", "30135635", "30150988", "30194420", "30227746", "30285810", "30327650", "30333226", "30342750", "30368623", "30388455", "30405039", "30405607", "30420843", "30455699", "30479872", "30524895", "27838757", "27846155"], "RCTM": ["HSA-109582"], "NetworkNeighborAL": ["CL:4316"], "PMC": ["8218816", "7685209", "7611174", "7315224", "7295915", "7140651", "7109061", "7106867", "7096836", "7063988", "7057432", "7051942", "7049585", "7033814", "6978297", "6963565", "6942707", "6939378", "6874872", "6857296", "6827437", "6827161", "6770473", "6722778", "6713475", "6690359", "6678966", "6594147", "6593115", "6587251", "6537620", "6531991", "6466323", "6459815", "6454155", "6449343", "6448456", "6434482", "6410377", "6382214", "6382065", "6381560", "6358726", "6356567", "6314136", "6309858", "6279342", "6262639", "6245521", "6230627", "6215845", "6204366", "6203451", "6174198", "6169068", "6128830", "6102611", "6099157", "6096220", "6068231", "6030471", "6028573", "6026330", "6007477", "5997830", "5995419", "5992047", "5990624", "5984687", "5983802", "5971148", "5968392", "5968376", "5963722", "5958227", "5952419", "5951225", "5948980", "5943163", "5937035", "5915319", "5915142", "5910489", "5864861", "5860973", "5855580", "5845888", "5826174", "5823573", "5786548", "5399044", "5263090"], "score": "900"}, "EPHB2_EFNB1": {"Process": ["GO:0048013", "GO:0007411", "GO:0018108", "GO:0009790", "GO:0007267"], "Function": ["GO:0004713", "GO:0005102"], "Keyword": ["KW-0524", "KW-0217"], "KEGG": ["hsa04360"], "PMID": ["33782855", "31863961", "31979096", "32060095", "32092051", "32188141", "32292715", "32337793", "32620380", "33005890", "33099474", "33280498", "30043555", "30326247", "30722785", "30803483", "30819650", "30820459", "30846769", "30980212", "31075258", "31111695", "31277365", "31333644", "31409653", "31537710", "31561612", "31616543", "31805710", "31920518", "28972287", "29059157", "29243484", "29416088", "29498662", "29581239", "29588377", "29666605", "29701691", "29731254", "29867988", "29954063", "30031105", "30058095", "30087706", "30097457", "30143786", "30275302", "30410062", "30557785", "30574071", "27401248", "28095646", "28185854", "28194092", "28238796", "28248284", "28489485", "28595615", "28614915", "28719590", "28739265", "28747399", "28768686", "28835755", "28892054", "28924206", "28931592", "28947178", "26667078", "26747273", "26782642", "26861043", "26870995", "26928051", "26988118", "26989075", "27092247", "27103064", "27184401", "27237597", "27264700", "27350048", "27354374", "27354377", "27589803", "27597758", "27609037", "27882975", "28082895", "28174748", "29367572", "25098665", "25292427", "25370417", "25417117", "25475547", "25593460", "25643922", "25784101"], "RCTM": ["HSA-1266738"], "NetworkNeighborAL": ["CL:416"], "PMC": ["7675649", "7520050", "7496365", "7139586", "7119101", "7112176", "7086039", "7074403", "7058351", "7001656", "6966510", "6928102", "6826494", "6789185", "6781437", "6781436", "6755122", "6651880", "6620610", "6546932", "6495676", "6485367", "6456402", "6405900", "6392779", "6391079", "6362601", "6297241", "6291423", "6277001", "6224562", "6196540", "6172048", "6159941", "6109077", "6073792", "6072821", "5987710", "5987257", "5977218", "5966337", "5954084", "5891583", "5867859", "5836524", "5822042", "5814325", "5803231", "5715672", "5683763", "5658245", "5657559", "5632589", "5626555", "5603509", "5582682", "5556610", "5550979", "5546907", "5526822", "5523019", "5520106", "5463316", "5355632", "5339881", "5299699", "5247319", "5193118", "5183651", "5114345", "5040982", "5021091", "5008291", "4991493", "4987853", "4961601", "4946997", "4932377", "4932373", "4927194", "4924994", "4834247", "4821289", "4774052", "4771119", "4706692", "4549176", "4388660", "4314128", "4304116", "4292276", "4289421"], "score": "900"}, "RPL5_RPL11": {"Process": ["GO:2000435", "GO:1904667", "GO:0000027", "GO:2000059", "GO:0006614", "GO:0000184", "GO:1901796", "GO:0006413", "GO:0050821", "GO:0006364", "GO:0010628"], "Component": ["GO:0005730", "GO:1990904"], "Function": ["GO:0008097", "GO:1990948", "GO:0003735", "GO:0031625"], "Keyword": ["KW-1024", "KW-0699", "KW-0689", "KW-1017", "KW-0832", "KW-0225", "KW-0007"], "KEGG": ["hsa03010"], "PMID": ["32562240", "31285544", "31855845", "31903119", "32034120", "32054925", "32108164", "32111002", "32151059", "32185137", "32194724", "32198344", "32275312", "32475643", "32483207", "32516735", "32719344", "29930300", "30144322", "30252118", "30515771", "30573510", "30609737", "30650663", "30700418", "30854058", "30857280", "30862090", "30881276", "31022952", "31208452", "31234937", "31292158", "31310659", "31338327", "31346498", "31350888", "31355022", "31357498", "31503426", "31519693", "31523176", "31533350", "31574980", "31590378", "31600948", "31712650", "31792295", "31824572", "31839986", "28744013", "29044489", "29143558", "29182601", "29422612", "29429989", "29462399", "29466962", "29470984", "29492203", "29530001", "29547122", "29567958", "29584707", "29620521", "29702115", "29702530", "29734756", "29745857", "29747599", "29855342", "29915914", "30105457", "30210511", "30228860", "30233640", "30275003", "30320499", "30356013", "30411682", "30425236", "30498217", "30498507", "30524470", "30559313", "31225478", "27617574", "27870251", "28032591", "28077607", "28085118", "28099941", "28115275", "28117679", "28147343", "28179501", "28186364", "28196522", "28264936", "28273808"], "RCTM": ["HSA-1266738"], "NetworkNeighborAL": ["CL:14982"], "PMC": ["7385084", "7281510", "7264296", "7205879", "7140444", "7140421", "7083877", "7059203", "7038965", "7026650", "7018718", "7007433", "6958429", "6929633", "6901453", "6889351", "6881480", "6848149", "6829380", "6826547", "6825869", "6769540", "6765189", "6743284", "6735775", "6734142", "6721496", "6642628", "6637096", "6636591", "6629867", "6591869", "6587714", "6580590", "6551681", "6520892", "6468572", "6429320", "6428670", "6416817", "6372010", "6365947", "6356843", "6347560", "6337102", "6318771", "6315592", "6312012", "6298857", "6267422", "6265330", "6262175", "6249331", "6237566", "6234217", "6169821", "6169730", "6127601", "6120060", "6117846", "6037048", "5998885", "5984324", "5977106", "5946496", "5943065", "5935485", "5931986", "5920438", "5871334", "5864837", "5848553", "5823558", "5822637", "5815431", "5808082", "5805679", "5693310", "5669462", "5501179", "5423755", "5400673", "5376749", "5372563", "5362418", "5355092", "5354829", "5307790", "5299470", "5297839", "5297773"], "score": "900"}, "CHRNA4_CHRNB2": {"Process": ["GO:0035095", "GO:0007271", "GO:0007274", "GO:0014059", "GO:0095500", "GO:1903831", "GO:0051899", "GO:0019233", "GO:0060079", "GO:2001023", "GO:0001508", "GO:0042113", "GO:0007626", "GO:0006816", "GO:0050890", "GO:0001666", "GO:0035690", "GO:0009636", "GO:0032870", "GO:0098655"], "Component": ["GO:0005892", "GO:0009897", "GO:0045211"], "Function": ["GO:0015464", "GO:0022848", "GO:0042166", "GO:0070405", "GO:0042562", "GO:0022839", "GO:0008144"], "Keyword": ["KW-1071", "KW-0628", "KW-0887", "KW-0675"], "KEGG": ["hsa05033", "hsa04725", "hsa04080"], "InterPro": ["IPR002394", "IPR006029", "IPR006201", "IPR006202", "IPR018000", "IPR036719", "IPR036734"], "Pfam": ["PF02931", "PF02932"], "PMID": ["33578443", "32075230", "32536355", "30635369", "30669328", "30809122", "30823399", "30838920", "31227712", "31275410", "31344816", "31393404", "31590360", "31636489", "31726970", "31740666", "31929725", "27208830", "29196491", "29237730", "29352227", "29382698", "29440730", "29513745", "29635646", "29666375", "29680816", "29720657", "29924869", "30034362", "30037827", "30043172", "30176987", "30333465", "30349413", "30401837", "30401839", "30627659", "27712845", "27932572", "28348412", "28440223", "28440896", "28441884", "28468816", "28583088", "28589175", "28600524", "28615755", "28615892", "28651171", "28686957", "28851948", "28865303", "28935799", "28978081", "29108277", "29196725", "29353911", "29411706", "25902378", "25943520", "26072248", "26314264", "26351737", "26416825", "26558925", "26904947", "26952864", "27123484", "27164717", "27316344", "27327258", "27428758", "27473937", "27505073", "27638450", "27650554", "27698417", "27698419", "27830187", "27891070", "27984588", "24680782", "25450229", "25498233", "25661700", "25717303", "25770198", "25774163", "25784856", "25934188", "25965070", "25972004", "26122718", "26175547", "26184988", "26301171", "26309560", "26318101"], "RCTM": ["HSA-112314"], "NetworkNeighborAL": ["CL:8230"], "PMC": ["7072978", "6935956", "6861240", "6854783", "6829263", "6787545", "6709143", "6695845", "6655552", "6614044", "6610377", "6588605", "6558614", "6502128", "6472032", "6445574", "6379349", "6358911", "6325563", "6237196", "6186898", "6132059", "6122951", "6112605", "6104304", "6043663", "6016705", "6010271", "5963521", "5940249", "5918632", "5915334", "5909069", "5904126", "5841828", "5839718", "5834227", "5818190", "5811491", "5775429", "5771479", "5767682", "5711795", "5689515", "5668010", "5656555", "5620221", "5587505", "5575130", "5507212", "5499116", "5470162", "5466671", "5461831", "5460472", "5458768", "5428567", "5414061", "5404922", "5217088", "5195866", "5161573", "5161322", "5115988", "5108578", "5102907", "5089441", "5075237", "5018401", "4991607", "4970908", "4931601", "4862248", "4830198", "4780670", "4717447", "4697753", "4655151", "4540370", "4538063", "4486519", "4484558", "4461559", "4452458", "4429103", "4417232", "4408286", "4345917", "4343187", "4324070", "4177975"], "score": "900"}, "EGLN1_EGLN2": {"Process": ["GO:0018401", "GO:0019471", "GO:0061418", "GO:1901214", "GO:0019725", "GO:0055114"], "Function": ["GO:0031545", "GO:0008198", "GO:0031418", "GO:0050662", "GO:0048037"], "Keyword": ["KW-0847", "KW-0223", "KW-0408"], "KEGG": ["hsa05211", "hsa04066", "hsa05200"], "SMART": ["SM00702"], "InterPro": ["IPR005123", "IPR006620"], "Pfam": ["PF13661", "PF13640"], "PMID": ["32846048", "33550096", "33749901", "33752529", "33784253", "33913468", "33999467", "34055796", "34065840", "34196628", "31782600", "31893312", "31912870", "31996410", "31998438", "32005890", "32012175", "32058962", "32093760", "32104923", "32132978", "32218938", "32219604", "32226544", "32258871", "32715763", "32735658", "32754325", "32814068", "33118406", "33193840", "30427558", "30445533", "30565240", "30586708", "30609678", "30626866", "30644531", "30665327", "30699970", "30704983", "30725321", "30728920", "30742782", "30746141", "30760319", "30796225", "30813930", "30819028", "30832409", "30832444", "30849228", "30858420", "30858466", "30872317", "31032474", "31034531", "31035491", "31057728", "31083568", "31142511", "31162141", "31208103", "31208158", "31221962", "31249644", "31277312", "31289332", "31297372", "31319842", "31355331", "31377947", "31413262", "31450510", "31484285", "31498079", "31500697", "31555665", "31583094", "31592581", "31619187", "31632086", "31671790", "31687031", "31687640", "31695081", "31728212", "31728527", "31729379", "31780949", "31796646", "31817513", "31824854", "31909188", "32009983", "28500727", "28508936", "28759485", "28793797", "28853884"], "RCTM": ["HSA-1234174"], "NetworkNeighborAL": ["CL:13871"], "PMC": ["8160238", "8150639", "8119215", "8093782", "7757172", "7646699", "7498345", "7473903", "7391833", "7145593", "7114172", "7110140", "7086359", "7062211", "7058677", "7040234", "7038627", "7029945", "6997870", "6996854", "6994562", "6981098", "6974455", "6969651", "6944915", "6941045", "6939687", "6936450", "6932893", "6881299", "6862436", "6861209", "6858455", "6856031", "6851157", "6839498", "6834587", "6822923", "6821216", "6800910", "6796426", "6793465", "6768310", "6752949", "6742688", "6739866", "6715380", "6694103", "6656546", "6653634", "6651685", "6637495", "6635795", "6627837", "6617471", "6607106", "6586801", "6584240", "6571025", "6562979", "6557590", "6556335", "6540308", "6500960", "6488082", "6485344", "6482412", "6474940", "6471485", "6469191", "6468845", "6443474", "6429094", "6411879", "6411775", "6406242", "6391768", "6385215", "6373015", "6367989", "6366140", "6357696", "6352300", "6340714", "6327041", "6309421", "6080117", "5788404", "5766731", "5735013", "5683942"], "score": "900"}, "VDAC2_VDAC3": {"Process": ["GO:0015698", "GO:0098656", "GO:0044087"], "Component": ["GO:0046930", "GO:0005741"], "Function": ["GO:0015288", "GO:0008308", "GO:0022839", "GO:0000166"], "Keyword": ["KW-0626", "KW-1134", "KW-1000", "KW-0520", "KW-0547", "KW-1017", "KW-0832", "KW-0007"], "KEGG": ["hsa04216", "hsa04979", "hsa04020", "hsa04022", "hsa04217", "hsa04218", "hsa04621", "hsa05012", "hsa05016", "hsa05166"], "InterPro": ["IPR001925", "IPR023614", "IPR027246"], "Pfam": ["PF01459"], "PMID": ["33412331", "33536340", "33578201", "33878951", "34119542", "34133922", "34217518", "31501195", "31759978", "31941155", "31947673", "31963435", "31963509", "31963677", "31974380", "31974382", "31994339", "32009537", "32024968", "32028688", "32059571", "32076440", "32098132", "32107878", "32148862", "32161611", "32170066", "32184243", "32184792", "32256352", "32829673", "33036380", "33260618", "33419250", "29549599", "29679372", "30293774", "30381577", "30440086", "30485761", "30520375", "30630689", "30642051", "30650008", "30651849", "30676163", "30761734", "30781816", "30826669", "30837832", "30863087", "30883359", "30895174", "30931098", "30964857", "31015432", "31019453", "31039524", "31064122", "31102594", "31156398", "31159324", "31163038", "31163678", "31214047", "31216722", "31242602", "31251767", "31258659", "31258698", "31264548", "31285435", "31323770", "31324797", "31337785", "31407201", "31426130", "31427578", "31431557", "31432102", "31432813", "31442208", "31462694", "31467353", "31474933", "31527235", "31540165", "31551763", "31575916", "31592122", "31601784", "31612103", "31640182", "31653782", "31731450", "31771244", "31787745", "31787996", "31817914", "31819032"], "RCTM": ["HSA-382551"], "NetworkNeighborAL": ["CL:22709"], "PMC": ["8220302", "8059645", "8017931", "7766880", "7730461", "7582299", "7379599", "7309270", "7137800", "7098883", "7090218", "7078472", "7077532", "7073118", "7072576", "7072435", "7070056", "7058595", "7055370", "7054224", "7052835", "7046989", "7023176", "7020223", "7019209", "7017232", "7017214", "7016713", "6997966", "6978386", "6978367", "6950566", "6950056", "6901512", "6899004", "6887689", "6885512", "6862467", "6854870", "6826922", "6819253", "6792491", "6786998", "6778226", "6775290", "6773716", "6770024", "6769076", "6767901", "6746939", "6738437", "6715638", "6713761", "6713434", "6707104", "6703431", "6700394", "6700175", "6678363", "6650490", "6642182", "6641538", "6630802", "6627730", "6627480", "6627352", "6614423", "6599136", "6589696", "6571807", "6566242", "6566108", "6554597", "6548379", "6533569", "6481541", "6478893", "6474637", "6458285", "6425566", "6414445", "6413549", "6407368", "6406746", "6389007", "6382670", "6358941", "6346718", "6331340", "6321814", "6307473"], "score": "900"}, "ASS1_ASL": {"Process": ["GO:0006526", "GO:0000050"], "Keyword": ["KW-0055", "KW-0835"], "KEGG": ["hsa00220", "hsa00250", "hsa01230", "hsa01100"], "PMID": ["32949613", "33159321", "33338599", "33851512", "33995084", "31636445", "31760772", "31940921", "31978055", "32029232", "32033258", "32213198", "32273051", "33050217", "30604097", "30710047", "30733544", "30764498", "30796035", "30844238", "30847640", "30935422", "30946957", "30968460", "31092829", "31110235", "31183366", "31235756", "31316636", "31357449", "31392111", "31443672", "31469252", "31487814", "31590436", "31653080", "31726987", "31824848", "31998705", "32042869", "28609431", "28830984", "29168171", "29168320", "29422017", "29514063", "29616053", "29631342", "29679745", "29754953", "29768197", "29878271", "29881319", "29971467", "30082427", "30100185", "30108309", "30158522", "30183511", "30279519", "30322119", "30393775", "30429607", "27834067", "27861915", "27988359", "28106735", "28197151", "28245795", "28261105", "28272331", "28358054", "28560349", "28587170", "28619060", "28698277", "28725569", "28736735", "28785378", "28791021", "28808255", "28832628", "28904082", "28938091", "28969007", "29201027", "29228540", "29254508", "29348790", "30334010", "26096933", "26784254", "26843370", "26851065", "26909083", "26971935", "26978353", "27031249", "27070778", "27117029"], "RCTM": ["HSA-1430728"], "NetworkNeighborAL": ["CL:21801"], "PMC": ["8114272", "7988654", "7589785", "7093986", "7073619", "7030949", "7023439", "6997574", "6985816", "6980402", "6962107", "6953711", "6879669", "6862226", "6854773", "6850802", "6826937", "6769761", "6764635", "6717030", "6708179", "6695820", "6670044", "6606979", "6601119", "6591213", "6520346", "6515145", "6486789", "6469824", "6444547", "6443095", "6431576", "6401334", "6401247", "6386843", "6367569", "6313865", "6287937", "6261844", "6225773", "6203837", "6179106", "6173643", "6168546", "6124554", "6115417", "6092409", "5990482", "5987901", "5976577", "5870473", "5863732", "5849425", "5815883", "5811332", "5806242", "5744685", "5735564", "5733770", "5722492", "5696333", "5609939", "5599867", "5568229", "5556090", "5530452", "5523021", "5519148", "5513705", "5502717", "5485998", "5472961", "5438217", "5429979", "5372011", "5371991", "5331648", "5311045", "5295115", "5281575", "5145802", "5107619", "4893777", "4835044", "4829252", "4818739", "4816395", "4813224", "4754450", "4739340"], "score": "900"}, "SNCA_SNCAIP": {"Process": ["GO:0042417", "GO:0046928", "GO:0097164", "GO:0017144"], "Component": ["GO:0008021", "GO:0043025", "GO:1990904"], "Keyword": ["KW-0907", "KW-0908", "KW-0523"], "KEGG": ["hsa05012"], "PMID": ["33562355", "32541975", "32568194", "30316984", "30528127", "30716021", "30978594", "30999567", "31193965", "31225505", "31324919", "31753025", "28108534", "28851515", "29189163", "29369502", "29725038", "29860783", "29941042", "30096758", "27802243", "27882448", "28078567", "28210267", "28257421", "28270301", "28445716", "28533744", "28589942", "28621812", "28653979", "28656059", "28840063", "29038492", "29149290", "29180628", "29183391", "29333317", "29379583", "26260450", "26465922", "26744328", "27057372", "27057733", "27080380", "27090516", "27123591", "27199655", "27199664", "27338353", "27378605", "27440388", "27482213", "27563362", "27635664", "27938414", "25748711", "25843045", "25932462", "25980689", "26052512", "26101749", "26214314", "26396193", "26405034", "26569394", "26627850", "26779479", "26793099", "24064336", "24334022", "24445080", "24474217", "24523595", "24599081", "24829096", "24860424", "25136611", "25207598", "25247703", "25309899", "25393002", "25545246", "25621016", "22936307", "23127794", "23183827", "23290496", "23393160", "23580245", "23700162", "23708094", "23793441", "23797088", "23936613", "23983694", "23988235", "24023840", "24050397", "24284401"], "RCTM": ["HSA-392499"], "NetworkNeighborAL": ["CL:3072"], "PMC": ["7915245", "7433417", "6873554", "6776438", "6735928", "6551833", "6545447", "6514573", "6361590", "6309283", "6298824", "6121450", "6120113", "6020249", "5990907", "5934470", "5891175", "5826822", "5742885", "5733240", "5728410", "5706368", "5703960", "5653467", "5643386", "5532587", "5524811", "5519445", "5485421", "5467238", "5458673", "5420564", "5357501", "5336201", "5302045", "5288379", "5148884", "4962582", "4962431", "4954962", "4932509", "4926438", "4869981", "4852193", "4849646", "4848312", "4835861", "4832246", "4781986", "4743687", "4709595", "4705227", "4666086", "4653707", "4646498", "4646010", "4573652", "4516260", "4468357", "4439577", "4437475", "4399332", "4384794", "4304251", "4278857", "4230739", "4200851", "4192724", "4124806", "4026737", "4020742", "4000690", "3989394", "3975375", "3951099", "3921827", "3878430", "3866954", "3856108", "3832349", "3803144", "3797866", "3782660", "3759450", "3758783", "3747422", "3713309", "3709708", "3619247", "3611031", "3589663"], "score": "900"}, "CHRNB2_CHRNA4": {"Process": ["GO:0035095", "GO:0007271", "GO:0007274", "GO:0014059", "GO:0095500", "GO:1903831", "GO:0051899", "GO:0019233", "GO:0060079", "GO:2001023", "GO:0001508", "GO:0042113", "GO:0007626", "GO:0006816", "GO:0050890", "GO:0001666", "GO:0035690", "GO:0009636", "GO:0032870", "GO:0098655"], "Component": ["GO:0005892", "GO:0009897", "GO:0045211"], "Function": ["GO:0015464", "GO:0022848", "GO:0042166", "GO:0070405", "GO:0042562", "GO:0022839", "GO:0008144"], "Keyword": ["KW-1071", "KW-0628", "KW-0887", "KW-0675"], "KEGG": ["hsa05033", "hsa04725", "hsa04080"], "InterPro": ["IPR002394", "IPR006029", "IPR006201", "IPR006202", "IPR018000", "IPR036719", "IPR036734"], "Pfam": ["PF02931", "PF02932"], "PMID": ["33578443", "32075230", "32536355", "30635369", "30669328", "30809122", "30823399", "30838920", "31227712", "31275410", "31344816", "31393404", "31590360", "31636489", "31726970", "31740666", "31929725", "27208830", "29196491", "29237730", "29352227", "29382698", "29440730", "29513745", "29635646", "29666375", "29680816", "29720657", "29924869", "30034362", "30037827", "30043172", "30176987", "30333465", "30349413", "30401837", "30401839", "30627659", "27712845", "27932572", "28348412", "28440223", "28440896", "28441884", "28468816", "28583088", "28589175", "28600524", "28615755", "28615892", "28651171", "28686957", "28851948", "28865303", "28935799", "28978081", "29108277", "29196725", "29353911", "29411706", "25902378", "25943520", "26072248", "26314264", "26351737", "26416825", "26558925", "26904947", "26952864", "27123484", "27164717", "27316344", "27327258", "27428758", "27473937", "27505073", "27638450", "27650554", "27698417", "27698419", "27830187", "27891070", "27984588", "24680782", "25450229", "25498233", "25661700", "25717303", "25770198", "25774163", "25784856", "25934188", "25965070", "25972004", "26122718", "26175547", "26184988", "26301171", "26309560", "26318101"], "RCTM": ["HSA-112314"], "NetworkNeighborAL": ["CL:8230"], "PMC": ["7072978", "6935956", "6861240", "6854783", "6829263", "6787545", "6709143", "6695845", "6655552", "6614044", "6610377", "6588605", "6558614", "6502128", "6472032", "6445574", "6379349", "6358911", "6325563", "6237196", "6186898", "6132059", "6122951", "6112605", "6104304", "6043663", "6016705", "6010271", "5963521", "5940249", "5918632", "5915334", "5909069", "5904126", "5841828", "5839718", "5834227", "5818190", "5811491", "5775429", "5771479", "5767682", "5711795", "5689515", "5668010", "5656555", "5620221", "5587505", "5575130", "5507212", "5499116", "5470162", "5466671", "5461831", "5460472", "5458768", "5428567", "5414061", "5404922", "5217088", "5195866", "5161573", "5161322", "5115988", "5108578", "5102907", "5089441", "5075237", "5018401", "4991607", "4970908", "4931601", "4862248", "4830198", "4780670", "4717447", "4697753", "4655151", "4540370", "4538063", "4486519", "4484558", "4461559", "4452458", "4429103", "4417232", "4408286", "4345917", "4343187", "4324070", "4177975"], "score": "900"}, "RPL11_RPL5": {"Process": ["GO:2000435", "GO:1904667", "GO:0000027", "GO:2000059", "GO:0006614", "GO:0000184", "GO:1901796", "GO:0006413", "GO:0050821", "GO:0006364", "GO:0010628"], "Component": ["GO:0005730", "GO:1990904"], "Function": ["GO:0008097", "GO:1990948", "GO:0003735", "GO:0031625"], "Keyword": ["KW-1024", "KW-0699", "KW-0689", "KW-1017", "KW-0832", "KW-0225", "KW-0007"], "KEGG": ["hsa03010"], "PMID": ["32562240", "31285544", "31855845", "31903119", "32034120", "32054925", "32108164", "32111002", "32151059", "32185137", "32194724", "32198344", "32275312", "32475643", "32483207", "32516735", "32719344", "29930300", "30144322", "30252118", "30515771", "30573510", "30609737", "30650663", "30700418", "30854058", "30857280", "30862090", "30881276", "31022952", "31208452", "31234937", "31292158", "31310659", "31338327", "31346498", "31350888", "31355022", "31357498", "31503426", "31519693", "31523176", "31533350", "31574980", "31590378", "31600948", "31712650", "31792295", "31824572", "31839986", "28744013", "29044489", "29143558", "29182601", "29422612", "29429989", "29462399", "29466962", "29470984", "29492203", "29530001", "29547122", "29567958", "29584707", "29620521", "29702115", "29702530", "29734756", "29745857", "29747599", "29855342", "29915914", "30105457", "30210511", "30228860", "30233640", "30275003", "30320499", "30356013", "30411682", "30425236", "30498217", "30498507", "30524470", "30559313", "31225478", "27617574", "27870251", "28032591", "28077607", "28085118", "28099941", "28115275", "28117679", "28147343", "28179501", "28186364", "28196522", "28264936", "28273808"], "RCTM": ["HSA-1266738"], "NetworkNeighborAL": ["CL:14982"], "PMC": ["7385084", "7281510", "7264296", "7205879", "7140444", "7140421", "7083877", "7059203", "7038965", "7026650", "7018718", "7007433", "6958429", "6929633", "6901453", "6889351", "6881480", "6848149", "6829380", "6826547", "6825869", "6769540", "6765189", "6743284", "6735775", "6734142", "6721496", "6642628", "6637096", "6636591", "6629867", "6591869", "6587714", "6580590", "6551681", "6520892", "6468572", "6429320", "6428670", "6416817", "6372010", "6365947", "6356843", "6347560", "6337102", "6318771", "6315592", "6312012", "6298857", "6267422", "6265330", "6262175", "6249331", "6237566", "6234217", "6169821", "6169730", "6127601", "6120060", "6117846", "6037048", "5998885", "5984324", "5977106", "5946496", "5943065", "5935485", "5931986", "5920438", "5871334", "5864837", "5848553", "5823558", "5822637", "5815431", "5808082", "5805679", "5693310", "5669462", "5501179", "5423755", "5400673", "5376749", "5372563", "5362418", "5355092", "5354829", "5307790", "5299470", "5297839", "5297773"], "score": "900"}, "APH1A_NCSTN": {"Process": ["GO:0034205", "GO:0035333", "GO:0006509", "GO:0016485", "GO:0043085"], "Component": ["GO:0070765"], "Function": ["GO:0004175"], "Keyword": ["KW-0914"], "KEGG": ["hsa04330", "hsa05010"], "PMID": ["33171462", "33559291", "33808143", "31964406", "31973122", "31995180", "31996371", "32055024", "32085610", "32146031", "32171519", "32184897", "32226312", "33067321", "33333507", "33343338", "29619615", "30166589", "30559186", "30559277", "30622228", "30626721", "30653427", "30682043", "30686901", "30733594", "30734106", "30794693", "30853883", "30890522", "30944650", "31097707", "31109937", "31198028", "31263189", "31320864", "31379512", "31467276", "31470883", "31602624", "31608281", "31795302", "31814758", "31817135", "28137215", "28332150", "28811138", "28815510", "28935420", "29076399", "29086699", "29327503", "29454998", "29462871", "29515788", "29526709", "29561798", "29562533", "29576536", "29599482", "29615891", "29632483", "29695619", "29725009", "29787759", "29843688", "29867325", "29899688", "29970827", "29980665", "30029687", "30030826", "30059908", "30089166", "30104200", "30150752", "30181457", "30260951", "30315100", "30319358", "30383537", "30544885", "30662893", "31225454", "26993302", "27084356", "27545490", "27641664", "27697064", "27793474", "27794478", "27810638", "27888801", "27911326", "28025715", "28031222", "28061797", "28065263", "28065657", "28099462"], "RCTM": ["HSA-1236394"], "NetworkNeighborAL": ["CL:6147"], "PMC": ["8037453", "7939388", "7738330", "7142020", "7092570", "7076203", "7071496", "7060441", "7038192", "6975032", "6953121", "6940736", "6858839", "6761225", "6756091", "6716935", "6715724", "6685773", "6651510", "6627254", "6618299", "6602950", "6592691", "6576158", "6551803", "6541490", "6522545", "6451331", "6444455", "6395433", "6386363", "6368966", "6363461", "6354058", "6347419", "6343100", "6340148", "6328467", "6320968", "6320538", "6295228", "6290164", "6286844", "6233323", "6165870", "6163501", "6159856", "6133763", "6110731", "6089524", "6082653", "6080099", "6073265", "6053705", "6035258", "6017063", "5988891", "5975403", "5971163", "5954115", "5948247", "5938706", "5936719", "5924516", "5916324", "5901910", "5884729", "5879135", "5876388", "5870006", "5867310", "5847280", "5839369", "5825251", "5748259", "5630517", "5610083", "5516958", "5379860", "5351609", "5344027", "5328927", "5316384", "5303663", "5253109", "5242476", "5219787", "5181669", "5154842", "5154819", "5061605"], "score": "900"}, "TRADD_FADD": {"Process": ["GO:0071550", "GO:0008625", "GO:1902042", "GO:0006919", "GO:0043123", "GO:0001959", "GO:0051094", "GO:0051240"], "Component": ["GO:0031264", "GO:0045121"], "Function": ["GO:0005164", "GO:0019904", "GO:0044877", "GO:0042802", "GO:0019899"], "Keyword": ["KW-0053"], "KEGG": ["hsa04210", "hsa04217", "hsa04622", "hsa04657", "hsa04668", "hsa05152", "hsa05167", "hsa05165"], "SMART": ["SM00005"], "InterPro": ["IPR000488", "IPR011029"], "Pfam": ["PF00531"], "PMID": ["33428668", "33574931", "34133469", "31875458", "31947615", "32028672", "32028675", "32072232", "32073727", "32123582", "32139808", "32140076", "32182843", "32194778", "32210756", "32269263", "32303335", "32362081", "32411621", "32505571", "32559583", "32766249", "32781061", "32986201", "29664837", "30050058", "30185824", "30218679", "30467385", "30486909", "30507704", "30598363", "30625987", "30665407", "30678065", "30717770", "30741924", "30741936", "30778285", "30804083", "30813432", "30824526", "30845975", "30857150", "30902834", "30917630", "30941119", "30974824", "30978697", "30979585", "30988283", "30988397", "30995806", "31011462", "31040894", "31048504", "31077562", "31083564", "31114134", "31122251", "31131275", "31149635", "31164887", "31192209", "31198981", "31239840", "31248062", "31275110", "31315208", "31316982", "31322195", "31354479", "31380246", "31387520", "31400608", "31402916", "31406107", "31409605", "31450613", "31491952", "31509938", "31519886", "31519887", "31540489", "31598470", "31606726", "31632962", "31637001", "31719524", "31720316", "31725732", "31766571", "31842409", "32039207", "29047155", "29052145", "29066276", "29076500", "29199140", "29311359"], "RCTM": ["HSA-109581"], "PMC": ["8238200", "7816384", "7799768", "7379376", "7199390", "7142081", "7140716", "7077357", "7072579", "7052864", "7048143", "7037842", "7029724", "7026080", "7017284", "6987388", "6974333", "6968553", "6953048", "6952807", "6943250", "6861136", "6855437", "6851151", "6838739", "6814603", "6799808", "6783575", "6770144", "6769855", "6769249", "6767152", "6747454", "6744441", "6744433", "6698931", "6691250", "6690881", "6685234", "6678621", "6676415", "6664112", "6658002", "6651373", "6639427", "6617733", "6609852", "6597188", "6594416", "6556275", "6554744", "6553940", "6548990", "6548593", "6541464", "6539482", "6536010", "6532150", "6525537", "6515381", "6510712", "6509160", "6506586", "6480349", "6475670", "6465317", "6461919", "6460297", "6435431", "6434926", "6429354", "6410226", "6407248", "6406936", "6404114", "6375735", "6370879", "6370826", "6369349", "6360698", "6342007", "6340166", "6337392", "6294789", "6191382", "5994217", "5988915", "5863746", "5854325", "5783728", "5752838"], "score": "900"}, "MT-ND2_MT-ND1": {"Process": ["GO:0006120", "GO:0032981", "GO:0009167", "GO:0009205", "GO:0009150", "GO:0017144"], "Component": ["GO:0005747"], "Function": ["GO:0008137"], "Keyword": ["KW-0429", "KW-0026", "KW-0830", "KW-1008", "KW-1278", "KW-0679", "KW-0520", "KW-0999", "KW-0523", "KW-0225"], "KEGG": ["hsa00190", "hsa04714", "hsa04723", "hsa05012", "hsa01100"], "PMID": ["32766836", "33429764", "33496347", "33508415", "33796784", "34104739", "34179492", "34185867", "34199697", "31721420", "31818361", "31846124", "31916679", "31919395", "31919519", "31939618", "31940411", "31940908", "31959910", "31968709", "31974505", "31981894", "32002337", "32015863", "32019493", "32025367", "32039210", "32050506", "32053908", "32054541", "32066491", "32107436", "32107855", "32117454", "32117634", "32142522", "32145731", "32158465", "32182936", "32198407", "32211241", "32226107", "32231878", "32244971", "32290485", "32302386", "32601317", "33334792", "33366599", "33366695", "33366884", "33366996", "33366997", "33457788", "33457871", "33457946", "33458077", "33458079", "33458109", "33817292", "30239978", "30316947", "30359656", "30448269", "30476024", "30539815", "30633777", "30651566", "30652133", "30657255", "30709051", "30789893", "30833746", "30837953", "30838030", "30840801", "30858446", "30869147", "30949164", "30961535", "30974783", "30974866", "31029642", "31036713", "31043849", "31059557", "31064115", "31068137", "31071392", "31095601", "31130986", "31133996", "31149346", "31153363", "31178892", "31181837", "31186443", "31192351", "31194871", "31203477"], "RCTM": ["HSA-1428517"], "NetworkNeighborAL": ["CL:22408"], "PMC": ["8228812", "8205065", "8143629", "7995844", "7874665", "7793417", "7782988", "7782974", "7782779", "7781922", "7781888", "7781879", "7748835", "7748765", "7748545", "7510615", "7510603", "7324373", "7222804", "7164779", "7139379", "7100570", "7098387", "7084342", "7083862", "7081777", "7074353", "7072465", "7066449", "7064956", "7059908", "7059007", "7052259", "7049700", "7046634", "7039129", "7027195", "7027106", "7020495", "7016891", "7014384", "7005622", "7001298", "6999826", "6991124", "6989428", "6988538", "6984341", "6978382", "6976934", "6971079", "6961948", "6952441", "6945058", "6896293", "6781153", "6679832", "6649704", "6627073", "6601869", "6559948", "6549021", "6547454", "6545197", "6543705", "6540609", "6537178", "6523495", "6523364", "6522025", "6513898", "6512872", "6510172", "6506933", "6502327", "6477857", "6472445", "6454704", "6437310", "6411945", "6410049", "6409219", "6400406", "6389613", "6382676", "6358722", "6335467", "6334616", "6330174", "6329517", "6319601"], "score": "900"}, "MLH3_MLH1": {"Process": ["GO:0006298", "GO:0007129", "GO:0007131", "GO:0007140", "GO:0007143"], "Component": ["GO:0005712", "GO:0032300", "GO:0001673", "GO:0000795"], "Function": ["GO:0030983", "GO:0016887", "GO:0003682", "GO:0005524", "GO:0008144"], "Keyword": ["KW-0362", "KW-0234"], "KEGG": ["hsa03430"], "SMART": ["SM01340", "SM00387"], "InterPro": ["IPR013507", "IPR014762", "IPR038973", "IPR003594", "IPR014721", "IPR036890", "IPR020568"], "Pfam": ["PF01119", "PF13589", "PF02518"], "PMID": ["32652606", "33469227", "33544956", "33923939", "34088835", "34257043", "31647103", "31751860", "31814971", "31822864", "31936378", "31956350", "31966042", "32000458", "32015124", "32051040", "32053874", "32085395", "32175161", "32188929", "32197529", "32206186", "32257050", "32390703", "32637398", "32682592", "32814904", "33117677", "33199619", "30358836", "30381870", "30541755", "30566683", "30573798", "30590005", "30614234", "30615609", "30626711", "30709931", "30719162", "30824826", "30867733", "30891046", "30898619", "30946512", "30970447", "31008109", "31031852", "31113927", "31134894", "31141992", "31160353", "31192117", "31207149", "31254442", "31277418", "31285644", "31289516", "31297992", "31342644", "31351878", "31366136", "31428113", "31431043", "31443283", "31530839", "31562181", "31607598", "31618962", "31673068", "31745173", "31781476", "31798786", "31815095", "31921681", "28183795", "28728506", "29063235", "29075860", "29327083", "29383008", "29419417", "29439820", "29487705", "29496746", "29516665", "29544212", "29575718", "29578583", "29608566", "29616133", "29616226", "29617662", "29617664", "29625053", "29641532", "29725427", "29731763", "29731845", "29743854"], "RCTM": ["HSA-1474165"], "NetworkNeighborAL": ["CL:12763"], "PMC": ["8313138", "8074049", "7720183", "7576180", "7318716", "7201153", "7170855", "7145683", "7140785", "7113609", "7080796", "7075464", "7074392", "7072611", "7067012", "7035508", "7017562", "7017083", "7004782", "6959081", "6955650", "6933010", "6895001", "6888216", "6883179", "6875279", "6864306", "6863855", "6860036", "6838430", "6827386", "6826728", "6823448", "6752675", "6748965", "6721627", "6721314", "6715774", "6704426", "6688120", "6687634", "6687620", "6678467", "6670011", "6639227", "6627684", "6618857", "6599435", "6549560", "6542301", "6540262", "6538373", "6527873", "6485219", "6459249", "6459247", "6445760", "6441948", "6441508", "6411835", "6411703", "6397194", "6396136", "6360424", "6360275", "6336347", "6331328", "6307802", "6072258", "6045965", "6039234", "6029450", "5961503", "5943474", "5938532", "5920917", "5920361", "5920029", "5916809", "5911615", "5911416", "5897033", "5894988", "5887139", "5876466", "5869190", "5868237", "5818082", "5814272", "5784535", "5762798"], "score": "900"}, "POMT1_POMGNT1": {"Process": ["GO:0006493"], "Function": ["GO:0016758"], "Keyword": ["KW-1215", "KW-0451", "KW-0912", "KW-0947", "KW-0328"], "KEGG": ["hsa00515", "hsa01100"], "PMID": ["33200426", "31756055", "30643095", "30677308", "30948559", "30961548", "31054580", "31066050", "31311558", "31403083", "31566294", "29320543", "29386918", "29481844", "29606283", "29855340", "29867208", "29946244", "29970176", "30410234", "30553274", "30564623", "30788312", "30936766", "28079948", "28445022", "28512129", "28591567", "28615910", "28715957", "28765568", "28815891", "28953922", "29101272", "25898921", "26933739", "26948708", "27130732", "27160001", "27194101", "27272408", "27375352", "27467128", "27496765", "27533452", "27553274", "27576556", "27812179", "28116189", "25661440", "25840006", "25882296", "26011826", "26052266", "26060116", "26140716", "26220087", "26322222", "26380289", "26404900", "26727662", "28198708", "24013853", "24234655", "24491487", "24635668", "24657014", "24709677", "24786756", "24843229", "24932902", "25078397", "25135358", "25551112", "22936173", "23115008", "23125099", "23288328", "23326386", "23359570", "23379513", "23454088", "23518331", "23601082", "23856421", "23894383", "23929950", "24070816", "24120487", "24256719", "24260534", "24318691", "21509945", "22075563", "22238358", "22323514", "22425488", "22437172", "22458537", "22516080"], "RCTM": ["HSA-1643685"], "NetworkNeighborAL": ["CL:27393"], "PMC": ["6978243", "6938687", "6832011", "6703146", "6659134", "6636095", "6500046", "6454623", "6436956", "6395781", "6379601", "6295086", "6292381", "6205885", "6200557", "6029161", "6015525", "6005822", "5986861", "5984345", "5959770", "5944840", "5778350", "5765976", "5761899", "5719925", "5617183", "5548291", "5539251", "5500819", "5470170", "5409025", "5323151", "5295561", "5223002", "5210215", "5137251", "5113964", "5094735", "5035570", "5030769", "5006267", "4965172", "4924997", "4911909", "4873967", "4857608", "4813514", "4809143", "4767260", "4582941", "4561298", "4551700", "4519526", "4518861", "4493475", "4461912", "4453867", "4439546", "4362101", "4334358", "4321163", "4221119", "4158743", "4145250", "4124536", "4033628", "4021627", "3984002", "3959257", "3938021", "3855357", "3848040", "3836086", "3834269", "3800268", "3718821", "3641518", "3625645", "3613162", "3609641", "3562076", "3555503", "3548036", "3543442", "3446273", "3387367", "3356160", "3290637", "3269570", "3240703"], "score": "900"}, "POMGNT1_POMT1": {"Process": ["GO:0006493"], "Function": ["GO:0016758"], "Keyword": ["KW-1215", "KW-0451", "KW-0912", "KW-0947", "KW-0328"], "KEGG": ["hsa00515", "hsa01100"], "PMID": ["33200426", "31756055", "30643095", "30677308", "30948559", "30961548", "31054580", "31066050", "31311558", "31403083", "31566294", "29320543", "29386918", "29481844", "29606283", "29855340", "29867208", "29946244", "29970176", "30410234", "30553274", "30564623", "30788312", "30936766", "28079948", "28445022", "28512129", "28591567", "28615910", "28715957", "28765568", "28815891", "28953922", "29101272", "25898921", "26933739", "26948708", "27130732", "27160001", "27194101", "27272408", "27375352", "27467128", "27496765", "27533452", "27553274", "27576556", "27812179", "28116189", "25661440", "25840006", "25882296", "26011826", "26052266", "26060116", "26140716", "26220087", "26322222", "26380289", "26404900", "26727662", "28198708", "24013853", "24234655", "24491487", "24635668", "24657014", "24709677", "24786756", "24843229", "24932902", "25078397", "25135358", "25551112", "22936173", "23115008", "23125099", "23288328", "23326386", "23359570", "23379513", "23454088", "23518331", "23601082", "23856421", "23894383", "23929950", "24070816", "24120487", "24256719", "24260534", "24318691", "21509945", "22075563", "22238358", "22323514", "22425488", "22437172", "22458537", "22516080"], "RCTM": ["HSA-1643685"], "NetworkNeighborAL": ["CL:27393"], "PMC": ["6978243", "6938687", "6832011", "6703146", "6659134", "6636095", "6500046", "6454623", "6436956", "6395781", "6379601", "6295086", "6292381", "6205885", "6200557", "6029161", "6015525", "6005822", "5986861", "5984345", "5959770", "5944840", "5778350", "5765976", "5761899", "5719925", "5617183", "5548291", "5539251", "5500819", "5470170", "5409025", "5323151", "5295561", "5223002", "5210215", "5137251", "5113964", "5094735", "5035570", "5030769", "5006267", "4965172", "4924997", "4911909", "4873967", "4857608", "4813514", "4809143", "4767260", "4582941", "4561298", "4551700", "4519526", "4518861", "4493475", "4461912", "4453867", "4439546", "4362101", "4334358", "4321163", "4221119", "4158743", "4145250", "4124536", "4033628", "4021627", "3984002", "3959257", "3938021", "3855357", "3848040", "3836086", "3834269", "3800268", "3718821", "3641518", "3625645", "3613162", "3609641", "3562076", "3555503", "3548036", "3543442", "3446273", "3387367", "3356160", "3290637", "3269570", "3240703"], "score": "900"}, "POP5_POP4": {"Process": ["GO:0001682", "GO:0090502"], "Component": ["GO:0000172", "GO:0030681", "GO:0005730"], "Function": ["GO:0004526"], "Keyword": ["KW-0819", "KW-0378"], "KEGG": ["hsa03008", "hsa03013"], "PMID": ["31937848", "31948408", "32005168", "32019507", "32117129", "32899999", "30172909", "30412666", "30431111", "30886279", "30963280", "31197137", "31798299", "31888105", "29509761", "29515624", "29625199", "29722866", "29868056", "29930263", "30566477", "28168221", "28432356", "28461811", "28525600", "28567240", "28686712", "28750039", "28832657", "30647691", "24617464", "26842893", "27104580", "27156450", "27187488", "27375646", "27708424", "25822729", "25953854", "26059752", "26218261", "26291793", "26400273", "26525408", "24587269", "24932973", "25195671", "25361963", "23437301", "23587095", "23700311", "23709261", "24282538", "24367628", "22167472", "22243443", "22298511", "22374855", "22509260", "23018780", "20935047", "21450806", "21584401", "21683084", "21829672", "22162665", "22384322", "19669632", "19931535", "20139629", "20215441", "20334683", "20675586", "20705647", "20716516", "19036794", "19733182", "19844921", "19893039", "18558617", "19115013", "17389640", "17483522", "17881380", "16723659", "16998185", "17054397", "15096576", "14519199", "14550630", "15130821", "12003489", "12003490", "9620854", "21053045", "31681331", "32105214", "28743979"], "RCTM": ["HSA-6784531"], "NetworkNeighborAL": ["CL:15886"], "PMC": ["7555316", "7069721", "7017159", "7011104", "7001277", "6995107", "6966888", "6959250", "6868568", "6813733", "6571034", "6565675", "6453994", "6436949", "6423230", "6300221", "6297766", "6296579", "6061874", "6013459", "5951771", "5949605", "5839562", "5826064", "5568277", "5531651", "5527100", "5501436", "5499556", "5442505", "5430778", "5408476", "5288565", "5052571", "4919922", "4919917", "4896222", "4874874", "4814222", "4630829", "4552314", "4546361", "4517777", "4477669", "4462027", "4378963", "4245976", "4059666", "3964601", "3937385", "3868654", "3840007", "3737539", "3708505", "3672760", "3579882", "3577778", "3378863", "3331933", "3326328", "3324470", "3276132", "3227427", "3149059", "3143260", "3141246", "3121944", "3035440", "3001073", "3001054", "2930468", "2896528", "2858038", "2800852", "2799185", "2789638", "2782587", "2615603", "2605565", "2475606", "2095792", "1920233", "1874661", "1636426", "1617129", "1484433", "1370252", "1370251", "407822", "328453", "316871"], "score": "900"}, "MT-ND3_MT-ND4": {"Process": ["GO:0006120", "GO:0032981", "GO:0009167", "GO:0009205", "GO:0009150", "GO:0017144", "GO:0009628"], "Component": ["GO:0005747"], "Function": ["GO:0008137"], "Keyword": ["KW-0830", "KW-0679", "KW-1278", "KW-1274", "KW-0520", "KW-0496", "KW-0225"], "KEGG": ["hsa00190", "hsa04714", "hsa04723", "hsa05012", "hsa01100"], "PMID": ["33429764", "33508415", "33537424", "33628908", "33628944", "33659671", "33796784", "33909186", "33969210", "34060999", "34104739", "34179492", "34199697", "34222662", "31721420", "31916679", "31919395", "31919449", "31919519", "31939618", "31940411", "31959910", "31967807", "31981894", "32002337", "32015863", "32025367", "32033035", "32034268", "32039210", "32050506", "32066491", "32083134", "32107436", "32117634", "32142522", "32145731", "32182936", "32198407", "32211241", "32218929", "32226107", "32231878", "32244971", "32290485", "32302386", "32348839", "32601317", "33056314", "33064405", "33116028", "33366599", "33366621", "33366884", "33366996", "33426287", "33426288", "33457871", "33457946", "33458050", "33458079", "33458109", "33458126", "33458145", "33458232", "33817292", "29505801", "30239978", "30403561", "30539815", "30601865", "30635574", "30658318", "30682071", "30709051", "30709931", "30746070", "30823612", "30833607", "30833746", "30837953", "30840801", "30854477", "30875926", "30885364", "30918947", "30949164", "30961535", "30964924", "30974866", "31023223", "31029642", "31036713", "31043849", "31044027", "31059557", "31064115", "31068137", "31106070", "31149346"], "RCTM": ["HSA-1428517"], "NetworkNeighborAL": ["CL:22328"], "PMC": ["8270843", "8231415", "8228812", "8205065", "8143629", "8079034", "7995844", "7889240", "7889101", "7874665", "7872550", "7832592", "7793417", "7782974", "7782779", "7782646", "7782257", "7782174", "7782007", "7781922", "7781888", "7759297", "7759244", "7748765", "7748681", "7748545", "7510615", "7324373", "7222804", "7164779", "7139379", "7100570", "7098387", "7084342", "7083862", "7081777", "7074353", "7070831", "7066449", "7059908", "7049700", "7046634", "7039129", "7029888", "7027106", "7011485", "7005759", "7005622", "6991124", "6989428", "6988538", "6984341", "6976934", "6971079", "6961948", "6952441", "6952362", "6945058", "6921473", "6896293", "6781153", "6549021", "6540609", "6537178", "6526698", "6523364", "6506933", "6502327", "6500721", "6482553", "6478002", "6477857", "6472445", "6470931", "6456187", "6454704", "6445760", "6437310", "6410229", "6410049", "6409219", "6399312", "6397227", "6389613", "6383669", "6347246", "6335954", "6334616", "6329795", "6314598"], "score": "900"}, "MT-ND3_MT-ND1": {"Process": ["GO:0006120", "GO:0032981", "GO:0009167", "GO:0009205", "GO:0006979", "GO:0009150", "GO:0017144", "GO:0014070"], "Component": ["GO:0005747"], "Function": ["GO:0008137"], "Keyword": ["KW-0830", "KW-0679", "KW-1278", "KW-1274", "KW-0520", "KW-0496"], "KEGG": ["hsa00190", "hsa04714", "hsa04723", "hsa05012", "hsa01100"], "PMID": ["33429764", "33508415", "33537424", "33628900", "33796784", "34003589", "34060999", "34104739", "34179492", "34199697", "31721420", "31778245", "31916679", "31919395", "31919449", "31919519", "31939618", "31940411", "31959910", "31981894", "31996177", "32002337", "32015863", "32019493", "32020600", "32025367", "32039210", "32050506", "32054541", "32066491", "32075142", "32107436", "32117634", "32142522", "32145731", "32182936", "32198407", "32211241", "32218929", "32226107", "32231878", "32244971", "32245970", "32290485", "32302386", "32601317", "33056314", "33064405", "33366599", "33366621", "33366884", "33366996", "33457871", "33457946", "33458079", "33458109", "33817292", "30239978", "30403561", "30539815", "30635574", "30658318", "30682071", "30709051", "30775970", "30778753", "30823612", "30833607", "30833746", "30837953", "30838030", "30840801", "30875926", "30918947", "30949164", "30961535", "30964924", "30974838", "30974866", "31029642", "31036713", "31043849", "31059557", "31064115", "31068137", "31106070", "31149346", "31153363", "31181837", "31186443", "31192351", "31203477", "31216623", "31252631", "31262975", "31263159", "31279710", "31304069", "31311107", "31319586"], "RCTM": ["HSA-1428517"], "NetworkNeighborAL": ["CL:22332"], "PMC": ["8228812", "8205065", "8143629", "7995844", "7889143", "7874665", "7832592", "7793417", "7782974", "7782779", "7781922", "7781888", "7748765", "7748681", "7748545", "7510615", "7324373", "7222804", "7164779", "7139379", "7125299", "7100570", "7098387", "7084342", "7083862", "7081777", "7074353", "7070602", "7066449", "7064942", "7059908", "7049700", "7046634", "7039129", "7029888", "7027106", "7020495", "7005622", "7001298", "6991124", "6989428", "6988538", "6988306", "6984341", "6976934", "6971079", "6961948", "6952441", "6952362", "6945058", "6896293", "6781153", "6689105", "6679832", "6679062", "6678826", "6678547", "6627324", "6627073", "6611448", "6602969", "6601869", "6559948", "6549021", "6545197", "6540609", "6537178", "6526698", "6523364", "6506933", "6502327", "6500721", "6480698", "6477857", "6472445", "6470931", "6456187", "6454704", "6437310", "6420317", "6410229", "6410049", "6409219", "6399312", "6389613", "6383669", "6382676", "6347246", "6334616", "6329795"], "score": "900"}, "TGFBR1_TGFBR2": {"Process": ["GO:0060389", "GO:1905007", "GO:0070723", "GO:0048701", "GO:0060043", "GO:0060412", "GO:0002088", "GO:0003208", "GO:0007179", "GO:0018107", "GO:0030512", "GO:0060021", "GO:0018105", "GO:0060485", "GO:0045927", "GO:0001525", "GO:0001701", "GO:0032147", "GO:0048732", "GO:0007389", "GO:0030335", "GO:0042060", "GO:0048729", "GO:0048534", "GO:0008285", "GO:0008284", "GO:0006915", "GO:0044703", "GO:0051093", "GO:0001775", "GO:0051241", "GO:0048584", "GO:0007399"], "Component": ["GO:1902554", "GO:0098802", "GO:0045121", "GO:0009986", "GO:0005887"], "Function": ["GO:0005024", "GO:0050431", "GO:0005160", "GO:0046332", "GO:0005524", "GO:0008144"], "Keyword": ["KW-0993", "KW-0341", "KW-0464", "KW-0723", "KW-0053", "KW-0460", "KW-0221", "KW-0067", "KW-0675"], "KEGG": ["hsa04010", "hsa04060", "hsa04068", "hsa04144", "hsa04218", "hsa04350", "hsa04380", "hsa04390", "hsa04520", "hsa04659", "hsa04926", "hsa04933", "hsa05142", "hsa05166", "hsa05210", "hsa05212", "hsa05220", "hsa05225", "hsa05226", "hsa05200"], "InterPro": ["IPR000333", "IPR008271", "IPR017441", "IPR000719", "IPR011009"], "Pfam": ["PF00069", "PF07714"], "PMID": ["33234595", "33386991", "33408307", "33436942", "33648463", "33905626", "33927274", "33971761", "34036102", "34220303", "31353638", "31557499", "31585122", "31676070", "31747868", "31897129", "31909204", "31910207", "31911623", "31915033", "31929749", "31936488", "31938073", "31950348", "31950671", "31979136", "31988704", "31991693", "31991851", "32012917", "32018226", "32019914", "32022446", "32023451", "32024063", "32025610", "32041952", "32046742", "32054031", "32054041", "32059544", "32066676", "32098245", "32099387", "32104547", "32109943", "32111031", "32143140", "32164350", "32164578", "32171324", "32174067", "32178467", "32182573", "32208430", "32226439", "32226772", "32245505", "32252625", "32273499", "32280452", "32447199", "32462795", "32470058", "32483604", "32528524", "32534359", "32586367", "32631954", "32640500", "32889753", "32913559", "32935439", "33059708", "33158280", "33235235", "33377651", "29409705", "29925964", "30120850", "30132150", "30141211", "30181549", "30288751", "30306291", "30365043", "30401713", "30461200", "30467960", "30485715", "30512203", "30537113", "30541743", "30548184", "30549280", "30582654", "30592264", "30615206", "30630485", "30639966"], "RCTM": ["HSA-162582"], "NetworkNeighborAL": ["CL:5981"], "PMC": ["8241768", "8123996", "8084965", "8043025", "7948473", "7919095", "7835204", "7804850", "7754144", "7733318", "7694279", "7686477", "7576271", "7558671", "7476713", "7443366", "7320836", "7318536", "7266969", "7259503", "7145847", "7139664", "7139637", "7137450", "7137433", "7124154", "7119156", "7101077", "7092993", "7084308", "7080988", "7080863", "7078436", "7077542", "7074188", "7073314", "7073156", "7073061", "7072809", "7072764", "7072496", "7072477", "7072177", "7071696", "7066767", "7063678", "7057164", "7057098", "7048278", "7041742", "7037814", "7031145", "7026267", "7026089", "7024315", "7014595", "7010776", "7000753", "6996408", "6996025", "6965205", "6956807", "6950884", "6949151", "6946674", "6946160", "6941961", "6924110", "6854682", "6756124", "6594081", "6590789", "6510886", "6446721", "6428417", "6400320", "6398927", "6393656", "6393185", "6390038", "6387651", "6367053", "6335156", "6329323", "6329178", "6322195", "6307842", "6307798", "6257852", "6072630"], "score": "900"}, "UNC13B_RIMS1": {"Process": ["GO:0097151", "GO:1902803", "GO:2000300", "GO:0016079", "GO:0017158", "GO:0017156", "GO:0048489", "GO:0097480", "GO:0032386", "GO:0051130", "GO:0046907", "GO:0065003"], "Component": ["GO:0048786"], "Function": ["GO:0017137"], "Keyword": ["KW-0268", "KW-0770", "KW-0863"], "KEGG": ["hsa04721"], "SMART": ["SM00239"], "InterPro": ["IPR000008", "IPR035892"], "Pfam": ["PF00168"], "PMID": ["32026806", "32751823", "33139401", "30802206", "30816091", "31052288", "31074746", "31145967", "31500835", "31535974", "31679900", "29221906", "29398114", "29655446", "29891949", "30084954", "30190286", "30401764", "27998991", "28052246", "28118494", "28297674", "28472650", "28481223", "28620464", "29127366", "29225307", "30460068", "27462810", "27537483", "27545744", "27867359", "25343783", "25704950", "25710274", "25913400", "26184109", "26196145", "26274777", "26635000", "24321454", "24533119", "23352168", "23434052", "23712261", "23751498", "23936420", "24322429", "24348337", "21935939", "22438837", "23175814", "23223309", "23316391", "23335896", "21262468", "21430140", "21785435", "22024713", "22183436", "21179232", "19067356", "19380881", "19453946", "19812333", "19900895", "15630409", "15728193", "16246115", "14734538", "12163476", "11431472", "24183019", "22053042", "29491150", "26861397", "30186112", "26793095", "23791195", "28388491", "25472860", "29959203", "27115346", "24274737", "27613546", "25874597", "30386217", "27092780", "30845727", "25650393", "25423262", "22192503", "30056056", "28626000", "29689231", "20844134"], "RCTM": ["HSA-112310"], "NetworkNeighborAL": ["CL:19423"], "PMC": ["7724145", "7436251", "7060041", "6923582", "6768504", "6752948", "6665092", "6541439", "6539712", "6468776", "6454433", "6407922", "6389284", "6263855", "6219712", "6218223", "6198076", "6138319", "6110820", "6055185", "5995852", "5965285", "5903580", "5865607", "5830537", "5816724", "5807134", "5790758", "5681686", "5510332", "5501089", "5496627", "5461898", "5451232", "5378618", "5368346", "5223599", "5095125", "5069550", "5002394", "4992871", "4991631", "4894758", "4836664", "4810092", "4709825", "4669484", "4536467", "4525472", "4504454", "4503208", "4487357", "4465358", "4380487", "4374511", "4354699", "4339659", "4314777", "4244101", "4036811", "3922925", "3866025", "3857474", "3847662", "3735604", "3731066", "3719036", "3678157", "3664715", "3617475", "3559010", "3545516", "3542534", "3539422", "3516196", "3437624", "3305919", "3286636", "3259453", "3226976", "3171202", "3077722", "3002953", "2945476", "2846784", "2735138", "2700376", "2173811", "2172332", "2171818"], "score": "900"}, "MT-ND4_MT-ND3": {"Process": ["GO:0006120", "GO:0032981", "GO:0009167", "GO:0009205", "GO:0009150", "GO:0017144", "GO:0009628"], "Component": ["GO:0005747"], "Function": ["GO:0008137"], "Keyword": ["KW-0830", "KW-0679", "KW-1278", "KW-1274", "KW-0520", "KW-0496", "KW-0225"], "KEGG": ["hsa00190", "hsa04714", "hsa04723", "hsa05012", "hsa01100"], "PMID": ["33429764", "33508415", "33537424", "33628908", "33628944", "33659671", "33796784", "33909186", "33969210", "34060999", "34104739", "34179492", "34199697", "34222662", "31721420", "31916679", "31919395", "31919449", "31919519", "31939618", "31940411", "31959910", "31967807", "31981894", "32002337", "32015863", "32025367", "32033035", "32034268", "32039210", "32050506", "32066491", "32083134", "32107436", "32117634", "32142522", "32145731", "32182936", "32198407", "32211241", "32218929", "32226107", "32231878", "32244971", "32290485", "32302386", "32348839", "32601317", "33056314", "33064405", "33116028", "33366599", "33366621", "33366884", "33366996", "33426287", "33426288", "33457871", "33457946", "33458050", "33458079", "33458109", "33458126", "33458145", "33458232", "33817292", "29505801", "30239978", "30403561", "30539815", "30601865", "30635574", "30658318", "30682071", "30709051", "30709931", "30746070", "30823612", "30833607", "30833746", "30837953", "30840801", "30854477", "30875926", "30885364", "30918947", "30949164", "30961535", "30964924", "30974866", "31023223", "31029642", "31036713", "31043849", "31044027", "31059557", "31064115", "31068137", "31106070", "31149346"], "RCTM": ["HSA-1428517"], "NetworkNeighborAL": ["CL:22328"], "PMC": ["8270843", "8231415", "8228812", "8205065", "8143629", "8079034", "7995844", "7889240", "7889101", "7874665", "7872550", "7832592", "7793417", "7782974", "7782779", "7782646", "7782257", "7782174", "7782007", "7781922", "7781888", "7759297", "7759244", "7748765", "7748681", "7748545", "7510615", "7324373", "7222804", "7164779", "7139379", "7100570", "7098387", "7084342", "7083862", "7081777", "7074353", "7070831", "7066449", "7059908", "7049700", "7046634", "7039129", "7029888", "7027106", "7011485", "7005759", "7005622", "6991124", "6989428", "6988538", "6984341", "6976934", "6971079", "6961948", "6952441", "6952362", "6945058", "6921473", "6896293", "6781153", "6549021", "6540609", "6537178", "6526698", "6523364", "6506933", "6502327", "6500721", "6482553", "6478002", "6477857", "6472445", "6470931", "6456187", "6454704", "6445760", "6437310", "6410229", "6410049", "6409219", "6399312", "6397227", "6389613", "6383669", "6347246", "6335954", "6334616", "6329795", "6314598"], "score": "900"}, "NUP160_NUP133": {"Process": ["GO:0006406", "GO:0016032", "GO:0051704"], "Component": ["GO:0031080"], "Function": ["GO:0017056"], "Keyword": ["KW-0906"], "KEGG": ["hsa03013"], "PMID": ["19706512", "17360435", "8557736", "30388388", "30506890", "30894603", "31453808", "29160693", "29363560", "29773558", "29915221", "29986057", "30179222", "28562428", "28624666", "29062044", "26849307", "26912792", "26967283", "27273515", "25602437", "25745173", "25822992", "25932910", "26642330", "24722254", "24770700", "23499022", "24324649", "24478780", "22244612", "22331846", "23047597", "23049930", "23271831", "21382517", "22049307", "20081840", "20087413", "20227665", "20550937", "20660226", "20932479", "19414608", "19503077", "19576787", "18197258", "18446240", "18786826", "18974315", "15523559", "12552102", "11823431", "11564755", "9166402", "11684705", "26416747", "24043423", "25184662", "19000832", "21383080", "30488506", "31553752", "28386019", "27926867", "24196834", "24103892", "22928108", "20974814", "19167330", "16207356", "27861119", "28642229", "25904327", "25116306", "23959328", "12196509", "31569640", "29618633", "25171917", "26540075", "21464899", "26476453", "26636083", "21621074", "30883195", "28506892", "25852741", "25902573", "27329485"], "RCTM": ["HSA-1169408"], "NetworkNeighborAL": ["CL:16506"], "PMC": ["6830350", "6760808", "6711706", "6613778", "6588426", "6426968", "6371224", "6349201", "6298606", "6159964", "6125679", "6027884", "6022837", "6006428", "5992584", "5787707", "5653651", "5579357", "5568450", "5568245", "5450191", "5320932", "5180592", "5156573", "5115870", "5053326", "4886846", "4831873", "4790104", "4788809", "4787764", "4718311", "4695854", "4671610", "4659922", "4615246", "4462950", "4447491", "4424061", "4416817", "4365743", "4339684", "4198930", "4161953", "4077343", "4001098", "3983603", "3897872", "3873886", "3861729", "3852005", "3814599", "3761240", "3603444", "3515533", "3457934", "3420096", "3398480", "3283990", "3206600", "3134873", "3065485", "3051818", "3003318", "2953765", "2938637", "2887351", "2859955", "2841689", "2835575", "2805151", "2799638", "2743489", "2732846", "2706296", "2700392", "2697926", "2680690", "2329591", "2174531", "2173148", "2150853", "2150808", "2136230", "2120676", "1820666", "1257468", "524472", "298712", "125826"], "score": "900"}, "BECN1_AMBRA1": {"Process": ["GO:0000423", "GO:0098780", "GO:0000045", "GO:0010508", "GO:0009267", "GO:0008285", "GO:0043066"], "Component": ["GO:0005776", "GO:0045335", "GO:0031966", "GO:0098805"], "Function": ["GO:0031625", "GO:0051020"], "Keyword": ["KW-0072", "KW-0968"], "KEGG": ["hsa04137", "hsa04140"], "PMID": ["32048886", "32264724", "33368240", "33494241", "33562550", "33953176", "31818366", "31862842", "31908569", "31959741", "31983731", "31989778", "32015340", "32082082", "32120776", "32121250", "32150829", "32150901", "32178401", "32181249", "32195258", "32211404", "32231521", "32257551", "32274388", "32320344", "32730856", "32909612", "33034545", "33083461", "33172332", "29101240", "29709573", "29709599", "30030024", "30160596", "30475087", "30519802", "30530998", "30614598", "30626110", "30650580", "30676497", "30696802", "30728463", "30733708", "30742114", "30744021", "30754665", "30783186", "30806153", "30862032", "30862253", "30863282", "30893939", "30908504", "30915711", "30922179", "30949479", "30987380", "30995935", "30999666", "31013961", "31050206", "31060234", "31108943", "31114639", "31123703", "31133790", "31205933", "31210843", "31288278", "31332165", "31336937", "31363716", "31382550", "31405115", "31428461", "31434275", "31441992", "31443299", "31450758", "31527516", "31554253", "31569675", "31578236", "31601814", "31630678", "31631974", "31637009", "31665034", "31666998", "31671879", "31687209", "31700697", "31772204", "31805631", "31811814", "31825969", "27875637"], "RCTM": ["HSA-1632852"], "NetworkNeighborAL": ["CL:2948"], "PMC": ["8143224", "8100102", "8007140", "7915802", "7909773", "7563064", "7140419", "7139470", "7139292", "7136756", "7084677", "7084443", "7082311", "7077536", "7069452", "7066980", "7065261", "7059124", "7014934", "7000407", "6999829", "6997396", "6983715", "6971022", "6966618", "6956186", "6940497", "6932887", "6927658", "6879477", "6855429", "6830286", "6826502", "6826015", "6819422", "6811796", "6804951", "6802350", "6801580", "6799833", "6789172", "6787222", "6784137", "6766836", "6763782", "6721705", "6721626", "6721308", "6706594", "6696055", "6693625", "6693460", "6690976", "6678174", "6666427", "6646339", "6566062", "6562811", "6550542", "6538995", "6532280", "6530247", "6527439", "6526831", "6524622", "6520891", "6520695", "6514605", "6504855", "6471960", "6468613", "6460398", "6451359", "6436197", "6433264", "6429291", "6426805", "6406581", "6399123", "6396690", "6387456", "6381095", "6366968", "6356273", "6354547", "6337628", "6301164", "6287702", "6204314", "6204124"], "score": "900"}, "TGFBR2_TGFBR1": {"Process": ["GO:0060389", "GO:1905007", "GO:0070723", "GO:0048701", "GO:0060043", "GO:0060412", "GO:0002088", "GO:0003208", "GO:0007179", "GO:0018107", "GO:0030512", "GO:0060021", "GO:0018105", "GO:0060485", "GO:0045927", "GO:0001525", "GO:0001701", "GO:0032147", "GO:0048732", "GO:0007389", "GO:0030335", "GO:0042060", "GO:0048729", "GO:0048534", "GO:0008285", "GO:0008284", "GO:0006915", "GO:0044703", "GO:0051093", "GO:0001775", "GO:0051241", "GO:0048584", "GO:0007399"], "Component": ["GO:1902554", "GO:0098802", "GO:0045121", "GO:0009986", "GO:0005887"], "Function": ["GO:0005024", "GO:0050431", "GO:0005160", "GO:0046332", "GO:0005524", "GO:0008144"], "Keyword": ["KW-0993", "KW-0341", "KW-0464", "KW-0723", "KW-0053", "KW-0460", "KW-0221", "KW-0067", "KW-0675"], "KEGG": ["hsa04010", "hsa04060", "hsa04068", "hsa04144", "hsa04218", "hsa04350", "hsa04380", "hsa04390", "hsa04520", "hsa04659", "hsa04926", "hsa04933", "hsa05142", "hsa05166", "hsa05210", "hsa05212", "hsa05220", "hsa05225", "hsa05226", "hsa05200"], "InterPro": ["IPR000333", "IPR008271", "IPR017441", "IPR000719", "IPR011009"], "Pfam": ["PF00069", "PF07714"], "PMID": ["33234595", "33386991", "33408307", "33436942", "33648463", "33905626", "33927274", "33971761", "34036102", "34220303", "31353638", "31557499", "31585122", "31676070", "31747868", "31897129", "31909204", "31910207", "31911623", "31915033", "31929749", "31936488", "31938073", "31950348", "31950671", "31979136", "31988704", "31991693", "31991851", "32012917", "32018226", "32019914", "32022446", "32023451", "32024063", "32025610", "32041952", "32046742", "32054031", "32054041", "32059544", "32066676", "32098245", "32099387", "32104547", "32109943", "32111031", "32143140", "32164350", "32164578", "32171324", "32174067", "32178467", "32182573", "32208430", "32226439", "32226772", "32245505", "32252625", "32273499", "32280452", "32447199", "32462795", "32470058", "32483604", "32528524", "32534359", "32586367", "32631954", "32640500", "32889753", "32913559", "32935439", "33059708", "33158280", "33235235", "33377651", "29409705", "29925964", "30120850", "30132150", "30141211", "30181549", "30288751", "30306291", "30365043", "30401713", "30461200", "30467960", "30485715", "30512203", "30537113", "30541743", "30548184", "30549280", "30582654", "30592264", "30615206", "30630485", "30639966"], "RCTM": ["HSA-162582"], "NetworkNeighborAL": ["CL:5981"], "PMC": ["8241768", "8123996", "8084965", "8043025", "7948473", "7919095", "7835204", "7804850", "7754144", "7733318", "7694279", "7686477", "7576271", "7558671", "7476713", "7443366", "7320836", "7318536", "7266969", "7259503", "7145847", "7139664", "7139637", "7137450", "7137433", "7124154", "7119156", "7101077", "7092993", "7084308", "7080988", "7080863", "7078436", "7077542", "7074188", "7073314", "7073156", "7073061", "7072809", "7072764", "7072496", "7072477", "7072177", "7071696", "7066767", "7063678", "7057164", "7057098", "7048278", "7041742", "7037814", "7031145", "7026267", "7026089", "7024315", "7014595", "7010776", "7000753", "6996408", "6996025", "6965205", "6956807", "6950884", "6949151", "6946674", "6946160", "6941961", "6924110", "6854682", "6756124", "6594081", "6590789", "6510886", "6446721", "6428417", "6400320", "6398927", "6393656", "6393185", "6390038", "6387651", "6367053", "6335156", "6329323", "6329178", "6322195", "6307842", "6307798", "6257852", "6072630"], "score": "900"}, "XRCC6_XRCC4": {"Process": ["GO:0006266", "GO:0075713", "GO:0010165", "GO:0006303", "GO:0006310"], "Component": ["GO:0070419"], "Function": ["GO:0008022"], "Keyword": ["KW-0233", "KW-0234"], "KEGG": ["hsa03450"], "PMID": ["33785198", "33854234", "34006647", "34056803", "34192880", "31640855", "31693373", "31782600", "31812125", "31884170", "31969622", "31973033", "31979140", "32015826", "32019147", "32052035", "32071995", "32076604", "32169821", "32258128", "32654175", "33195430", "33270074", "33289702", "33379193", "29975569", "30579708", "30622252", "30626422", "30638176", "30652106", "30668564", "30686551", "30696938", "30707386", "30755408", "30755668", "30761255", "30791195", "30838131", "30842344", "30857266", "30882047", "30905508", "30923523", "30936724", "30940321", "30976810", "31031852", "31115163", "31130614", "31141305", "31173270", "31205572", "31226020", "31234957", "31284432", "31284474", "31287003", "31311886", "31340759", "31357527", "31380392", "31396623", "31399561", "31428617", "31434745", "31484324", "31500286", "31504770", "31519773", "31534331", "31537809", "31540530", "31546657", "31552165", "31560388", "31620167", "31632280", "31642778", "31649878", "31656396", "31673055", "31795137", "31806933", "31819508", "31861764", "31921889", "31998749", "32010653", "28392333", "28754468", "29083855", "29128308", "29161447", "29179998", "29216365", "29222170", "29232168", "29254745"], "RCTM": ["HSA-162587"], "NetworkNeighborAL": ["CL:12947"], "PMC": ["7823790", "7762521", "7734917", "7649742", "7144918", "7103035", "7076804", "7073644", "7072297", "7066224", "7016224", "7013357", "6995585", "6990542", "6982230", "6976671", "6974535", "6965357", "6947635", "6944915", "6941881", "6915882", "6883937", "6850130", "6847993", "6827578", "6823505", "6822532", "6802009", "6795692", "6791036", "6781834", "6780142", "6777239", "6769573", "6765147", "6765146", "6759943", "6753077", "6747210", "6736563", "6726207", "6723995", "6717549", "6706467", "6688983", "6688092", "6681156", "6680887", "6679138", "6652013", "6646425", "6635534", "6615232", "6610038", "6609761", "6566239", "6551493", "6548791", "6548160", "6547435", "6509286", "6485219", "6477918", "6470857", "6469419", "6443323", "6430989", "6430710", "6426757", "6423307", "6417835", "6374816", "6372644", "6358097", "6356181", "6351635", "6334232", "6327430", "6325118", "6314471", "5997544", "5940593", "5858900", "5837005", "5835394", "5778467", "5761340", "5758893", "5632132"], "score": "900"}, "F7_F9": {"Process": ["GO:0072378", "GO:0016485", "GO:0006888"], "Component": ["GO:0005796", "GO:0005788", "GO:0005615"], "Function": ["GO:0004252", "GO:0005509"], "Keyword": ["KW-0301", "KW-0094", "KW-0379", "KW-0720", "KW-0865", "KW-0245", "KW-0165", "KW-0106", "KW-0964", "KW-0225"], "KEGG": ["hsa04610"], "SMART": ["SM00069", "SM00020", "SM00179", "SM00181"], "InterPro": ["IPR012224", "IPR000294", "IPR017857", "IPR035972", "IPR000152", "IPR001254", "IPR001314", "IPR001881", "IPR009003", "IPR018097", "IPR018114", "IPR033116", "IPR013032", "IPR000742"], "Pfam": ["PF00594", "PF00008", "PF00089"], "PMID": ["32702700", "31755939", "31887585", "31942750", "31979319", "32060150", "32064415", "32110765", "32237902", "32246041", "32559572", "32717759", "33060620", "30230257", "30453126", "30577721", "30584644", "30651128", "30679919", "30700129", "30804878", "30850652", "30861020", "30864689", "30917843", "30924538", "30962676", "31021046", "31106079", "31157239", "31174390", "31185916", "31222080", "31253089", "31289204", "31294320", "31303639", "31318850", "31388272", "31399697", "31457073", "31467667", "31496568", "31506285", "31506556", "31537632", "31548969", "31592318", "31602421", "31624779", "31656384", "31662920", "31798819", "31799382", "31888259", "32021345", "28898903", "28921427", "29165739", "29214439", "29217234", "29283291", "29321808", "29351237", "29449336", "29483391", "29517971", "29523681", "29540231", "29619338", "29654333", "29703220", "29713519", "29724741", "29727017", "29770199", "29804265", "29861564", "29872262", "29945876", "29953528", "29977164", "30033442", "30046709", "30046727", "30050002", "30073093", "30259240", "30355940", "30473893", "30510462", "30555841", "30564143", "30568523", "30603001", "30692962", "30756012", "30887008", "31544871", "27428013"], "RCTM": ["HSA-109582"], "NetworkNeighborAL": ["CL:9985"], "PMC": ["7649063", "7562748", "7125126", "7109737", "7095955", "7049365", "7040546", "7037264", "7012542", "6997031", "6978680", "6940903", "6935746", "6868576", "6864031", "6852182", "6850504", "6796875", "6792035", "6785814", "6785302", "6781921", "6778902", "6773636", "6767117", "6753795", "6737420", "6736877", "6712599", "6711617", "6710940", "6698869", "6660494", "6659457", "6647615", "6646486", "6611360", "6600542", "6599346", "6586904", "6560902", "6533845", "6504016", "6487889", "6438431", "6436241", "6435118", "6413912", "6408458", "6407800", "6392207", "6371052", "6346937", "6340371", "6338106", "6335789", "6307028", "6288438", "6276614", "6250109", "6220402", "6217260", "6208690", "6173998", "6125230", "6116193", "6078354", "6066981", "6061395", "6057345", "6055488", "6055482", "6023127", "6016700", "5978740", "5973382", "5952452", "5942417", "5931262", "5925791", "5921290", "5916734", "5874873", "5869798", "5853086", "5850673", "5825201", "5794506", "5759191", "5432097"], "score": "900"}, "SRM_SMS": {"Process": ["GO:0006596", "GO:0097164"], "Function": ["GO:0016765"], "Keyword": ["KW-0620", "KW-0808"], "KEGG": ["hsa00270", "hsa00330", "hsa00410", "hsa00480", "hsa01100"], "InterPro": ["IPR001045", "IPR030373", "IPR030374", "IPR035246", "IPR037163", "IPR029063"], "Pfam": ["PF01564", "PF17284"], "PMID": ["33881936", "31911608", "31940783", "31962236", "32657206", "30604097", "30774639", "30923709", "31175317", "31253191", "31362455", "31662455", "29410783", "29419804", "29435126", "29490606", "29533602", "29616053", "29774023", "29777905", "29799508", "30063205", "30066894", "30181570", "30304856", "30455990", "30544565", "30805389", "31245740", "27795357", "28049629", "28165059", "28261239", "28658205", "28798743", "28870974", "29042616", "29091711", "29097652", "29215586", "29234321", "29240775", "29262598", "29348790", "29379478", "26773542", "26864636", "26910893", "26925074", "27050410", "27064210", "27100877", "27276682", "27460797", "27472325", "27582752", "25651815", "25763008", "25972886", "26133169", "26380554", "26426536", "26658739", "26779231", "23820617", "25248858", "25347188", "25484380", "23442442", "23588207", "23616785", "23917584", "23983896", "21809076", "21874531", "22562773", "22889111", "22957208", "23036094", "23071598", "21712957", "21834794", "22096507", "19147568", "19875898", "18042394", "18546156", "16510395", "14705926", "2018367", "2775206", "22195744", "28683280", "31978055", "31467634", "32024540", "27375482", "19302708"], "RCTM": ["HSA-1430728"], "NetworkNeighborAL": ["CL:21856"], "PMC": ["7020012", "7003359", "6980402", "6971394", "6946658", "6819659", "6701375", "6696095", "6599347", "6555789", "6508808", "6487480", "6487307", "6431576", "6426781", "6371637", "6367245", "6318755", "6313458", "6234213", "6111542", "6067879", "6024823", "5988950", "5943674", "5872169", "5870473", "5862279", "5831853", "5796997", "5781304", "5775291", "5753661", "5733770", "5732764", "5730160", "5712313", "5683653", "5668419", "5645388", "5636939", "5546226", "5526900", "5505479", "5313502", "5292693", "5203656", "5173117", "5000606", "4987379", "4981715", "4924722", "4892113", "4839647", "4822861", "4814703", "4757701", "4749963", "4702279", "4676720", "4591331", "4558889", "4489882", "4482334", "4413726", "4342090", "4329817", "4310684", "4248487", "4210132", "3812355", "3747394", "3734482", "3700574", "3627976", "3598371", "3507808", "3465344", "3438056", "3432380", "3266501", "3258477", "3253432", "3248798", "3214022", "3122100", "2749594", "2666765", "1138801"], "score": "900"}, "FANCG_FANCA": {"Process": ["GO:0036297", "GO:0008585", "GO:0022412", "GO:0048232"], "Component": ["GO:0043240"], "Keyword": ["KW-0923", "KW-0234"], "KEGG": ["hsa03460"], "PMID": ["32947577", "33778919", "33960719", "31558676", "31867888", "31882460", "31884170", "31940411", "31963742", "31973033", "31980815", "32002546", "32025012", "32110280", "32158963", "32190289", "32235514", "32762026", "33188024", "33270637", "30357367", "30368588", "30683899", "30789902", "30792206", "30813363", "30878356", "30881493", "30882047", "30923099", "30942098", "30949167", "31044434", "31130988", "31167143", "31177992", "31186638", "31219578", "31266445", "31275435", "31288759", "31312595", "31452757", "31721781", "28687971", "29098742", "29154021", "29193904", "29247345", "29307578", "29309945", "29377497", "29399332", "29400309", "29416752", "29423082", "29427520", "29439820", "29459202", "29467487", "29584588", "29641532", "29719599", "29748390", "29891926", "29928579", "30022024", "30031030", "30047418", "30057198", "30061624", "30094075", "30106181", "30113427", "30200453", "30283446", "30408064", "30449320", "30487452", "30540754", "30713837", "31360874", "31413733", "27223997", "27760710", "27870251", "27986371", "27986592", "28067843", "28115275", "28215707", "28239445", "28255301", "28283722", "28341737", "28378742", "28440412", "28471392", "28535027", "28541631"], "RCTM": ["HSA-6783310"], "NetworkNeighborAL": ["CL:12706"], "PMC": ["7714207", "7673757", "7520306", "7327661", "7226125", "7102982", "7102959", "7076804", "7075017", "7052421", "7042149", "7025897", "7023409", "7021232", "7001510", "6984088", "6961948", "6941881", "6886416", "6853288", "6712567", "6698648", "6693662", "6676647", "6649855", "6617641", "6609837", "6604853", "6604281", "6581795", "6556960", "6521328", "6518885", "6509935", "6438155", "6417835", "6409899", "6403512", "6400411", "6391996", "6347620", "6346677", "6328202", "6323970", "6316132", "6234961", "6224072", "6178809", "6162646", "6156434", "6097932", "6097243", "6071325", "6069914", "6065423", "6054796", "6052092", "6045965", "6035152", "5996029", "5986022", "5973476", "5918239", "5915066", "5912962", "5894988", "5830889", "5823675", "5820438", "5790499", "5788620", "5785713", "5762269", "5758436", "5586398", "5492015", "5451333", "5447142", "5436159", "5423755", "5391297", "5381226", "5325763", "5320776", "5309397", "5299470", "5295014", "5266791", "5114166"], "score": "900"}, "HLA-E_HLA-G": {"Process": ["GO:0002480", "GO:0002479", "GO:0060333", "GO:0060337", "GO:0050777", "GO:0042129", "GO:0050870", "GO:0001819"], "Component": ["GO:0042612", "GO:0071556", "GO:0012507", "GO:0030670", "GO:0055038", "GO:0031901", "GO:0000139", "GO:0098791", "GO:0098827"], "Function": ["GO:0042605", "GO:0005102"], "Keyword": ["KW-0490"], "KEGG": ["hsa04612", "hsa04940", "hsa05320", "hsa05330", "hsa05332", "hsa05416", "hsa04650", "hsa04145", "hsa04218", "hsa04514", "hsa05167", "hsa05168", "hsa05169", "hsa05203", "hsa04144", "hsa05166", "hsa05165"], "SMART": ["SM00407"], "InterPro": ["IPR001039", "IPR011161", "IPR037055", "IPR003006", "IPR003597", "IPR011162", "IPR007110", "IPR036179", "IPR013783"], "Pfam": ["PF00129", "PF07654"], "PMID": ["33615729", "33781967", "33859649", "34109752", "34183176", "31558330", "31938574", "31947775", "31948072", "31959757", "31963413", "31977556", "32023856", "32098275", "32117310", "32117816", "32132995", "32140065", "32153593", "32161759", "32188103", "32213198", "32214110", "32226771", "32258210", "32273131", "32308549", "32421881", "32495519", "32903787", "32961693", "33046268", "30381742", "30448613", "30642337", "30696399", "30709424", "30717132", "30764544", "30778232", "30800126", "30867826", "30868392", "30873154", "30893814", "30907063", "30909402", "30941482", "30945586", "30972068", "30984115", "31001266", "31009447", "31011560", "31013867", "31030183", "31096713", "31097897", "31105921", "31113192", "31134067", "31160572", "31231370", "31236420", "31238687", "31243643", "31249568", "31293619", "31316752", "31318078", "31340866", "31345965", "31357439", "31364314", "31379803", "31379869", "31382992", "31394776", "31394860", "31396228", "31428098", "31455025", "31472670", "31475034", "31540289", "31561913", "31582751", "31602270", "31629410", "31636193", "31636622", "31690066", "31694167", "31695802", "31717776", "31749790", "31820163", "31921098", "31998304", "32010122"], "RCTM": ["HSA-1236974"], "NetworkNeighborAL": ["CL:4218"], "PMC": ["8042285", "7563681", "7539797", "7438949", "7419048", "7163354", "7140678", "7109377", "7096436", "7093986", "7080858", "7072773", "7053337", "7053181", "7046796", "7046249", "7041644", "7037275", "7033970", "7031155", "7019362", "7016531", "7014343", "6978722", "6971012", "6962251", "6953351", "6917833", "6913657", "6901423", "6862690", "6862619", "6862560", "6843061", "6842583", "6831480", "6800990", "6788305", "6776618", "6775598", "6770713", "6769817", "6732315", "6721664", "6721545", "6721347", "6717647", "6707807", "6688484", "6683481", "6665953", "6661658", "6660262", "6657210", "6650588", "6647376", "6611138", "6598621", "6582937", "6566335", "6558367", "6547655", "6545878", "6536912", "6534526", "6525141", "6524545", "6514949", "6513348", "6502725", "6501496", "6497317", "6487373", "6471057", "6468217", "6466015", "6454067", "6449726", "6443934", "6419516", "6404638", "6401500", "6387365", "6387174", "6375891", "6359802", "6352444", "6332659", "6331247"], "score": "900"}, "DDX20_GEMIN4": {"Process": ["GO:0000387", "GO:0051170"], "Component": ["GO:0032797", "GO:0034719", "GO:0097504", "GO:0005730"], "Keyword": ["KW-0508"], "KEGG": ["hsa03013"], "PMID": ["31799625", "31910330", "32148964", "32218991", "30563832", "28833944", "29226993", "29371219", "30322005", "30786668", "27498138", "28074552", "28557556", "28642865", "29138579", "29156806", "26724585", "26796812", "26828962", "27019773", "27145460", "27507887", "27669275", "27701053", "25392300", "25709475", "25724890", "25735748", "25784816", "26030275", "26039359", "26098872", "26187994", "26203264", "26688807", "24257509", "24311566", "24523674", "24675744", "24676133", "24909261", "24923560", "25122454", "25342918", "22898998", "23221635", "23378343", "23451085", "23586049", "23629745", "23874110", "22064859", "22361416", "22639842", "22661538", "22714736", "23022481", "23071822", "23143396", "21414469", "21425128", "21482675", "21592377", "21600003", "21627860", "21636674", "21698147", "21819082", "21931505", "21935400", "19851984", "20211803", "20495573", "20513430", "20515655", "20721975", "21072240", "18646051", "19239886", "19458495", "19712461", "19750007", "18366743", "18381463", "18675250", "18786256", "19023405", "19047128", "19138993", "17640370", "17895963", "17984321", "16518686", "17057368", "16301532", "14970384", "15575968", "12554860", "12668731", "11714716"], "RCTM": ["HSA-191859"], "NetworkNeighborAL": ["CL:16629"], "PMC": ["7096462", "7050065", "7048908", "6954390", "6816893", "6385987", "6210990", "5861365", "5689696", "5679687", "5463183", "5313634", "5127653", "5086678", "5085206", "5041490", "4834709", "4806601", "4755894", "4673325", "4551943", "4509805", "4508071", "4476591", "4454432", "4450876", "4381066", "4356688", "4334349", "4294665", "4206254", "4141857", "4133261", "4062040", "4055699", "4030374", "4013412", "3977338", "3968126", "3968016", "3936765", "3906579", "3771578", "3713958", "3640857", "3615597", "3613997", "3602350", "3581547", "3553995", "3521841", "3487887", "3483417", "3469541", "3392723", "3287199", "3174349", "3174171", "3168173", "3153581", "3124411", "3123691", "3118786", "3117784", "3107389", "3073822", "2970535", "2950312", "2920913", "2901871", "2783774", "2768267", "2744658", "2736588", "2679635", "2675692", "2650498", "2631102", "2577925", "2553099", "2287173", "2064792", "1976558", "1939999", "1559927", "1370934", "1370383", "1297697", "545797"], "score": "900"}, "EFNA3_EPHA4": {"Process": ["GO:1902961", "GO:0048013", "GO:0018108", "GO:0007411", "GO:0045664", "GO:0051093", "GO:0022603", "GO:0051241"], "Function": ["GO:0005005", "GO:0046875"], "KEGG": ["hsa04360"], "PMID": ["33977106", "31814004", "31997814", "32076005", "32745487", "33099474", "29716431", "30950395", "31333644", "31469726", "31548390", "31589243", "29369779", "29456630", "29618973", "29789418", "29793020", "29941036", "30106032", "30186118", "27696737", "28007647", "28197551", "28322188", "28423606", "28453791", "28894610", "25468180", "26537360", "26587807", "26785076", "26870995", "26881098", "27092058", "27446912", "27518800", "27533087", "27756445", "24933439", "25023702", "25258252", "25292427", "25367067", "25616113", "25623065", "25663667", "25746458", "26106609", "26212263", "26565750", "24222347", "24338694", "24381199", "24511394", "24631563", "24632308", "24658113", "25012382", "25027113", "25040798", "25041248", "25050377", "25100946", "25268254", "25268696", "25269910", "23047495", "23165658", "23190894", "23274893", "23308246", "23595014", "23696734", "23738943", "24094103", "24103058", "24312340", "24369508", "21982954", "22040912", "22044886", "22147308", "22243746", "22247258", "22363788", "22449939", "22474602", "22496572", "22580205", "22792496", "22807579", "22959996", "23319347", "20969945", "21430173", "21559471", "21672356", "21795402", "19786129", "20014408"], "RCTM": ["HSA-1266738"], "NetworkNeighborAL": ["CL:420"], "PMC": ["8087473", "7675649", "7068116", "7059577", "7031270", "6993872", "6789926", "6735946", "6680248", "6620610", "6450669", "6167191", "6111612", "6108204", "6050079", "6019728", "5955724", "5886064", "5871686", "5795627", "5736012", "5574313", "5466898", "5434854", "5410341", "5360444", "5346325", "5312387", "5292598", "5008291", "4982633", "4955956", "4914952", "4861043", "4860152", "4842021", "4820444", "4736993", "4722872", "4527946", "4497816", "4461725", "4439390", "4433287", "4431630", "4405375", "4390541", "4388660", "4367244", "4293301", "4273976", "4234705", "4203006", "4149234", "4122629", "4103172", "4094879", "3997591", "3962387", "3931406", "3910461", "3867861", "3842424", "3792401", "3720259", "3713769", "3684256", "3656109", "3631567", "3609598", "3572266", "3570705", "3538581", "3438283", "3390141", "3342701", "3325141", "3306944", "3288406", "3288332", "3282790", "3259535", "3240726", "3172274", "3084771", "3071753", "3004986", "2818219", "2815134"], "score": "900"}, "APH1A_PSENEN": {"Process": ["GO:0034205", "GO:0035333", "GO:0006509", "GO:0016485", "GO:0043085"], "Component": ["GO:0070765", "GO:0032580", "GO:0005789", "GO:0098827", "GO:0005887"], "Keyword": ["KW-0914", "KW-0333", "KW-0256"], "KEGG": ["hsa04330", "hsa05010"], "PMID": ["33171462", "33559291", "33910450", "31964406", "31973122", "31995180", "31996371", "32046730", "32085610", "32146031", "32171519", "32184897", "32226312", "33333507", "33343338", "29619615", "30166589", "30622228", "30626721", "30653427", "30682043", "30686901", "30733594", "30734106", "30794693", "30832246", "30853883", "30890522", "30944650", "31097707", "31109937", "31190838", "31198028", "31263189", "31320864", "31379512", "31470883", "31602624", "31608281", "31795302", "31814758", "31817135", "31877856", "28137215", "28332150", "28811138", "28815510", "28935420", "29076399", "29086699", "29327503", "29454998", "29462871", "29515788", "29561798", "29562533", "29576536", "29599482", "29615891", "29695619", "29725009", "29787759", "29843688", "29867325", "29962345", "30029687", "30030826", "30059908", "30089166", "30104200", "30150752", "30260951", "30315100", "30319358", "30383537", "30397132", "30544885", "30662893", "30697141", "31225454", "26993302", "27084356", "27545490", "27641664", "27697064", "27793474", "27810638", "27888801", "28025715", "28031222", "28061797", "28065263", "28065657", "28099462", "28120208", "28148821", "28234257", "28267151", "28276527", "28279219"], "RCTM": ["HSA-1236394"], "NetworkNeighborAL": ["CL:6147"], "PMC": ["8096329", "7738330", "7092570", "7076203", "7071496", "7060441", "7038192", "7016989", "7014622", "6975032", "6953121", "6940736", "6858839", "6761225", "6756091", "6716935", "6685773", "6651510", "6627254", "6618299", "6602950", "6592691", "6576158", "6551803", "6541490", "6535079", "6522545", "6468848", "6451331", "6444455", "6395433", "6386363", "6368966", "6363461", "6354058", "6347419", "6343100", "6341214", "6328467", "6320968", "6295228", "6290164", "6286844", "6255210", "6233323", "6165870", "6159856", "6110731", "6089524", "6082653", "6080099", "6053705", "6017063", "5975403", "5971163", "5954115", "5948247", "5938706", "5936719", "5924516", "5916324", "5901910", "5884729", "5876388", "5870006", "5867310", "5847280", "5839369", "5825251", "5748259", "5644992", "5630517", "5610083", "5516958", "5416667", "5379860", "5356439", "5351609", "5345265", "5343570", "5328927", "5316384", "5303663", "5253109", "5242476", "5219787", "5154842", "5154819", "5061605"], "score": "900"}, "MT-ND2_MT-ND4": {"Process": ["GO:0006120", "GO:0032981", "GO:0009167", "GO:0009205", "GO:0009150", "GO:0017144"], "Component": ["GO:0005747"], "Function": ["GO:0008137"], "Keyword": ["KW-0429", "KW-0830", "KW-1278", "KW-0679", "KW-0520", "KW-0496", "KW-0225"], "KEGG": ["hsa00190", "hsa04714", "hsa04723", "hsa05012", "hsa01100"], "InterPro": ["IPR001750"], "Pfam": ["PF00361"], "PMID": ["33429764", "33508415", "33628944", "33672964", "33796784", "33879611", "33969210", "33984441", "34054318", "34057352", "34104739", "34179492", "34199697", "31246675", "31721420", "31818361", "31846124", "31916679", "31919395", "31919519", "31939618", "31940411", "31940908", "31959742", "31959910", "31968709", "31981894", "32002337", "32015863", "32025367", "32029763", "32033035", "32034268", "32039210", "32050506", "32053710", "32053908", "32066491", "32083134", "32107436", "32107855", "32117454", "32117634", "32142522", "32145731", "32182936", "32192433", "32198407", "32211241", "32226107", "32231878", "32244971", "32257344", "32272881", "32290485", "32302386", "32601317", "33116028", "33366599", "33366861", "33366884", "33366996", "33426287", "33426288", "33457871", "33457946", "33458077", "33458079", "33458109", "33458232", "33817292", "30006197", "30202084", "30239978", "30359656", "30448269", "30451556", "30539815", "30643698", "30651566", "30652133", "30709051", "30813888", "30833746", "30837953", "30840801", "30858446", "30869147", "30870419", "30885364", "30940820", "30949164", "30961535", "30969017", "30974866", "30979924", "31023223", "31026688", "31029642", "31035578"], "RCTM": ["HSA-1428517"], "NetworkNeighborAL": ["CL:22328"], "PMC": ["8228812", "8205065", "8144164", "8143629", "8079034", "7995844", "7918742", "7889240", "7874665", "7793417", "7782988", "7782974", "7782779", "7782174", "7781922", "7781888", "7759297", "7759244", "7748765", "7748556", "7748545", "7510615", "7324373", "7222804", "7164779", "7146967", "7139379", "7100570", "7098387", "7084342", "7083862", "7082965", "7081777", "7074353", "7072465", "7070831", "7066449", "7064956", "7062073", "7059908", "7059007", "7049700", "7046634", "7039129", "7027195", "7027106", "7018057", "7016891", "7014384", "7011485", "7005759", "7005622", "7005036", "6999826", "6991124", "6989428", "6988538", "6984341", "6976934", "6971246", "6971079", "6961948", "6952441", "6945058", "6921473", "6896293", "6781153", "6674977", "6562464", "6547454", "6523364", "6482553", "6472445", "6461915", "6461676", "6454704", "6445296", "6437310", "6417655", "6411945", "6410049", "6409219", "6394147", "6389613", "6358722", "6335467", "6334616", "6330174", "6329365"], "score": "900"}, "PEX19_PEX3": {"Process": ["GO:0016557", "GO:0045046", "GO:0055085"], "Component": ["GO:0005778"], "Keyword": ["KW-0861", "KW-0962", "KW-0576"], "KEGG": ["hsa04146"], "PMID": ["31854076", "31961865", "32388919", "30500900", "30585412", "30776093", "30899273", "30905264", "31331665", "31369765", "31374812", "31389908", "31426544", "31555306", "31616386", "31781323", "29202176", "29282281", "29396426", "29475136", "29557170", "29588378", "29746582", "29773809", "29924881", "30054481", "30247558", "30286137", "26852705", "28007883", "28176784", "28281558", "28325759", "28409464", "28426655", "28469144", "28520713", "28526747", "28594894", "28759634", "28882874", "28992441", "29126146", "26348128", "26367802", "26381541", "26434995", "26777132", "26824478", "26833788", "26928762", "27500947", "27610388", "27941306", "25446110", "25681696", "26018079", "26218097", "26503625", "26644511", "26644516", "24508507", "24535825", "24681485", "24732282", "24945818", "25062251", "25517356", "28357233", "23459139", "23581405", "23630535", "23785334", "23895660", "23898304", "24046747", "24115935", "24133452", "24279325", "22337771", "22536392", "22607727", "22624858", "22705440", "22749400", "22758915", "23168219", "21464226", "21576455", "21606207", "21660569", "21669930", "21895788", "21966495", "21984887", "22091393", "22194815", "20156962", "20427571", "20517567"], "RCTM": ["HSA-1369062"], "NetworkNeighborAL": ["CL:21668"], "PMC": ["6996960", "6994163", "6910928", "6874927", "6857447", "6764106", "6722239", "6719073", "6696164", "6527019", "6525147", "6416162", "6378206", "6343671", "6320678", "6203080", "6171868", "6099311", "6063926", "6014165", "5987711", "5963807", "5958128", "5893435", "5797116", "5755239", "5737649", "5671778", "5552349", "5500816", "5464672", "5453602", "5450235", "5431179", "5398534", "5353646", "5349201", "5328784", "5309816", "5289845", "5161562", "5159316", "5004026", "4869835", "4819957", "4791208", "4779433", "4748575", "4733102", "4726662", "4674281", "4674274", "4624172", "4517885", "4498086", "4300297", "4148619", "4111287", "4063865", "4040987", "3951609", "3926955", "3866509", "3792350", "3791482", "3783979", "3764329", "3721060", "3682127", "3633942", "3573110", "3529641", "3443258", "3437557", "3434018", "3334907", "3315806", "3237427", "3236069", "3195984", "3186938", "3180231", "3178647", "3173629", "3107335", "3105547", "3082194", "2883949", "2828923"], "score": "900"}, "POMGNT1_POMT2": {"Process": ["GO:0006493"], "Function": ["GO:0016758"], "Keyword": ["KW-1215", "KW-0451", "KW-0912", "KW-0947", "KW-0328"], "KEGG": ["hsa00515", "hsa01100"], "PMID": ["33200426", "31756055", "32115343", "30445645", "30643095", "30677308", "30856120", "30948559", "30961548", "31054580", "31066050", "31311558", "31403083", "31566294", "29320543", "29386918", "29481844", "29606283", "29855340", "29867208", "29946244", "29970176", "30410234", "30553274", "30564623", "30788312", "30936766", "27457812", "28079948", "28445022", "28512129", "28591567", "28615910", "28715957", "28765568", "28815891", "29101272", "25898921", "26948708", "27160001", "27194101", "27272408", "27375352", "27467128", "27496765", "27533452", "27553274", "27576556", "27812179", "28116189", "25840006", "25882296", "26052266", "26060116", "26140716", "26322222", "26380289", "26404900", "26541977", "26727662", "28198708", "24013853", "24234655", "24491487", "24510673", "24635668", "24657014", "24709677", "24786756", "24843229", "24932902", "25078397", "25125182", "25135358", "25551112", "22936173", "23115008", "23125099", "23288328", "23326386", "23359570", "23453855", "23454088", "23518331", "23689641", "23856421", "23894383", "24070816", "24120487", "24256719", "24318691", "21509945", "22075563", "22238358", "22323514", "22425488", "22437172", "22458537", "22516080", "22522421"], "RCTM": ["HSA-1643685"], "NetworkNeighborAL": ["CL:27393"], "PMC": ["7778731", "6978243", "6938687", "6832011", "6703146", "6659134", "6636095", "6598100", "6500046", "6454623", "6436956", "6395781", "6379601", "6323937", "6295086", "6292381", "6205885", "6200557", "6029161", "6015525", "6005822", "5986861", "5984345", "5959770", "5944840", "5778350", "5765976", "5761899", "5719925", "5658665", "5548291", "5539251", "5500819", "5470170", "5409025", "5323151", "5295561", "5223002", "5210215", "5137251", "5113964", "5094735", "5035570", "5030769", "5006267", "4965172", "4911909", "4873967", "4813514", "4809143", "4767260", "4635534", "4582941", "4561298", "4551700", "4519526", "4461912", "4453867", "4439546", "4362101", "4334358", "4221119", "4158743", "4145250", "4135523", "4124536", "4033628", "4021627", "3984005", "3984002", "3959257", "3938021", "3836086", "3800268", "3718821", "3641518", "3625645", "3613162", "3562076", "3555503", "3548036", "3543442", "3446273", "3387367", "3378661", "3356160", "3290637", "3269570", "3240703"], "score": "900"}, "SMC3_RAD21": {"Process": ["GO:0007059", "GO:0007088", "GO:0010948", "GO:0051321", "GO:0006281", "GO:0051301", "GO:0022402"], "Component": ["GO:0000798", "GO:0016363", "GO:0000775", "GO:0000785"], "Function": ["GO:0003682", "GO:0044877"], "Keyword": ["KW-0137", "KW-0158", "KW-0234", "KW-0498", "KW-0991"], "KEGG": ["hsa04110"], "PMID": ["33485391", "33639073", "33868354", "34093998", "34157074", "31701662", "31704779", "31757807", "31782600", "31806687", "31872982", "31895940", "31898537", "31903125", "31935221", "31937349", "31937660", "31941152", "31953484", "31969149", "31969180", "31973766", "32025693", "32029455", "32033219", "32041755", "32046180", "32051254", "32065581", "32066964", "32074972", "32083658", "32138752", "32188505", "32197313", "32213287", "32216817", "32219834", "32246042", "32253279", "32272438", "32284991", "32476269", "32532882", "32687945", "32917770", "33284104", "33365313", "29917110", "30125677", "30158690", "30239720", "30420784", "30447054", "30464155", "30503644", "30530755", "30541050", "30553776", "30554942", "30605471", "30606125", "30614194", "30630974", "30642272", "30651532", "30660610", "30662003", "30671743", "30719129", "30726152", "30736436", "30739867", "30759402", "30765611", "30770747", "30779731", "30780195", "30794535", "30806031", "30833788", "30853435", "30858191", "30906881", "30914796", "30922844", "30941551", "30948435", "30948724", "30949476", "30975996", "30988453", "31031198", "31089142", "31106290", "31107865", "31115363", "31146487", "31161194", "31162048"], "RCTM": ["HSA-1221632"], "NetworkNeighborAL": ["CL:12415"], "PMC": ["8142020", "8044525", "7825184", "7750468", "7746233", "7304356", "7231464", "7197483", "7144900", "7141834", "7139293", "7139116", "7125150", "7124252", "7115703", "7100847", "7098089", "7081711", "7073647", "7072534", "7059722", "7054000", "7050487", "7038094", "7025286", "7021096", "7017377", "7005613", "6995019", "6979391", "6978257", "6977301", "6977261", "6969069", "6961295", "6959610", "6959578", "6958972", "6954652", "6952610", "6944915", "6941350", "6939535", "6929617", "6850047", "6662294", "6639053", "6627722", "6601076", "6589903", "6579514", "6547162", "6546645", "6544331", "6544150", "6527865", "6517433", "6505235", "6504890", "6465247", "6459917", "6449397", "6437099", "6435658", "6433275", "6426077", "6413345", "6406801", "6402706", "6396947", "6395558", "6394844", "6393687", "6390130", "6379765", "6379725", "6377774", "6369230", "6368855", "6367950", "6360310", "6344341", "6335405", "6332862", "6318863", "6318033", "6317811", "6314529", "6294671"], "score": "900"}, "USP1_WDR48": {"Process": ["GO:0042769", "GO:0016579", "GO:0001501", "GO:0006281"], "Function": ["GO:0036459"], "Keyword": ["KW-0833"], "KEGG": ["hsa03460"], "PMID": ["33461373", "33619839", "33795880", "34128540", "34137174", "32117957", "32350107", "32510829", "32594826", "32951278", "33247121", "30335599", "30383889", "30818369", "30890612", "31086816", "31160570", "31253762", "31292489", "31376680", "31382494", "31525021", "31632687", "31796584", "29335415", "29361695", "29362236", "29386062", "30209081", "30227958", "30576655", "27986371", "28134787", "28270494", "28302046", "28406480", "28666371", "28837155", "28841374", "28881649", "28963981", "29091922", "29138248", "29302259", "26517048", "26758085", "26919101", "26950370", "27060135", "27097374", "27211605", "27232758", "27239033", "27373336", "27463890", "27650958", "27880911", "27906959", "27913677", "25526805", "25557546", "25702870", "25744535", "25833051", "25972987", "26002196", "26388029", "26462181", "26835158", "24482476", "24657165", "24850727", "24905007", "24958773", "24981056", "25216524", "25229643", "23195997", "23277426", "23335262", "23463011", "23615820", "23620800", "23723248", "23907118", "23937906", "24001775", "24075985", "24130053", "24145035", "24210823", "22266823", "22439892", "22537224", "22693661", "22701671", "22744751", "22771212", "22987070", "22989887"], "RCTM": ["HSA-110314"], "PMC": ["8024992", "7695691", "7574869", "7469630", "7332966", "7294083", "7135728", "7128910", "7010609", "6926050", "6804243", "6796834", "6721581", "6677787", "6599204", "6546911", "6526860", "6506239", "6426595", "6413947", "6390489", "6375299", "6135944", "5795460", "5793433", "5784255", "5783572", "5768779", "5737651", "5735123", "5716033", "5665528", "5643253", "5596592", "5584250", "5540781", "5477585", "5381662", "5333041", "5131917", "5131803", "5131612", "5094957", "5053553", "4958508", "4924727", "4914101", "4889286", "4869841", "4857628", "4741960", "4729384", "4658057", "4522396", "4474315", "4427583", "4416315", "4380536", "4352763", "4326527", "4196185", "4191588", "4157572", "4145083", "4135941", "4089878", "4068132", "4051986", "3989074", "3890373", "3889155", "3865047", "3843068", "3841013", "3838189", "3813903", "3750636", "3737556", "3631253", "3616148", "3615374", "3542800", "3510514", "3493961", "3478989", "3423971", "3368879", "3368156", "3280818"], "score": "900"}, "MT-ND4_MT-ND2": {"Process": ["GO:0006120", "GO:0032981", "GO:0009167", "GO:0009205", "GO:0009150", "GO:0017144"], "Component": ["GO:0005747"], "Function": ["GO:0008137"], "Keyword": ["KW-0429", "KW-0830", "KW-1278", "KW-0679", "KW-0520", "KW-0496", "KW-0225"], "KEGG": ["hsa00190", "hsa04714", "hsa04723", "hsa05012", "hsa01100"], "InterPro": ["IPR001750"], "Pfam": ["PF00361"], "PMID": ["33429764", "33508415", "33628944", "33672964", "33796784", "33879611", "33969210", "33984441", "34054318", "34057352", "34104739", "34179492", "34199697", "31246675", "31721420", "31818361", "31846124", "31916679", "31919395", "31919519", "31939618", "31940411", "31940908", "31959742", "31959910", "31968709", "31981894", "32002337", "32015863", "32025367", "32029763", "32033035", "32034268", "32039210", "32050506", "32053710", "32053908", "32066491", "32083134", "32107436", "32107855", "32117454", "32117634", "32142522", "32145731", "32182936", "32192433", "32198407", "32211241", "32226107", "32231878", "32244971", "32257344", "32272881", "32290485", "32302386", "32601317", "33116028", "33366599", "33366861", "33366884", "33366996", "33426287", "33426288", "33457871", "33457946", "33458077", "33458079", "33458109", "33458232", "33817292", "30006197", "30202084", "30239978", "30359656", "30448269", "30451556", "30539815", "30643698", "30651566", "30652133", "30709051", "30813888", "30833746", "30837953", "30840801", "30858446", "30869147", "30870419", "30885364", "30940820", "30949164", "30961535", "30969017", "30974866", "30979924", "31023223", "31026688", "31029642", "31035578"], "RCTM": ["HSA-1428517"], "NetworkNeighborAL": ["CL:22328"], "PMC": ["8228812", "8205065", "8144164", "8143629", "8079034", "7995844", "7918742", "7889240", "7874665", "7793417", "7782988", "7782974", "7782779", "7782174", "7781922", "7781888", "7759297", "7759244", "7748765", "7748556", "7748545", "7510615", "7324373", "7222804", "7164779", "7146967", "7139379", "7100570", "7098387", "7084342", "7083862", "7082965", "7081777", "7074353", "7072465", "7070831", "7066449", "7064956", "7062073", "7059908", "7059007", "7049700", "7046634", "7039129", "7027195", "7027106", "7018057", "7016891", "7014384", "7011485", "7005759", "7005622", "7005036", "6999826", "6991124", "6989428", "6988538", "6984341", "6976934", "6971246", "6971079", "6961948", "6952441", "6945058", "6921473", "6896293", "6781153", "6674977", "6562464", "6547454", "6523364", "6482553", "6472445", "6461915", "6461676", "6454704", "6445296", "6437310", "6417655", "6411945", "6410049", "6409219", "6394147", "6389613", "6358722", "6335467", "6334616", "6330174", "6329365"], "score": "900"}, "CCKBR_GAST": {"KEGG": ["hsa04971"], "PMID": ["33458737", "31794424", "31963721", "31963924", "32004755", "32023822", "32024924", "32033232", "32071395", "32110131", "32142681", "32169876", "32174826", "32210918", "32330731", "32488497", "32568549", "32617111", "32676467", "32853950", "33080118", "33125843", "33343341", "30002107", "30470455", "30607886", "30608664", "30669445", "30850691", "30886648", "30892908", "31108898", "31229898", "31263451", "31313401", "31429615", "31430329", "31473306", "31479157", "31480462", "31623145", "31636773", "31640115", "31659509", "28196875", "28716705", "28980157", "29043413", "29059010", "29061367", "29329158", "29378187", "29387814", "29434446", "29463907", "29556568", "29570681", "29663167", "29713660", "29717112", "29717160", "29770110", "29845775", "29849512", "29865257", "29896292", "29928669", "29928679", "29951528", "29954075", "29996469", "30005556", "30115027", "30382864", "30384487", "30401878", "30567376", "31435514", "31435520", "26860771", "27412505", "27448962", "27576578", "27704617", "27864307", "28109268", "28264861", "28295000", "28328228", "28420122", "28443003", "28450850", "28458653", "28462374", "28462989", "28536492", "28560291", "28600348", "28608155", "28634650"], "RCTM": ["HSA-162582"], "NetworkNeighborAL": ["CL:7588"], "PMC": ["7740972", "7654719", "7575225", "7429258", "7371950", "7333002", "7315314", "7215182", "7214188", "7072308", "7067705", "7057234", "7037105", "7028949", "7025423", "7014203", "7014182", "7002760", "6881610", "6829383", "6829234", "6785288", "6747493", "6721979", "6713185", "6707997", "6701795", "6690251", "6690230", "6613573", "6593186", "6593017", "6589605", "6584804", "6567877", "6415482", "6408447", "6359574", "6321162", "6315982", "6219549", "6211468", "6097285", "6073629", "6071107", "6064830", "6027158", "6016373", "6008260", "6008250", "5996369", "5987314", "5974721", "5942160", "5938061", "5931607", "5924738", "5924520", "5914118", "5902437", "5857951", "5857180", "5845788", "5801048", "5799858", "5789759", "5777905", "5775387", "5693036", "5681443", "5560064", "5550324", "5532401", "5524043", "5494439", "5481817", "5439238", "5422415", "5409728", "5404025", "5394176", "5389988", "5385340", "5374434", "5352112", "5306499", "5251222", "5248995", "4980289"], "score": "900"}, "P2RX2_P2RX1": {"Process": ["GO:0033198", "GO:0035590", "GO:0060079", "GO:0008217", "GO:0007584", "GO:0051924", "GO:0043270", "GO:0007596", "GO:0051260", "GO:0098655", "GO:0042493"], "Component": ["GO:0005639", "GO:0098794", "GO:0098590", "GO:0005887"], "Function": ["GO:0004931", "GO:0016502", "GO:0001614", "GO:0022839", "GO:0005524", "GO:0008144"], "Keyword": ["KW-1071", "KW-0675"], "KEGG": ["hsa04020", "hsa04080"], "InterPro": ["IPR001429", "IPR027309"], "Pfam": ["PF00864"], "PMID": ["33125712", "33755804", "31646479", "31823189", "31843194", "31884692", "32066705", "32098829", "32117264", "32210273", "32345019", "32352595", "32385670", "32652201", "32775458", "30526315", "30609840", "30622345", "30641973", "30721770", "30724643", "30735126", "30945258", "30988062", "31001422", "31024257", "31057369", "31085293", "31159832", "31216722", "31231216", "31297050", "31402854", "31440138", "31447857", "31461640", "31505901", "31695098", "31748569", "31787900", "31798414", "32038258", "28884198", "28943285", "28976001", "29079292", "29189936", "29255078", "29343707", "29382907", "29449813", "29456508", "29512852", "29535152", "29541027", "29582112", "29619754", "29632487", "29636447", "29643467", "29692728", "29729039", "29950881", "29997254", "30013200", "30088129", "30108481", "30159340", "30181529", "30277122", "30362042", "30441872", "30591699", "27321181", "27694154", "27709491", "27858314", "28025718", "28163685", "28225814", "28360855", "28382480", "28389651", "28418839", "28547076", "28547658", "28572216", "28588493", "28659591", "28702712", "28716328", "28741433", "28781163", "28836401", "28845311", "28898282", "28920575", "29077063", "29163045", "29179879"], "RCTM": ["HSA-109582"], "NetworkNeighborAL": ["CL:9312"], "PMC": ["7396081", "7166235", "7093455", "7057429", "7026059", "7016195", "7008354", "6993121", "6868205", "6861843", "6854869", "6834637", "6788797", "6770806", "6695557", "6693442", "6676501", "6668017", "6667289", "6627352", "6607214", "6572003", "6561378", "6547495", "6492934", "6477478", "6465887", "6439428", "6415938", "6380435", "6366419", "6359191", "6356682", "6337219", "6298926", "6298923", "6276848", "6274752", "6215752", "6138603", "6134887", "6128781", "6109496", "6102130", "6080412", "6048041", "6016592", "5960632", "5940632", "5902708", "5896373", "5895575", "5893604", "5879110", "5868749", "5858180", "5835513", "5823742", "5801290", "5799242", "5792173", "5789870", "5784824", "5772667", "5713231", "5705437", "5702590", "5670145", "5649599", "5647782", "5624784", "5595329", "5579179", "5570404", "5563405", "5555497", "5554282", "5514908", "5502434", "5489513", "5441391", "5432476", "5429621", "5380594", "5353276", "5334206", "5321438", "5269532", "5247440"], "score": "900"}, "NCF2_CYBA": {"Process": ["GO:0042554", "GO:0045730", "GO:0048010", "GO:0022900", "GO:0045087"], "Component": ["GO:0043020", "GO:0045335", "GO:0030141"], "Function": ["GO:0016175", "GO:0009055"], "Keyword": ["KW-0161"], "KEGG": ["hsa05140", "hsa04145", "hsa04380", "hsa04670", "hsa05418"], "PMID": ["32694758", "33490645", "33515753", "33629196", "33717137", "33746979", "31774629", "31875663", "31900028", "31921518", "31936265", "31948043", "31952230", "31986467", "32001952", "32021375", "32040803", "32041293", "32049633", "32069893", "32069961", "32070016", "32089701", "32104529", "32105983", "32165681", "32181166", "32193146", "32209725", "32245826", "32256498", "32264971", "32265709", "32512560", "32736065", "32849547", "33145364", "33411679", "30075154", "30149103", "30270440", "30298191", "30312704", "30334629", "30419637", "30506560", "30535505", "30576919", "30580571", "30593537", "30621298", "30630937", "30632295", "30665935", "30671372", "30696065", "30716179", "30737851", "30748017", "30753544", "30761141", "30761998", "30769160", "30781949", "30801870", "30804804", "30820289", "30837998", "30841788", "30857220", "30888848", "30891045", "30897521", "30907890", "30922443", "30940732", "30943405", "30984416", "30984725", "31000768", "31003475", "31008572", "31019650", "31053739", "31068904", "31083324", "31130857", "31134093", "31159366", "31178179", "31178954", "31178964", "31186952", "31201114", "31212769", "31234522", "31244683", "31244832", "31248143", "31258517"], "RCTM": ["HSA-1222556"], "NetworkNeighborAL": ["CL:5112"], "PMC": ["7973097", "7946827", "7880331", "7806786", "7596457", "7403177", "7263671", "7140348", "7138591", "7105723", "7090021", "7078552", "7077645", "7076524", "7072856", "7070562", "7067850", "7057894", "7053237", "7042484", "7039582", "7037482", "7026706", "7023463", "7022445", "7019964", "6994714", "6983440", "6954080", "6944129", "6942488", "6939690", "6935359", "6931909", "6859534", "6857786", "6850071", "6733263", "6688861", "6627996", "6627859", "6616505", "6600376", "6593456", "6589725", "6588456", "6587667", "6587556", "6585431", "6581701", "6581000", "6563055", "6548897", "6538292", "6529349", "6521461", "6519284", "6517494", "6515694", "6514876", "6510285", "6501165", "6501144", "6491694", "6490677", "6472421", "6455010", "6452543", "6448598", "6447646", "6442368", "6435978", "6429160", "6411640", "6406560", "6404502", "6389648", "6388514", "6378556", "6361786", "6361014", "6358521", "6356358", "6354601", "6344286", "6333591", "6317692", "6309764", "6302039"], "score": "900"}, "PEX3_PEX19": {"Process": ["GO:0016557", "GO:0045046", "GO:0055085"], "Component": ["GO:0005778"], "Keyword": ["KW-0861", "KW-0962", "KW-0576"], "KEGG": ["hsa04146"], "PMID": ["31854076", "31961865", "32388919", "30500900", "30585412", "30776093", "30899273", "30905264", "31331665", "31369765", "31374812", "31389908", "31426544", "31555306", "31616386", "31781323", "29202176", "29282281", "29396426", "29475136", "29557170", "29588378", "29746582", "29773809", "29924881", "30054481", "30247558", "30286137", "26852705", "28007883", "28176784", "28281558", "28325759", "28409464", "28426655", "28469144", "28520713", "28526747", "28594894", "28759634", "28882874", "28992441", "29126146", "26348128", "26367802", "26381541", "26434995", "26777132", "26824478", "26833788", "26928762", "27500947", "27610388", "27941306", "25446110", "25681696", "26018079", "26218097", "26503625", "26644511", "26644516", "24508507", "24535825", "24681485", "24732282", "24945818", "25062251", "25517356", "28357233", "23459139", "23581405", "23630535", "23785334", "23895660", "23898304", "24046747", "24115935", "24133452", "24279325", "22337771", "22536392", "22607727", "22624858", "22705440", "22749400", "22758915", "23168219", "21464226", "21576455", "21606207", "21660569", "21669930", "21895788", "21966495", "21984887", "22091393", "22194815", "20156962", "20427571", "20517567"], "RCTM": ["HSA-1369062"], "NetworkNeighborAL": ["CL:21668"], "PMC": ["6996960", "6994163", "6910928", "6874927", "6857447", "6764106", "6722239", "6719073", "6696164", "6527019", "6525147", "6416162", "6378206", "6343671", "6320678", "6203080", "6171868", "6099311", "6063926", "6014165", "5987711", "5963807", "5958128", "5893435", "5797116", "5755239", "5737649", "5671778", "5552349", "5500816", "5464672", "5453602", "5450235", "5431179", "5398534", "5353646", "5349201", "5328784", "5309816", "5289845", "5161562", "5159316", "5004026", "4869835", "4819957", "4791208", "4779433", "4748575", "4733102", "4726662", "4674281", "4674274", "4624172", "4517885", "4498086", "4300297", "4148619", "4111287", "4063865", "4040987", "3951609", "3926955", "3866509", "3792350", "3791482", "3783979", "3764329", "3721060", "3682127", "3633942", "3573110", "3529641", "3443258", "3437557", "3434018", "3334907", "3315806", "3237427", "3236069", "3195984", "3186938", "3180231", "3178647", "3173629", "3107335", "3105547", "3082194", "2883949", "2828923"], "score": "900"}, "EGLN1_EGLN3": {"Process": ["GO:0018401", "GO:0019471", "GO:0061418", "GO:1901214", "GO:0055114", "GO:0051336"], "Function": ["GO:0031545", "GO:0031418", "GO:0005506", "GO:0050662", "GO:0048037"], "Keyword": ["KW-0847", "KW-0223", "KW-0408"], "KEGG": ["hsa05211", "hsa04066", "hsa05200"], "SMART": ["SM00702"], "InterPro": ["IPR005123", "IPR006620"], "Pfam": ["PF13661", "PF13640"], "PMID": ["32846048", "33550096", "33749901", "33752529", "33784253", "33913468", "33913581", "34055796", "34065840", "31618435", "31912870", "31996410", "32005890", "32058962", "32093760", "32104923", "32132978", "32143467", "32218938", "32219604", "32226544", "32258871", "32754325", "32814068", "32963106", "33118406", "33193840", "30082910", "30092282", "30121950", "30445533", "30626866", "30665327", "30704983", "30728920", "30746141", "30801039", "30813930", "30819028", "30827134", "30832444", "30836734", "30849228", "30858420", "30858466", "30899083", "31035491", "31057728", "31083568", "31142511", "31162141", "31242420", "31249644", "31319842", "31337753", "31355331", "31370337", "31377947", "31407515", "31413262", "31450510", "31484285", "31500697", "31535082", "31555665", "31583094", "31592581", "31619187", "31632086", "31671790", "31687031", "31695081", "31729379", "31780949", "31824854", "31909188", "32009983", "28508936", "28853884", "29032501", "29277791", "29279301", "29280872", "29358413", "29383635", "29458964", "29471019", "29476053", "29495967", "29504908", "29545948", "29562667", "29615543", "29617647", "29628507", "29633255", "29666307", "29719528", "29755367", "29762526"], "RCTM": ["HSA-1234174"], "NetworkNeighborAL": ["CL:13874"], "PMC": ["8160238", "8150639", "8119215", "8093782", "7757172", "7646699", "7391833", "7140533", "7114172", "7110140", "7086359", "7062211", "7040234", "7038627", "7029945", "6997870", "6994562", "6981098", "6974455", "6939687", "6936450", "6881299", "6862436", "6861209", "6858455", "6856031", "6839498", "6834587", "6822923", "6800910", "6796426", "6793465", "6785441", "6768310", "6756029", "6750230", "6742688", "6739866", "6721808", "6715380", "6694103", "6689402", "6664296", "6656546", "6650433", "6637495", "6635795", "6590716", "6562979", "6557590", "6556335", "6540308", "6483062", "6482412", "6474940", "6457711", "6429094", "6411879", "6411775", "6391768", "6376255", "6367989", "6367062", "6366140", "6357696", "6352300", "6327041", "6318269", "6105499", "6033838", "6027519", "5998850", "5984203", "5932323", "5914282", "5887987", "5884165", "5878208", "5874692", "5857252", "5843756", "5836820", "5833500", "5831753", "5805644", "5788404", "5784778", "5766731", "5747314"], "score": "900"}, "FYN_LCK": {"Process": ["GO:0050690", "GO:0031295", "GO:0038083", "GO:0046854", "GO:0050852", "GO:0030168", "GO:2001056", "GO:0051897", "GO:0006816", "GO:0042110", "GO:0050900", "GO:2001233", "GO:0007169", "GO:0010942", "GO:0045087", "GO:0042493", "GO:0042127"], "Component": ["GO:0031234", "GO:0045121"], "Function": ["GO:0042610", "GO:0042608", "GO:0042609", "GO:0043548", "GO:0004715", "GO:0046934", "GO:0019904", "GO:0005524", "GO:0008144", "GO:0042802", "GO:0019899"], "Keyword": ["KW-0519", "KW-0727", "KW-0829", "KW-0656", "KW-0728", "KW-0564", "KW-0945", "KW-0067"], "KEGG": ["hsa04380", "hsa04650", "hsa04660"], "SMART": ["SM00219", "SM00252", "SM00326"], "InterPro": ["IPR000980", "IPR001245", "IPR008266", "IPR020635", "IPR036860", "IPR001452", "IPR036028", "IPR017441", "IPR000719", "IPR011009"], "Pfam": ["PF00017", "PF00018", "PF07653", "PF14604", "PF00069", "PF07714"], "PMID": ["32868912", "33208016", "33350598", "33430905", "33436498", "33469162", "33714981", "33753595", "33763130", "34000351", "34019873", "34051221", "34105991", "34140493", "31395948", "31799727", "31856375", "31914645", "31927483", "31937861", "31940873", "31974362", "31992353", "31995754", "31996247", "32017701", "32020855", "32023940", "32051399", "32061169", "32098410", "32114384", "32117298", "32145053", "32156170", "32158443", "32184441", "32195000", "32206709", "32218828", "32226298", "32240650", "32240954", "33132754", "33585583", "27898263", "28911820", "30284668", "30332888", "30353164", "30381300", "30431072", "30471152", "30502719", "30510251", "30535469", "30542722", "30605723", "30618127", "30626155", "30642337", "30646583", "30654600", "30669433", "30669555", "30670633", "30679689", "30687888", "30716585", "30755478", "30771481", "30773397", "30783186", "30791462", "30809542", "30814910", "30830058", "30836997", "30838001", "30846840", "30873178", "30916045", "30917980", "30925186", "30956999", "30969999", "30999598", "31013934", "31040916", "31091767", "31105698", "31116423", "31117204", "31134324", "31138259", "31138708", "31141756", "31150435", "31163679", "31165788"], "RCTM": ["HSA-109582"], "PMC": ["8211700", "8196221", "7964101", "7956145", "7928716", "7873356", "7860602", "7802293", "7609264", "7568774", "7125958", "7115140", "7104872", "7097926", "7087425", "7080500", "7078208", "7076864", "7072684", "7068468", "7065919", "7060468", "7052295", "7047187", "7037260", "7031489", "7017285", "7016006", "7004518", "7000222", "6988362", "6988309", "6978363", "6973053", "6959220", "6956826", "6767457", "6661007", "6647181", "6628161", "6575637", "6566965", "6562749", "6556382", "6546113", "6544245", "6542771", "6537413", "6520724", "6515405", "6513188", "6506216", "6502172", "6496153", "6492565", "6481345", "6462869", "6457566", "6448456", "6447837", "6447435", "6442984", "6440858", "6440623", "6435276", "6431727", "6406511", "6405746", "6404786", "6399982", "6397676", "6389649", "6381095", "6376795", "6373401", "6364098", "6359378", "6359358", "6358946", "6358843", "6356551", "6345911", "6343532", "6332659", "6331266", "6323245", "6297738", "6278590"], "score": "900"}}
