# Supplementary material for: NETME: on-the-fly knowledge network construction from biomedical literature
Source: Appl Netw Sci. 2022 Jan 6;7(1):1. doi: 10.1007/s41109-021-00435-x (PMC8733431; doi:10.1007/s41109-021-00435-x)
Supplement: Supplementary file 6 — Additional file 6. The json files storing all BSG-Disease available in DisGenNET. The lists of documents, are under the sub-keys "PMCID". [file 41109_2021_435_MOESM6_ESM.json]

{
    "-1481036626060329933": {
        "gene": "BSG",
        "disease": "Adenocarcinoma",
        "pmcid": [
            "18160808",
            "22592183",
            "18567995",
            "29431238",
            "18665036",
            "26525902"
        ],
        "score": "0.06",
        "doc_terms": {
            "gene": [
                "EMMPRIN",
                "extracellular matrix metalloproteinase inducer",
                "BSG",
                "CD147"
            ],
            "disease": [
                "AD",
                "Adenocarcinoma",
                "adenocarcinoma",
                "adenocarcinomas"
            ]
        },
        "onto_associations": {
            "Adenocarcinoma": "adenocarcinoma",
            "adenocarcinoma": "adenocarcinoma",
            "adenocarcinomas": "adenocarcinoma"
        }
    },
    "-4954698173870810481": {
        "gene": "BSG",
        "disease": "Adenoma",
        "pmcid": [
            "20514493"
        ],
        "score": "0.01",
        "doc_terms": {
            "gene": [
                "EMMPRIN",
                "BSG"
            ],
            "disease": [
                "Adenoma",
                "adenoma"
            ]
        },
        "onto_associations": {
            "Adenoma": "adenoma",
            "adenoma": "adenoma"
        }
    },
    "5033502655340432497": {
        "gene": "BSG",
        "disease": "Anaplasia",
        "pmcid": [
            "27041581",
            "23966157"
        ],
        "score": "0.02",
        "doc_terms": {
            "gene": [
                "EMMPRIN",
                "BSG",
                "basigin",
                "CD147"
            ],
            "disease": [
                "dedifferentiation",
                "Anaplasia"
            ]
        },
        "onto_associations": {
            "dedifferentiation": "dedifferentiation"
        }
    },
    "-3709261880341919320": {
        "gene": "BSG",
        "disease": "Arteriosclerosis",
        "pmcid": [
            "30347750",
            "28582638",
            "19561311",
            "30039437",
            "24392813",
            "18048771",
            "29419744",
            "29154780"
        ],
        "score": "0.08",
        "doc_terms": {
            "gene": [
                "EMMPRIN",
                "BSG",
                "CD147"
            ],
            "disease": [
                "atherosclerosis",
                "Arteriosclerosis"
            ]
        },
        "onto_associations": {
            "atherosclerosis": "atherosclerosis",
            "Arteriosclerosis": "arteriosclerosis"
        }
    },
    "-8517895154426154121": {
        "gene": "BSG",
        "disease": "Arthritis",
        "pmcid": [
            "16207318",
            "29852454"
        ],
        "score": "0.02",
        "doc_terms": {
            "gene": [
                "CD147",
                "BSG"
            ],
            "disease": [
                "arthritis",
                "RA",
                "Arthritis"
            ]
        },
        "onto_associations": {
            "arthritis": "arthritis",
            "Arthritis": "arthritis"
        }
    },
    "5790202245757645987": {
        "gene": "BSG",
        "disease": "Rheumatoid Arthritis",
        "pmcid": [
            "31089921",
            "10693866",
            "26296700",
            "29852454",
            "27859685",
            "25053832",
            "28948414",
            "16507143",
            "20455995",
            "11840439",
            "23146660",
            "29563614",
            "25404518"
        ],
        "score": "0.1",
        "doc_terms": {
            "gene": [
                "EMMPRIN",
                "BSG",
                "CD147"
            ],
            "disease": [
                "Rheumatoid Arthritis",
                "RA",
                "rheumatoid arthritis"
            ]
        },
        "onto_associations": {
            "Rheumatoid Arthritis": "rheumatoid arthritis",
            "rheumatoid arthritis": "rheumatoid arthritis"
        }
    },
    "-8891559078583349627": {
        "gene": "BSG",
        "disease": "Atherosclerosis",
        "pmcid": [
            "30347750",
            "28582638",
            "29419744",
            "18048771",
            "30039437",
            "24392813",
            "12526080",
            "19561311",
            "29154780"
        ],
        "score": "0.09",
        "doc_terms": {
            "gene": [
                "EMMPRIN",
                "extracellular matrix metalloproteinase inducer",
                "BSG",
                "CD147"
            ],
            "disease": [
                "atherosclerosis",
                "Atherosclerosis"
            ]
        },
        "onto_associations": {
            "atherosclerosis": "atherosclerosis",
            "Atherosclerosis": "atherosclerosis"
        }
    },
    "-1978055398423979750": {
        "gene": "BSG",
        "disease": "Malignant neoplasm of urinary bladder",
        "pmcid": [
            "25263481",
            "21613799",
            "28927069",
            "28977970"
        ],
        "score": "0.04",
        "doc_terms": {
            "gene": [
                "EMMPRIN",
                "CD147",
                "BSG"
            ],
            "disease": [
                "bladder cancer",
                "Malignant neoplasm of urinary bladder"
            ]
        },
        "onto_associations": {
            "bladder cancer": "urinary bladder cancer"
        }
    },
    "-7735669784353356368": {
        "gene": "BSG",
        "disease": "Bladder Neoplasm",
        "pmcid": [
            "25263481",
            "28927069",
            "18688595",
            "21613799",
            "28977970"
        ],
        "score": "0.05",
        "doc_terms": {
            "gene": [
                "EMMPRIN",
                "BSG",
                "CD147"
            ],
            "disease": [
                "bladder cancer",
                "Bladder Neoplasm"
            ]
        },
        "onto_associations": {
            "bladder cancer": "urinary bladder cancer"
        }
    },
    "-4944278910781625569": {
        "gene": "BSG",
        "disease": "Malignant neoplasm of breast",
        "pmcid": [
            "30022447",
            "16443928",
            "29901696",
            "24906624",
            "24174370",
            "25862460",
            "20631064",
            "29807951",
            "23623923",
            "29731886",
            "26634540",
            "30099407",
            "29202620",
            "27325313",
            "21870331",
            "23474495",
            "27434292",
            "23888049"
        ],
        "score": "0.1",
        "doc_terms": {
            "gene": [
                "EMMPRIN",
                "extracellular matrix metalloproteinase inducer",
                "BSG",
                "CD147"
            ],
            "disease": [
                "breast cancer",
                "Malignant neoplasm of breast",
                "breast cancers"
            ]
        },
        "onto_associations": {
            "breast cancer": "breast cancer",
            "Malignant neoplasm of breast": "malignant neoplasm of breast"
        }
    },
    "-5199390182807835588": {
        "gene": "BSG",
        "disease": "Malignant Neoplasms",
        "pmcid": [
            "22281667",
            "18508606",
            "28117675",
            "30173010",
            "19391040",
            "20514014",
            "26416452",
            "31744072",
            "28832687",
            "26277583",
            "9877171",
            "28699528",
            "31215640",
            "23966157",
            "24979746",
            "30904494",
            "25894929",
            "24166504",
            "26779534",
            "28244853",
            "28276309",
            "28631562",
            "23221648",
            "30768865",
            "26054676",
            "17589939",
            "28612997",
            "24739808",
            "22595757",
            "27363028",
            "23888049",
            "28184176",
            "12705637",
            "31090215",
            "25998266",
            "24705283",
            "28655889",
            "30424792",
            "29901696",
            "24924201",
            "29532886",
            "26769849",
            "28158393",
            "26384346",
            "17210677",
            "24132924",
            "26316167",
            "21687950",
            "20514493",
            "26716413",
            "28039486",
            "28789363",
            "17945211",
            "19541433",
            "30421493",
            "31635683",
            "22870202",
            "25503136",
            "27206428",
            "27325313",
            "29163835",
            "26437640",
            "30467201",
            "28881637",
            "27041581",
            "20384626",
            "22427101",
            "20824203",
            "26005854",
            "31013576",
            "26675551",
            "11395366",
            "30582284",
            "23474495",
            "24608032",
            "19223118",
            "26282231",
            "16443928",
            "28197388",
            "22555451",
            "25456395",
            "17460779",
            "31312365"
        ],
        "score": "0.1",
        "doc_terms": {
            "gene": [
                "Basigin",
                "BSG",
                "basigin",
                "Bsg",
                "EMMPRIN",
                "Extracellular matrix metalloproteinase inducer",
                "CD147"
            ],
            "disease": [
                "Cancer",
                "malignancies",
                "cancers",
                "Malignant Neoplasms",
                "malignancy",
                "Malignancy",
                "malignant tumor",
                "cancer"
            ]
        },
        "onto_associations": {
            "Cancer": "cancer",
            "malignant tumor": "cancer",
            "cancer": "cancer"
        }
    },
    "6736220849428828781": {
        "gene": "BSG",
        "disease": "Carcinoma",
        "pmcid": [
            "21613799",
            "19286191",
            "24073208",
            "22678117"
        ],
        "score": "0.04",
        "doc_terms": {
            "gene": [
                "EMMPRIN",
                "BSG",
                "Extracellular matrix metalloproteinase inducer",
                "CD147"
            ],
            "disease": [
                "epithelial carcinoma",
                "carcinomas",
                "Carcinoma"
            ]
        },
        "onto_associations": {
            "epithelial carcinoma": "epithelial carcinoma",
            "Carcinoma": "carcinoma"
        }
    },
    "9130210873167282220": {
        "gene": "BSG",
        "disease": "Malignant tumor of colon",
        "pmcid": [
            "25862460",
            "18508606"
        ],
        "score": "0.02",
        "doc_terms": {
            "gene": [
                "CD147",
                "BSG"
            ],
            "disease": [
                "Malignant tumor of colon",
                "colon cancer"
            ]
        },
        "onto_associations": {
            "colon cancer": "colon cancer"
        }
    },
    "5829583709905121498": {
        "gene": "BSG",
        "disease": "Malignant neoplasm of skin",
        "pmcid": [
            "28832687",
            "28789363"
        ],
        "score": "0.02",
        "doc_terms": {
            "gene": [
                "CD147",
                "BSG"
            ],
            "disease": [
                "Malignant neoplasm of skin",
                "skin cancer"
            ]
        },
        "onto_associations": {
            "Malignant neoplasm of skin": "skin cancer",
            "skin cancer": "skin cancer"
        }
    },
    "-1175299715718097811": {
        "gene": "BSG",
        "disease": "Non-Small Cell Lung Carcinoma",
        "pmcid": [
            "29282042",
            "25084765",
            "25894929",
            "31010682",
            "30320488",
            "30816543",
            "28445149"
        ],
        "score": "0.07",
        "doc_terms": {
            "gene": [
                "EMMPRIN",
                "BSG",
                "CD147",
                "BASIGIN",
                "TCSF"
            ],
            "disease": [
                "non-small cell lung cancer",
                "NSCLC",
                "Non-Small Cell Lung Carcinoma"
            ]
        },
        "onto_associations": {
            "non-small cell lung cancer": "lung non-small cell carcinoma",
            "NSCLC": "lung non-small cell carcinoma"
        }
    },
    "2134042928749227492": {
        "gene": "BSG",
        "disease": "Renal Cell Carcinoma",
        "pmcid": [
            "19548138",
            "19286191",
            "16771728",
            "28881651",
            "25456395",
            "24073208"
        ],
        "score": "0.06",
        "doc_terms": {
            "gene": [
                "EMMPRIN",
                "CD 147",
                "BSG",
                "CD147"
            ],
            "disease": [
                "ccRCC",
                "RCC",
                "renal carcinoma",
                "renal cell carcinoma",
                "Renal Cell Carcinoma"
            ]
        },
        "onto_associations": {
            "RCC": "red chlorophyll catabolite",
            "renal carcinoma": "renal carcinoma",
            "renal cell carcinoma": "renal cell carcinoma",
            "Renal Cell Carcinoma": "renal cell carcinoma"
        }
    },
    "7329811628600135179": {
        "gene": "BSG",
        "disease": "Squamous cell carcinoma",
        "pmcid": [
            "29491054",
            "18751374",
            "18816083",
            "12776202",
            "17069593",
            "16310185",
            "19541433",
            "30275765",
            "28631562"
        ],
        "score": "0.09",
        "doc_terms": {
            "gene": [
                "EMMPRIN",
                "extracellular matrix metalloproteinase inducer",
                "BSG",
                "CD147"
            ],
            "disease": [
                "Squamous cell carcinoma",
                "squamous cell carcinomas",
                "squamous cell carcinoma",
                "squamous carcinoma",
                "SCC",
                "OSCC",
                "epidermoid carcinoma"
            ]
        },
        "onto_associations": {
            "Squamous cell carcinoma": "squamous cell carcinoma",
            "squamous cell carcinoma": "squamous cell carcinoma",
            "squamous carcinoma": "squamous cell carcinoma",
            "SCC": "esophagus squamous cell carcinoma",
            "epidermoid carcinoma": "squamous cell carcinoma"
        }
    },
    "-2499947952174797375": {
        "gene": "BSG",
        "disease": "Cerebral Infarction",
        "pmcid": [
            "29114092",
            "24392813",
            "31666088",
            "28582638"
        ],
        "score": "0.04",
        "doc_terms": {
            "gene": [
                "CD147",
                "BSG"
            ],
            "disease": [
                "cerebral infarction",
                "cerebral ischemia",
                "Cerebral Infarction"
            ]
        },
        "onto_associations": {
            "cerebral infarction": "cerebral infarction",
            "cerebral ischemia": "brain ischemia",
            "Cerebral Infarction": "cerebral infarction"
        }
    },
    "-1053929243734372130": {
        "gene": "BSG",
        "disease": "Malignant tumor of cervix",
        "pmcid": [
            "21687950",
            "28118037"
        ],
        "score": "0.02",
        "doc_terms": {
            "gene": [
                "EMMPRIN",
                "CD147",
                "BSG"
            ],
            "disease": [
                "cervical cancer",
                "Malignant tumor of cervix"
            ]
        },
        "onto_associations": {
            "cervical cancer": "cervical cancer"
        }
    },
    "7919941116139394029": {
        "gene": "BSG",
        "disease": "Colorectal Carcinoma",
        "pmcid": [
            "25550778",
            "26507719",
            "26316167",
            "29532886",
            "20514493",
            "26397886"
        ],
        "score": "0.06",
        "doc_terms": {
            "gene": [
                "EMMPRIN",
                "BSG",
                "CD147"
            ],
            "disease": [
                "colorectal cancer",
                "Colorectal Carcinoma",
                "CRC"
            ]
        },
        "onto_associations": {
            "colorectal cancer": "colorectal cancer",
            "Colorectal Carcinoma": "colorectal carcinoma"
        }
    },
    "-7940787368093760131": {
        "gene": "BSG",
        "disease": "Dermatitis",
        "pmcid": [
            "28272440",
            "27388991"
        ],
        "score": "0.02",
        "doc_terms": {
            "gene": [
                "CD147",
                "extracellular matrix metalloproteinase inducer",
                "BSG"
            ],
            "disease": [
                "Dermatitis",
                "skin inflammation",
                "dermatitis"
            ]
        },
        "onto_associations": {
            "Dermatitis": "dermatitis",
            "skin inflammation": "dermatitis",
            "dermatitis": "dermatitis"
        }
    },
    "4988445014323289942": {
        "gene": "BSG",
        "disease": "Diabetes Mellitus",
        "pmcid": [
            "27860331",
            "30953513"
        ],
        "score": "0.02",
        "doc_terms": {
            "gene": [
                "EMMPRIN",
                "CD147",
                "BSG"
            ],
            "disease": [
                "diabetes",
                "Diabetes Mellitus"
            ]
        },
        "onto_associations": {
            "Diabetes Mellitus": "diabetes mellitus"
        }
    },
    "1167737086848206183": {
        "gene": "BSG",
        "disease": "Encephalitis",
        "pmcid": [
            "31666088"
        ],
        "score": "0.01",
        "doc_terms": {
            "gene": [
                "CD147",
                "BSG"
            ],
            "disease": [
                "Encephalitis",
                "brain inflammation"
            ]
        },
        "onto_associations": {
            "Encephalitis": "encephalitis"
        }
    },
    "3979219402963492250": {
        "gene": "BSG",
        "disease": "Encephalomyelitis",
        "pmcid": [
            "27733550"
        ],
        "score": "0.01",
        "doc_terms": {
            "gene": [
                "EMMPRIN",
                "BSG"
            ],
            "disease": [
                "EAE",
                "Encephalomyelitis"
            ]
        },
        "onto_associations": {
            "Encephalomyelitis": "encephalomyelitis"
        }
    },
    "-2195693735984041809": {
        "gene": "BSG",
        "disease": "Endometriosis",
        "pmcid": [
            "16522689",
            "31600731",
            "25996258",
            "29630856",
            "24661733",
            "28881265"
        ],
        "score": "0.15",
        "doc_terms": {
            "gene": [
                "EMMPRIN",
                "BSG",
                "basigin",
                "CD147"
            ],
            "disease": [
                "endometriosis",
                "Endometriosis"
            ]
        },
        "onto_associations": {
            "endometriosis": "endometriosis",
            "Endometriosis": "endometriosis"
        }
    },
    "247334816942587996": {
        "gene": "BSG",
        "disease": "Esophageal Neoplasms",
        "pmcid": [
            "26458866",
            "31411555",
            "21789540",
            "27420938",
            "28700599"
        ],
        "score": "0.05",
        "doc_terms": {
            "gene": [
                "EMMPRIN",
                "BSG",
                "basigin",
                "CD147"
            ],
            "disease": [
                "Esophageal Neoplasms",
                "esophageal cancer"
            ]
        },
        "onto_associations": {
            "esophageal cancer": "esophageal cancer"
        }
    },
    "1912301794221586827": {
        "gene": "BSG",
        "disease": "Glioblastoma",
        "pmcid": [
            "23925827",
            "25403912",
            "23817808",
            "23258846",
            "28655889"
        ],
        "score": "0.05",
        "doc_terms": {
            "gene": [
                "EMMPRIN",
                "BSG",
                "basigin",
                "CD147",
                "BASIGIN"
            ],
            "disease": [
                "glioblastomas",
                "GBM",
                "Glioblastoma",
                "glioblastoma"
            ]
        },
        "onto_associations": {
            "GBM": "glomerular basement membrane"
        }
    },
    "-3860108100430731834": {
        "gene": "BSG",
        "disease": "Glioma",
        "pmcid": [
            "27761842",
            "28560663",
            "10962435",
            "27206428",
            "26284589",
            "23817808"
        ],
        "score": "0.06",
        "doc_terms": {
            "gene": [
                "EMMPRIN",
                "BSG",
                "CD147",
                "BASIGIN"
            ],
            "disease": [
                "glioma",
                "Glioma"
            ]
        },
        "onto_associations": {
            "glioma": "glioma",
            "Glioma": "glioma"
        }
    },
    "7838955655986254520": {
        "gene": "BSG",
        "disease": "Congestive heart failure",
        "pmcid": [
            "28993547",
            "28230811",
            "29772453"
        ],
        "score": "0.03",
        "doc_terms": {
            "gene": [
                "Bsg",
                "CD147",
                "BSG"
            ],
            "disease": [
                "CHF",
                "Congestive heart failure",
                "heart failure"
            ]
        },
        "onto_associations": {
            "CHF": "congestive heart failure",
            "Congestive heart failure": "congestive heart failure"
        }
    },
    "4500161721335485649": {
        "gene": "BSG",
        "disease": "Hypertensive disease",
        "pmcid": [
            "28230811",
            "25149188"
        ],
        "score": "0.02",
        "doc_terms": {
            "gene": [
                "Basigin",
                "BSG"
            ],
            "disease": [
                "Hypertensive disease",
                "hypertension"
            ]
        },
        "onto_associations": {
            "Hypertensive disease": "hypertension",
            "hypertension": "hypertension"
        }
    },
    "4308706116946580124": {
        "gene": "BSG",
        "disease": "leukemia",
        "pmcid": [
            "25260396",
            "26024713",
            "24993241"
        ],
        "score": "0.03",
        "doc_terms": {
            "gene": [
                "EMMPRIN",
                "BSG"
            ],
            "disease": [
                "leukemia"
            ]
        },
        "onto_associations": {
            "leukemia": "leukemia"
        }
    },
    "2338201354616532616": {
        "gene": "BSG",
        "disease": "Leukemia, Myelocytic, Acute",
        "pmcid": [
            "25260396",
            "30467201"
        ],
        "score": "0.02",
        "doc_terms": {
            "gene": [
                "EMMPRIN",
                "CD147",
                "BSG"
            ],
            "disease": [
                "Leukemia, Myelocytic, Acute",
                "AML",
                "acute myeloid leukemia"
            ]
        },
        "onto_associations": {
            "Leukemia, Myelocytic, Acute": "acute myeloid leukemia",
            "AML": "acute myeloid leukemia",
            "acute myeloid leukemia": "acute myeloid leukemia"
        }
    },
    "-4071147441402447237": {
        "gene": "BSG",
        "disease": "Liver Cirrhosis",
        "pmcid": [
            "25076423"
        ],
        "score": "0.01",
        "doc_terms": {
            "gene": [
                "CD147",
                "BSG"
            ],
            "disease": [
                "Liver Cirrhosis",
                "cirrhosis"
            ]
        },
        "onto_associations": {
            "Liver Cirrhosis": "liver cirrhosis",
            "cirrhosis": "liver cirrhosis"
        }
    },
    "-6201880301918295067": {
        "gene": "BSG",
        "disease": "Liver neoplasms",
        "pmcid": [
            "17327467",
            "22555451",
            "28487989",
            "31203955",
            "19298604"
        ],
        "score": "0.05",
        "doc_terms": {
            "gene": [
                "CD147",
                "BSG"
            ],
            "disease": [
                "hepatoma",
                "Liver neoplasms"
            ]
        },
        "onto_associations": {
            "hepatoma": "hepatocellular carcinoma"
        }
    },
    "-6989130387972215979": {
        "gene": "BSG",
        "disease": "Lymphoma",
        "pmcid": [
            "25260396",
            "18608214"
        ],
        "score": "0.02",
        "doc_terms": {
            "gene": [
                "EMMPRIN",
                "CD147",
                "BSG"
            ],
            "disease": [
                "lymphoma",
                "Lymphoma"
            ]
        },
        "onto_associations": {
            "lymphoma": "lymphoma",
            "Lymphoma": "lymphoma"
        }
    },
    "1746273030121765442": {
        "gene": "BSG",
        "disease": "Malaria, Cerebral",
        "pmcid": [
            "25410557"
        ],
        "score": "0.01",
        "doc_terms": {
            "gene": [
                "BSG"
            ],
            "disease": [
                "cerebral malaria",
                "Malaria, Cerebral"
            ]
        },
        "onto_associations": {
            "cerebral malaria": "cerebral malaria"
        }
    },
    "3193274002792619126": {
        "gene": "BSG",
        "disease": "Malaria, Falciparum",
        "pmcid": [
            "29707789",
            "25410557"
        ],
        "score": "0.02",
        "doc_terms": {
            "gene": [
                "BSG"
            ],
            "disease": [
                "Malaria, Falciparum",
                "falciparum malaria"
            ]
        },
        "onto_associations": {
            "falciparum malaria": "Plasmodium falciparum malaria"
        }
    },
    "1270858163048622363": {
        "gene": "BSG",
        "disease": "Malignant neoplasm of stomach",
        "pmcid": [
            "24979746",
            "19628385",
            "20525232",
            "29163835",
            "28427166",
            "23828593"
        ],
        "score": "0.06",
        "doc_terms": {
            "gene": [
                "EMMPRIN",
                "BSG",
                "CD147"
            ],
            "disease": [
                "Malignant neoplasm of stomach",
                "gastric cancer"
            ]
        },
        "onto_associations": {
            "gastric cancer": "stomach cancer"
        }
    },
    "-8268533969994657942": {
        "gene": "BSG",
        "disease": "melanoma",
        "pmcid": [
            "25470292",
            "17145878",
            "24090196",
            "20824203",
            "11992541",
            "28832687",
            "25807898",
            "28445958",
            "30272281",
            "28699528",
            "28612997",
            "30253283",
            "23879967",
            "27556188"
        ],
        "score": "0.1",
        "doc_terms": {
            "gene": [
                "EMMPRIN",
                "Basigin",
                "BSG",
                "basigin",
                "CD147"
            ],
            "disease": [
                "malignant melanoma",
                "MM",
                "melanoma"
            ]
        },
        "onto_associations": {
            "malignant melanoma": "melanoma",
            "melanoma": "melanoma"
        }
    },
    "-1218154657395369916": {
        "gene": "BSG",
        "disease": "Multiple Myeloma",
        "pmcid": [
            "26268417",
            "26005854",
            "28017969",
            "24013424",
            "22460757",
            "30741931",
            "25015330",
            "29695106"
        ],
        "score": "0.08",
        "doc_terms": {
            "gene": [
                "EMMPRIN",
                "BSG",
                "CD147"
            ],
            "disease": [
                "MM",
                "multiple myeloma",
                "Multiple Myeloma"
            ]
        },
        "onto_associations": {
            "multiple myeloma": "multiple myeloma",
            "Multiple Myeloma": "multiple myeloma"
        }
    },
    "3455331710888974696": {
        "gene": "BSG",
        "disease": "Myocardial Infarction",
        "pmcid": [
            "29419744",
            "28429960"
        ],
        "score": "0.02",
        "doc_terms": {
            "gene": [
                "EMMPRIN",
                "CD147",
                "BSG"
            ],
            "disease": [
                "myocardial infarction",
                "Myocardial Infarction"
            ]
        },
        "onto_associations": {
            "myocardial infarction": "myocardial infarction",
            "Myocardial Infarction": "myocardial infarction"
        }
    },
    "-1899965574363200723": {
        "gene": "BSG",
        "disease": "Degenerative polyarthritis",
        "pmcid": [
            "16507143",
            "10693866",
            "11840439"
        ],
        "score": "0.03",
        "doc_terms": {
            "gene": [
                "EMMPRIN",
                "BSG",
                "CD147"
            ],
            "disease": [
                "Degenerative polyarthritis",
                "OA",
                "osteoarthritis"
            ]
        },
        "onto_associations": {
            "osteoarthritis": "osteoarthritis"
        }
    },
    "-6797329442766407923": {
        "gene": "BSG",
        "disease": "Periodontitis",
        "pmcid": [
            "21835259",
            "28198555",
            "29315565",
            "29900539"
        ],
        "score": "0.04",
        "doc_terms": {
            "gene": [
                "EMMPRIN",
                "BSG",
                "CD147"
            ],
            "disease": [
                "Periodontitis",
                "periodontitis"
            ]
        },
        "onto_associations": {
            "Periodontitis": "periodontitis",
            "periodontitis": "periodontitis"
        }
    },
    "9105881191707167663": {
        "gene": "BSG",
        "disease": "Psoriasis",
        "pmcid": [
            "28272440",
            "21655935"
        ],
        "score": "0.02",
        "doc_terms": {
            "gene": [
                "CD147",
                "BSG"
            ],
            "disease": [
                "psoriasis",
                "Psoriasis"
            ]
        },
        "onto_associations": {
            "psoriasis": "psoriasis",
            "Psoriasis": "psoriasis"
        }
    },
    "-9195930645272607439": {
        "gene": "BSG",
        "disease": "Seminoma",
        "pmcid": [
            "24608032"
        ],
        "score": "0.01",
        "doc_terms": {
            "gene": [
                "EMMPRIN",
                "BSG"
            ],
            "disease": [
                "seminoma",
                "Seminoma"
            ]
        },
        "onto_associations": {
            "seminoma": "seminoma",
            "Seminoma": "seminoma"
        }
    },
    "-278874448121234156": {
        "gene": "BSG",
        "disease": "Cerebrovascular accident",
        "pmcid": [
            "30039437",
            "31447768"
        ],
        "score": "0.02",
        "doc_terms": {
            "gene": [
                "CD147",
                "BSG"
            ],
            "disease": [
                "stroke",
                "Cerebrovascular accident"
            ]
        },
        "onto_associations": {
            "stroke": "cerebrovascular disease",
            "Cerebrovascular accident": "cerebrovascular accident"
        }
    },
    "-1905749198986239630": {
        "gene": "BSG",
        "disease": "Thyroid Neoplasm",
        "pmcid": [
            "18664479",
            "29634399"
        ],
        "score": "0.02",
        "doc_terms": {
            "gene": [
                "CD147",
                "BSG"
            ],
            "disease": [
                "Thyroid Neoplasm"
            ]
        },
        "onto_associations": {
            "Thyroid Neoplasm": "thyroid cancer"
        }
    },
    "2887669070939198999": {
        "gene": "BSG",
        "disease": "Small cell carcinoma of lung",
        "pmcid": [
            "17678621",
            "18665036"
        ],
        "score": "0.02",
        "doc_terms": {
            "gene": [
                "CD147",
                "extracellular matrix metalloproteinase inducer",
                "BSG"
            ],
            "disease": [
                "Small cell carcinoma of lung",
                "small cell carcinoma",
                "small cell lung cancer"
            ]
        },
        "onto_associations": {
            "Small cell carcinoma of lung": "lung small cell carcinoma",
            "small cell carcinoma": "small cell carcinoma"
        }
    },
    "-6379513154808504892": {
        "gene": "BSG",
        "disease": "Adenocarcinoma of lung (disorder)",
        "pmcid": [
            "31497203",
            "26284589",
            "31565568"
        ],
        "score": "0.03",
        "doc_terms": {
            "gene": [
                "CD147",
                "BASIGIN",
                "BSG"
            ],
            "disease": [
                "Adenocarcinoma of lung (disorder)",
                "lung adenocarcinoma",
                "LUAD"
            ]
        },
        "onto_associations": {
            "lung adenocarcinoma": "lung adenocarcinoma"
        }
    },
    "585195106573759661": {
        "gene": "BSG",
        "disease": "Esophageal carcinoma",
        "pmcid": [
            "26458866",
            "31411555",
            "27420938",
            "21789540",
            "28700599"
        ],
        "score": "0.05",
        "doc_terms": {
            "gene": [
                "EMMPRIN",
                "BSG",
                "basigin",
                "CD147"
            ],
            "disease": [
                "Esophageal carcinoma",
                "esophageal cancer"
            ]
        },
        "onto_associations": {
            "Esophageal carcinoma": "esophageal carcinoma",
            "esophageal cancer": "esophageal cancer"
        }
    },
    "538774595312865596": {
        "gene": "BSG",
        "disease": "Proliferative diabetic retinopathy",
        "pmcid": [
            "27860331"
        ],
        "score": "0.01",
        "doc_terms": {
            "gene": [
                "EMMPRIN",
                "BSG"
            ],
            "disease": [
                "proliferative diabetic retinopathy",
                "Proliferative diabetic retinopathy"
            ]
        },
        "onto_associations": {
            "proliferative diabetic retinopathy": "proliferative diabetic retinopathy",
            "Proliferative diabetic retinopathy": "proliferative diabetic retinopathy"
        }
    },
    "8191778677951184539": {
        "gene": "BSG",
        "disease": "Acute myocardial infarction",
        "pmcid": [
            "18048771",
            "16461815"
        ],
        "score": "0.02",
        "doc_terms": {
            "gene": [
                "BSG",
                "EMMPRIN",
                "Extracellular matrix metalloproteinase inducer"
            ],
            "disease": [
                "Acute myocardial infarction",
                "acute myocardial infarction"
            ]
        },
        "onto_associations": {
            "Acute myocardial infarction": "acute myocardial infarction",
            "acute myocardial infarction": "acute myocardial infarction"
        }
    },
    "296066055059051731": {
        "gene": "BSG",
        "disease": "Ki-1+ Anaplastic Large Cell Lymphoma",
        "pmcid": [
            "12174874",
            "28581487"
        ],
        "score": "0.02",
        "doc_terms": {
            "gene": [
                "EMMPRIN",
                "CD147",
                "BSG"
            ],
            "disease": [
                "Ki-1+ Anaplastic Large Cell Lymphoma",
                "anaplastic large cell lymphoma",
                "ALCL"
            ]
        },
        "onto_associations": {
            "anaplastic large cell lymphoma": "anaplastic large cell lymphoma"
        }
    },
    "-5870915362088420565": {
        "gene": "BSG",
        "disease": "Follicular thyroid carcinoma",
        "pmcid": [
            "22280229"
        ],
        "score": "0.01",
        "doc_terms": {
            "gene": [
                "CD147",
                "BSG"
            ],
            "disease": [
                "FTC",
                "Follicular thyroid carcinoma"
            ]
        },
        "onto_associations": {
            "FTC": "ferroptocide"
        }
    },
    "6199805560500104430": {
        "gene": "BSG",
        "disease": "Cholangiocarcinoma",
        "pmcid": [
            "28244853",
            "31729681"
        ],
        "score": "0.02",
        "doc_terms": {
            "gene": [
                "CD147",
                "BSG"
            ],
            "disease": [
                "CCA",
                "Cholangiocarcinoma",
                "cholangiocarcinoma"
            ]
        },
        "onto_associations": {
            "CCA": "congenital contractural arachnodactyly",
            "Cholangiocarcinoma": "cholangiocarcinoma",
            "cholangiocarcinoma": "cholangiocarcinoma"
        }
    },
    "-1600638593258014564": {
        "gene": "BSG",
        "disease": "Adult Liver Carcinoma",
        "pmcid": [
            "31752956",
            "28571672"
        ],
        "score": "0.02",
        "doc_terms": {
            "gene": [
                "CD147",
                "BSG"
            ],
            "disease": [
                "Adult Liver Carcinoma",
                "liver cancer"
            ]
        },
        "onto_associations": {
            "liver cancer": "liver cancer"
        }
    },
    "6535797975318505181": {
        "gene": "BSG",
        "disease": "Congenital contractural arachnodactyly",
        "pmcid": [
            "28244853",
            "31729681"
        ],
        "score": "0.02",
        "doc_terms": {
            "gene": [
                "CD147",
                "BSG"
            ],
            "disease": [
                "CCA",
                "Congenital contractural arachnodactyly"
            ]
        },
        "onto_associations": {
            "CCA": "congenital contractural arachnodactyly",
            "Congenital contractural arachnodactyly": "congenital contractural arachnodactyly"
        }
    },
    "2501930731547307121": {
        "gene": "BSG",
        "disease": "Pancreatic carcinoma",
        "pmcid": [
            "16604531",
            "24132924",
            "28039486",
            "30274301",
            "22427101",
            "27556697",
            "31312365"
        ],
        "score": "0.07",
        "doc_terms": {
            "gene": [
                "CD147",
                "BSG"
            ],
            "disease": [
                "Pancreatic carcinoma",
                "Pancreatic Cancer",
                "pancreatic cancer"
            ]
        },
        "onto_associations": {
            "Pancreatic carcinoma": "pancreatic carcinoma",
            "Pancreatic Cancer": "pancreatic cancer",
            "pancreatic cancer": "pancreatic cancer"
        }
    },
    "-6442155078337700278": {
        "gene": "BSG",
        "disease": "Malignant neoplasm of lung",
        "pmcid": [
            "20514014",
            "23005037",
            "25084765",
            "25894929",
            "28433697",
            "17678621",
            "20384626",
            "29431238"
        ],
        "score": "0.08",
        "doc_terms": {
            "gene": [
                "EMMPRIN",
                "CD147",
                "BSG"
            ],
            "disease": [
                "lung cancer",
                "Malignant neoplasm of lung"
            ]
        },
        "onto_associations": {
            "lung cancer": "lung cancer"
        }
    },
    "-8541365888236106300": {
        "gene": "BSG",
        "disease": "Malignant Head and Neck Neoplasm",
        "pmcid": [
            "24705283"
        ],
        "score": "0.01",
        "doc_terms": {
            "gene": [
                "EMMPRIN",
                "BSG"
            ],
            "disease": [
                "Malignant Head and Neck Neoplasm",
                "head and neck cancer"
            ]
        },
        "onto_associations": {
            "head and neck cancer": "head and neck cancer"
        }
    },
    "-7013745347243407759": {
        "gene": "BSG",
        "disease": "Liver and Intrahepatic Biliary Tract Carcinoma",
        "pmcid": [
            "31752956",
            "28571672"
        ],
        "score": "0.02",
        "doc_terms": {
            "gene": [
                "CD147",
                "BSG"
            ],
            "disease": [
                "liver cancer",
                "Liver and Intrahepatic Biliary Tract Carcinoma"
            ]
        },
        "onto_associations": {
            "liver cancer": "liver cancer"
        }
    },
    "-8306270067810636143": {
        "gene": "BSG",
        "disease": "Squamous cell carcinoma of esophagus",
        "pmcid": [
            "21789540",
            "29435035",
            "17069593",
            "27420938"
        ],
        "score": "0.04",
        "doc_terms": {
            "gene": [
                "EMMPRIN",
                "BSG",
                "basigin",
                "CD147"
            ],
            "disease": [
                "esophageal SCC",
                "esophageal squamous cell carcinoma",
                "Squamous cell carcinoma of esophagus",
                "ESCC"
            ]
        },
        "onto_associations": {
            "Squamous cell carcinoma of esophagus": "esophagus squamous cell carcinoma"
        }
    },
    "-6336115278087789358": {
        "gene": "BSG",
        "disease": "Cervical Squamous Cell Carcinoma",
        "pmcid": [
            "19541433",
            "24817962"
        ],
        "score": "0.02",
        "doc_terms": {
            "gene": [
                "CD147",
                "BSG"
            ],
            "disease": [
                "squamous cell carcinoma of the uterine cervix",
                "cervical squamous cell carcinoma",
                "Cervical Squamous Cell Carcinoma"
            ]
        },
        "onto_associations": {
            "cervical squamous cell carcinoma": "cervical squamous cell carcinoma",
            "Cervical Squamous Cell Carcinoma": "cervical squamous cell carcinoma"
        }
    },
    "-2206812096866999745": {
        "gene": "BSG",
        "disease": "Conventional (Clear Cell) Renal Cell Carcinoma",
        "pmcid": [
            "19548138",
            "28881651",
            "25456395",
            "26384346",
            "24073208"
        ],
        "score": "0.05",
        "doc_terms": {
            "gene": [
                "EMMPRIN",
                "CD 147",
                "BSG",
                "CD147"
            ],
            "disease": [
                "Conventional (Clear Cell) Renal Cell Carcinoma",
                "ccRCC",
                "RCC",
                "clear cell renal cell carcinoma",
                "renal cell carcinoma"
            ]
        },
        "onto_associations": {
            "RCC": "red chlorophyll catabolite",
            "renal cell carcinoma": "renal cell carcinoma"
        }
    },
    "4534692047378006203": {
        "gene": "BSG",
        "disease": "Cervix carcinoma",
        "pmcid": [
            "21687950",
            "28118037"
        ],
        "score": "0.02",
        "doc_terms": {
            "gene": [
                "EMMPRIN",
                "CD147",
                "BSG"
            ],
            "disease": [
                "Cervix carcinoma",
                "cervical cancer",
                "cervical carcinoma"
            ]
        },
        "onto_associations": {
            "Cervix carcinoma": "cervix carcinoma",
            "cervical cancer": "cervical cancer",
            "cervical carcinoma": "cervical carcinoma"
        }
    },
    "-3050054190704830317": {
        "gene": "BSG",
        "disease": "Malignant neoplasm of liver",
        "pmcid": [
            "31752956",
            "28571672"
        ],
        "score": "0.02",
        "doc_terms": {
            "gene": [
                "CD147",
                "BSG"
            ],
            "disease": [
                "liver cancer",
                "Malignant neoplasm of liver"
            ]
        },
        "onto_associations": {
            "liver cancer": "liver cancer",
            "Malignant neoplasm of liver": "liver cancer"
        }
    },
    "5585787700878478011": {
        "gene": "BSG",
        "disease": "Malignant neoplasm of pancreas",
        "pmcid": [
            "24132924",
            "16604531",
            "28039486",
            "30274301",
            "22427101",
            "27556697",
            "31312365"
        ],
        "score": "0.07",
        "doc_terms": {
            "gene": [
                "CD147",
                "BSG"
            ],
            "disease": [
                "Malignant neoplasm of pancreas",
                "Pancreatic Cancer",
                "pancreatic cancer"
            ]
        },
        "onto_associations": {
            "Pancreatic Cancer": "pancreatic cancer",
            "pancreatic cancer": "pancreatic cancer"
        }
    },
    "-7492680234020117441": {
        "gene": "BSG",
        "disease": "Malignant neoplasm of prostate",
        "pmcid": [
            "26286430",
            "20370680",
            "23948277",
            "21563192",
            "26209327",
            "22870202",
            "25813864",
            "31013576",
            "28121354",
            "26891801",
            "16627983",
            "26125892"
        ],
        "score": "0.1",
        "doc_terms": {
            "gene": [
                "EMMPRIN",
                "BSG",
                "basigin",
                "CD147"
            ],
            "disease": [
                "PCa",
                "prostate cancer",
                "prostate cancers",
                "Malignant neoplasm of prostate",
                "CaP"
            ]
        },
        "onto_associations": {
            "prostate cancer": "prostate cancer"
        }
    },
    "251860198592946493": {
        "gene": "BSG",
        "disease": "Metabolic Syndrome X",
        "pmcid": [
            "25191702"
        ],
        "score": "0.01",
        "doc_terms": {
            "gene": [
                "EMMPRIN",
                "BSG"
            ],
            "disease": [
                "Metabolic Syndrome X",
                "MetS"
            ]
        },
        "onto_associations": {
            "Metabolic Syndrome X": "abdominal obesity-metabolic syndrome 1"
        }
    },
    "713885846164793278": {
        "gene": "BSG",
        "disease": "Malignant neoplasm of esophagus",
        "pmcid": [
            "26458866",
            "31411555",
            "21789540",
            "27420938",
            "28700599"
        ],
        "score": "0.05",
        "doc_terms": {
            "gene": [
                "EMMPRIN",
                "BSG",
                "basigin",
                "CD147"
            ],
            "disease": [
                "esophageal cancer",
                "Malignant neoplasm of esophagus"
            ]
        },
        "onto_associations": {
            "esophageal cancer": "esophageal cancer"
        }
    },
    "-1196772798562376317": {
        "gene": "BSG",
        "disease": "Osteosarcoma of bone",
        "pmcid": [
            "30043854",
            "22274866"
        ],
        "score": "0.02",
        "doc_terms": {
            "gene": [
                "EMMPRIN",
                "CD147",
                "BSG"
            ],
            "disease": [
                "Osteosarcoma of bone",
                "bone cancer",
                "osteosarcoma"
            ]
        },
        "onto_associations": {
            "Osteosarcoma of bone": "bone osteosarcoma",
            "bone cancer": "bone cancer",
            "osteosarcoma": "osteosarcoma"
        }
    },
    "-7095506676056747998": {
        "gene": "BSG",
        "disease": "Prostate carcinoma",
        "pmcid": [
            "26286430",
            "20370680",
            "23948277",
            "21563192",
            "26209327",
            "22870202",
            "31013576",
            "25813864",
            "28121354",
            "19286191",
            "16627983",
            "26891801",
            "26125892"
        ],
        "score": "0.1",
        "doc_terms": {
            "gene": [
                "EMMPRIN",
                "BSG",
                "basigin",
                "CD147"
            ],
            "disease": [
                "PCa",
                "prostate carcinoma",
                "Prostate carcinoma",
                "prostate cancer",
                "CaP"
            ]
        },
        "onto_associations": {
            "prostate carcinoma": "prostate carcinoma",
            "Prostate carcinoma": "prostate carcinoma",
            "prostate cancer": "prostate cancer"
        }
    },
    "4729731607928358976": {
        "gene": "BSG",
        "disease": "Breast Carcinoma",
        "pmcid": [
            "29901696",
            "24174370",
            "29807951",
            "29202620",
            "23623923",
            "21870331",
            "30022447",
            "10355528",
            "24906624",
            "25862460",
            "25269858",
            "27434292",
            "20631064",
            "26634540",
            "30099407",
            "23474495",
            "23888049",
            "16443928",
            "29731886",
            "27325313"
        ],
        "score": "0.1",
        "doc_terms": {
            "gene": [
                "EMMPRIN",
                "extracellular matrix metalloproteinase inducer",
                "BSG",
                "CD147"
            ],
            "disease": [
                "Breast Carcinoma",
                "breast carcinoma",
                "breast carcinomas",
                "breast cancer"
            ]
        },
        "onto_associations": {
            "Breast Carcinoma": "breast carcinoma",
            "breast carcinoma": "breast carcinoma",
            "breast cancer": "breast cancer"
        }
    },
    "3106066473410723465": {
        "gene": "BSG",
        "disease": "Carcinoma of lung",
        "pmcid": [
            "28356976",
            "20514014",
            "23005037",
            "25084765",
            "25894929",
            "28433697",
            "17678621",
            "20384626",
            "29431238"
        ],
        "score": "0.09",
        "doc_terms": {
            "gene": [
                "EMMPRIN",
                "BSG",
                "CD147"
            ],
            "disease": [
                "lung cancer",
                "Carcinoma of lung",
                "lung carcinoma"
            ]
        },
        "onto_associations": {
            "lung cancer": "lung cancer",
            "Carcinoma of lung": "lung carcinoma",
            "lung carcinoma": "lung carcinoma"
        }
    },
    "8652769062227936799": {
        "gene": "BSG",
        "disease": "Colon Carcinoma",
        "pmcid": [
            "25862460",
            "18508606"
        ],
        "score": "0.02",
        "doc_terms": {
            "gene": [
                "CD147",
                "BSG"
            ],
            "disease": [
                "Colon Carcinoma",
                "colon cancer"
            ]
        },
        "onto_associations": {
            "Colon Carcinoma": "colon carcinoma",
            "colon cancer": "colon cancer"
        }
    },
    "8868486908342649818": {
        "gene": "BSG",
        "disease": "Stomach Carcinoma",
        "pmcid": [
            "24979746",
            "19628385",
            "20525232",
            "29163835",
            "28427166",
            "23828593"
        ],
        "score": "0.06",
        "doc_terms": {
            "gene": [
                "EMMPRIN",
                "BSG",
                "CD147"
            ],
            "disease": [
                "gastric cancer",
                "Stomach Carcinoma"
            ]
        },
        "onto_associations": {
            "gastric cancer": "stomach cancer",
            "Stomach Carcinoma": "stomach carcinoma"
        }
    },
    "4598929267852766684": {
        "gene": "BSG",
        "disease": "Carcinoma of bladder",
        "pmcid": [
            "25263481",
            "28927069",
            "19286191",
            "21613799",
            "31607136",
            "28358415",
            "28977970"
        ],
        "score": "0.07",
        "doc_terms": {
            "gene": [
                "EMMPRIN",
                "BSG",
                "CD147"
            ],
            "disease": [
                "urinary bladder carcinoma",
                "Carcinoma of bladder",
                "UCB",
                "bladder cancer",
                "bladder carcinoma"
            ]
        },
        "onto_associations": {
            "Carcinoma of bladder": "bladder carcinoma",
            "bladder cancer": "urinary bladder cancer",
            "bladder carcinoma": "bladder carcinoma"
        }
    },
    "-6701835072952145507": {
        "gene": "BSG",
        "disease": "Acute Chest Syndrome",
        "pmcid": [
            "29563383",
            "26496256"
        ],
        "score": "0.02",
        "doc_terms": {
            "gene": [
                "CD147",
                "BSG"
            ],
            "disease": [
                "Acute Chest Syndrome"
            ]
        },
        "onto_associations": {
            "Acute Chest Syndrome": "acute chest syndrome"
        }
    },
    "2728805207591022387": {
        "gene": "BSG",
        "disease": "Lymphangioleiomyomatosis",
        "pmcid": [
            "20236683"
        ],
        "score": "0.01",
        "doc_terms": {
            "gene": [
                "extracellular matrix metalloproteinase inducer",
                "BSG"
            ],
            "disease": [
                "Lymphangioleiomyomatosis",
                "lymphangioleiomyomatosis"
            ]
        },
        "onto_associations": {
            "Lymphangioleiomyomatosis": "lymphangioleiomyomatosis",
            "lymphangioleiomyomatosis": "lymphangioleiomyomatosis"
        }
    },
    "616019063451743129": {
        "gene": "BSG",
        "disease": "ovarian neoplasm",
        "pmcid": [
            "23221648",
            "27863372",
            "17962725",
            "28056551",
            "16930823",
            "25998266",
            "17460779"
        ],
        "score": "0.07",
        "doc_terms": {
            "gene": [
                "CD147",
                "BSG"
            ],
            "disease": [
                "ovarian neoplasm",
                "ovarian cancer"
            ]
        },
        "onto_associations": {
            "ovarian neoplasm": "ovarian cancer",
            "ovarian cancer": "ovarian cancer"
        }
    },
    "406587275429051087": {
        "gene": "BSG",
        "disease": "Malignant neoplasm of ovary",
        "pmcid": [
            "12705637",
            "23221648",
            "27863372",
            "28056551",
            "16930823",
            "25998266",
            "23966157"
        ],
        "score": "0.07",
        "doc_terms": {
            "gene": [
                "EMMPRIN",
                "BSG",
                "CD147"
            ],
            "disease": [
                "Malignant neoplasm of ovary",
                "ovarian carcinoma",
                "ovarian carcinomas",
                "ovarian cancer"
            ]
        },
        "onto_associations": {
            "ovarian carcinoma": "ovarian carcinoma",
            "ovarian cancer": "ovarian cancer"
        }
    },
    "5747040798308506027": {
        "gene": "BSG",
        "disease": "Endometrial adenocarcinoma",
        "pmcid": [
            "29630856"
        ],
        "score": "0.01",
        "doc_terms": {
            "gene": [
                "CD147",
                "BSG"
            ],
            "disease": [
                "Endometrial adenocarcinoma",
                "endometrial adenocarcinoma"
            ]
        },
        "onto_associations": {
            "Endometrial adenocarcinoma": "endometrial adenocarcinoma",
            "endometrial adenocarcinoma": "endometrial adenocarcinoma"
        }
    },
    "-6574868612409128127": {
        "gene": "BSG",
        "disease": "Squamous cell carcinoma of the head and neck",
        "pmcid": [
            "30906472",
            "23413783",
            "28062212",
            "24379084",
            "30421493",
            "26943814"
        ],
        "score": "0.06",
        "doc_terms": {
            "gene": [
                "EMMPRIN",
                "BSG",
                "CD147"
            ],
            "disease": [
                "HNSCC",
                "Squamous cell carcinoma of the head and neck",
                "head and neck squamous cell carcinoma"
            ]
        },
        "onto_associations": {
            "Squamous cell carcinoma of the head and neck": "head and neck squamous cell carcinoma",
            "head and neck squamous cell carcinoma": "head and neck squamous cell carcinoma"
        }
    },
    "1127124790793924592": {
        "gene": "BSG",
        "disease": "Primary malignant neoplasm",
        "pmcid": [
            "30424792",
            "29901696",
            "24924201",
            "29163835",
            "25894929",
            "30904494",
            "26437640",
            "26769849",
            "28158393",
            "29532886",
            "22281667",
            "18508606",
            "30467201",
            "26384346",
            "30173010",
            "19391040",
            "17210677",
            "24166504",
            "24132924",
            "27041581",
            "28881637",
            "20514014",
            "26316167",
            "21687950",
            "26416452",
            "26779534",
            "20384626",
            "28244853",
            "28631562",
            "22427101",
            "28276309",
            "28039486",
            "31744072",
            "30768865",
            "23221648",
            "27325313",
            "20824203",
            "26716413",
            "26054676",
            "28832687",
            "31013576",
            "11395366",
            "17589939",
            "26277583",
            "28789363",
            "30582284",
            "24739808",
            "17945211",
            "22595757",
            "24608032",
            "30421493",
            "27363028",
            "23474495",
            "26282231",
            "28184176",
            "19223118",
            "12705637",
            "16443928",
            "31635683",
            "22870202",
            "9877171",
            "22555451",
            "28197388",
            "31090215",
            "25998266",
            "27206428",
            "25456395",
            "28699528",
            "24705283",
            "31215640",
            "31312365",
            "28655889"
        ],
        "score": "0.1",
        "doc_terms": {
            "gene": [
                "Basigin",
                "BSG",
                "basigin",
                "Bsg",
                "EMMPRIN",
                "Extracellular matrix metalloproteinase inducer",
                "CD147"
            ],
            "disease": [
                "malignancy",
                "Cancer",
                "Malignancy",
                "cancer",
                "Primary malignant neoplasm"
            ]
        },
        "onto_associations": {
            "Cancer": "cancer",
            "cancer": "cancer"
        }
    },
    "4896665515591833207": {
        "gene": "BSG",
        "disease": "Primary malignant neoplasm of lung",
        "pmcid": [
            "20514014",
            "23005037",
            "25084765",
            "25894929",
            "28433697",
            "17678621",
            "20384626",
            "29431238"
        ],
        "score": "0.08",
        "doc_terms": {
            "gene": [
                "EMMPRIN",
                "BSG",
                "CD147"
            ],
            "disease": [
                "lung cancer",
                "Primary malignant neoplasm of lung"
            ]
        },
        "onto_associations": {
            "lung cancer": "lung cancer"
        }
    },
    "5239861557468075364": {
        "gene": "BSG",
        "disease": "Adult Lymphoma",
        "pmcid": [
            "25260396",
            "18608214"
        ],
        "score": "0.02",
        "doc_terms": {
            "gene": [
                "EMMPRIN",
                "CD147",
                "BSG"
            ],
            "disease": [
                "lymphoma",
                "Adult Lymphoma"
            ]
        },
        "onto_associations": {
            "lymphoma": "lymphoma",
            "Adult Lymphoma": "adult lymphoma"
        }
    },
    "-6648021673851761840": {
        "gene": "BSG",
        "disease": "Childhood Leukemia",
        "pmcid": [
            "25260396",
            "26024713",
            "24993241"
        ],
        "score": "0.03",
        "doc_terms": {
            "gene": [
                "EMMPRIN",
                "BSG"
            ],
            "disease": [
                "Childhood Leukemia",
                "leukemia"
            ]
        },
        "onto_associations": {
            "Childhood Leukemia": "childhood leukemia",
            "leukemia": "leukemia"
        }
    },
    "1946043465802382647": {
        "gene": "BSG",
        "disease": "Childhood Lymphoma",
        "pmcid": [
            "25260396",
            "18608214"
        ],
        "score": "0.02",
        "doc_terms": {
            "gene": [
                "EMMPRIN",
                "CD147",
                "BSG"
            ],
            "disease": [
                "Childhood Lymphoma",
                "lymphoma"
            ]
        },
        "onto_associations": {
            "Childhood Lymphoma": "childhood lymphoma",
            "lymphoma": "lymphoma"
        }
    },
    "7818717248313560050": {
        "gene": "BSG",
        "disease": "Renal carcinoma",
        "pmcid": [
            "19286191"
        ],
        "score": "0.01",
        "doc_terms": {
            "gene": [
                "CD147",
                "BSG"
            ],
            "disease": [
                "renal carcinoma",
                "Renal carcinoma"
            ]
        },
        "onto_associations": {
            "renal carcinoma": "renal carcinoma",
            "Renal carcinoma": "renal carcinoma"
        }
    },
    "5470558430509006485": {
        "gene": "BSG",
        "disease": "Glioblastoma Multiforme",
        "pmcid": [
            "25403912",
            "23925827",
            "23817808",
            "28655889"
        ],
        "score": "0.04",
        "doc_terms": {
            "gene": [
                "EMMPRIN",
                "BSG",
                "basigin",
                "CD147",
                "BASIGIN"
            ],
            "disease": [
                "GBM",
                "Glioblastoma Multiforme",
                "glioblastoma"
            ]
        },
        "onto_associations": {
            "GBM": "glomerular basement membrane",
            "Glioblastoma Multiforme": "glioblastoma multiforme"
        }
    },
    "-3679311569849398274": {
        "gene": "BSG",
        "disease": "Cirrhosis",
        "pmcid": [
            "25076423"
        ],
        "score": "0.01",
        "doc_terms": {
            "gene": [
                "CD147",
                "BSG"
            ],
            "disease": [
                "Cirrhosis",
                "cirrhosis"
            ]
        },
        "onto_associations": {
            "Cirrhosis": "liver cirrhosis",
            "cirrhosis": "liver cirrhosis"
        }
    },
    "6985085350994012960": {
        "gene": "BSG",
        "disease": "PIGMENTARY DISORDER, RETICULATE, WITH SYSTEMIC MANIFESTATIONS",
        "pmcid": [
            "27860331"
        ],
        "score": "0.01",
        "doc_terms": {
            "gene": [
                "EMMPRIN",
                "BSG"
            ],
            "disease": [
                "PDR",
                "PIGMENTARY DISORDER, RETICULATE, WITH SYSTEMIC MANIFESTATIONS"
            ]
        },
        "onto_associations": {
            "PDR": "cardol"
        }
    },
    "1405643594866622608": {
        "gene": "BSG",
        "disease": "Coronary Artery Disease",
        "pmcid": [
            "28230811",
            "28158393"
        ],
        "score": "0.02",
        "doc_terms": {
            "gene": [
                "Basigin",
                "BSG"
            ],
            "disease": [
                "Coronary Artery Disease",
                "coronary heart disease"
            ]
        },
        "onto_associations": {
            "Coronary Artery Disease": "coronary artery disease",
            "coronary heart disease": "coronary artery disease"
        }
    },
    "9124697325555952850": {
        "gene": "BSG",
        "disease": "Liver carcinoma",
        "pmcid": [
            "26689432",
            "23182495",
            "26437640",
            "20549347",
            "29210217",
            "21536654",
            "19093255",
            "28487989",
            "29045824",
            "28962206",
            "29356040",
            "31189879",
            "28881637",
            "27041581",
            "19615356",
            "22130661",
            "31681766",
            "14562372",
            "25738354",
            "25044444",
            "27713136",
            "25308857",
            "27869218",
            "31016558",
            "26054676",
            "29431199",
            "17327467",
            "15770719",
            "17589939",
            "28703811",
            "23950866",
            "28386553",
            "19298604",
            "22595757",
            "29476273",
            "26282231",
            "28184176",
            "18847500",
            "25424030",
            "22555451",
            "26882566",
            "20629990",
            "31203955",
            "25033086",
            "31215640"
        ],
        "score": "0.1",
        "doc_terms": {
            "gene": [
                "Basigin",
                "EMMPRIN",
                "si-CD147",
                "BSG",
                "basigin",
                "CD147"
            ],
            "disease": [
                "hepatoma",
                "Hepatocellular Carcinoma",
                "Liver carcinoma",
                "hepatocellular carcinoma"
            ]
        },
        "onto_associations": {
            "hepatoma": "hepatocellular carcinoma",
            "Hepatocellular Carcinoma": "hepatocellular carcinoma",
            "Liver carcinoma": "liver carcinoma",
            "hepatocellular carcinoma": "hepatocellular carcinoma"
        }
    },
    "1553549132773735667": {
        "gene": "BSG",
        "disease": "Head and Neck Carcinoma",
        "pmcid": [
            "24705283"
        ],
        "score": "0.01",
        "doc_terms": {
            "gene": [
                "EMMPRIN",
                "BSG"
            ],
            "disease": [
                "head and neck cancer",
                "Head and Neck Carcinoma"
            ]
        },
        "onto_associations": {
            "head and neck cancer": "head and neck cancer",
            "Head and Neck Carcinoma": "head and neck carcinoma"
        }
    },
    "1588909619637054521": {
        "gene": "BSG",
        "disease": "cervical cancer",
        "pmcid": [
            "21687950",
            "28118037"
        ],
        "score": "0.02",
        "doc_terms": {
            "gene": [
                "EMMPRIN",
                "CD147",
                "BSG"
            ],
            "disease": [
                "cervical cancer"
            ]
        },
        "onto_associations": {
            "cervical cancer": "cervical cancer"
        }
    },
    "-8113043279638680445": {
        "gene": "BSG",
        "disease": "Carcinoma, Ovarian Epithelial",
        "pmcid": [
            "23221648",
            "12705637",
            "27863372",
            "28056551",
            "30816446",
            "16930823",
            "25998266",
            "23966157"
        ],
        "score": "0.08",
        "doc_terms": {
            "gene": [
                "EMMPRIN",
                "BSG",
                "CD147"
            ],
            "disease": [
                "Carcinoma, Ovarian Epithelial",
                "EOC",
                "ovarian carcinoma",
                "ovarian epithelial carcinomas",
                "ovarian cancer"
            ]
        },
        "onto_associations": {
            "ovarian carcinoma": "ovarian carcinoma",
            "ovarian cancer": "ovarian cancer"
        }
    },
    "4978328727019432747": {
        "gene": "BSG",
        "disease": "Malignant neoplasm of colon and/or rectum",
        "pmcid": [
            "26316167",
            "25550778",
            "26397886",
            "26507719"
        ],
        "score": "0.04",
        "doc_terms": {
            "gene": [
                "CD147",
                "BSG"
            ],
            "disease": [
                "colorectal cancer",
                "Malignant neoplasm of colon and/or rectum"
            ]
        },
        "onto_associations": {
            "colorectal cancer": "colorectal cancer"
        }
    },
    "-4412617637334933022": {
        "gene": "BSG",
        "disease": "Alzheimer's Disease",
        "pmcid": [
            "17485462",
            "21694447",
            "30771155",
            "26277583"
        ],
        "score": "0.04",
        "doc_terms": {
            "gene": [
                "EMMPRIN",
                "BSG",
                "CD147"
            ],
            "disease": [
                "AD",
                "Alzheimer disease",
                "Alzheimer's Disease",
                "Alzheimer's disease"
            ]
        },
        "onto_associations": {
            "Alzheimer disease": "Alzheimer's disease",
            "Alzheimer's Disease": "Alzheimer's disease",
            "Alzheimer's disease": "Alzheimer's disease"
        }
    },
    "6567551141714735615": {
        "gene": "BSG",
        "disease": "Amyloidosis",
        "pmcid": [
            "31401349"
        ],
        "score": "0.01",
        "doc_terms": {
            "gene": [
                "CD147",
                "BSG"
            ],
            "disease": [
                "A\u03b2",
                "Amyloidosis"
            ]
        },
        "onto_associations": {
            "Amyloidosis": "amyloidosis"
        }
    }
}
